# Supplementary material for: Virtual 2-D map of the fungal proteome
Source: Sci Rep. 2021 Mar 23;11:6676. doi: 10.1038/s41598-021-86201-6 (PMC7988114; doi:10.1038/s41598-021-86201-6)
Supplement: Supplementary file 2 — Supplementary information 2. [file 41598_2021_86201_MOESM2_ESM.xls]

## Sheet: Sheet1
Virtual 2-D Map of The Fungal Proteome
Tapan Kumar Mohanta1¥*, Awdhesh Kumar Mishra2¥, Adil Khan1, Abeer Hashem3,4, Elsayed Fathi Abd_Allah5, Ahmed Al-Harrasi1*
1Natural and Medical Sciences Research Center, University of Nizwa, 616, Oman.
2Dept. of Biotechnology, Yeungnam University, Gyeongsan, Gyeongsangbuk-do, 38541, Republic of Korea
3Botany and Microbiology Department, College of Science, King Saud University, P.O. Box. 2460, Riyadh 11451, Saudi Arabia (https://orcid.org/0000-0001-6541-347X).
4Mycology and Plant Disease Survey Department, Plant Pathology Research Institute, ARC, Giza 12511, Egypt.
5Plant Production Department, College of Food and Agricultural Sciences, King Saud University, P.O. Box. 2460, Riyadh 11451, Saudi Arabia (https://orcid.org/0000-0002-8509-8953).
To whom correspondence should be addressed: Tapan Kumar Mohanta, E-mail: nostoc.tapan@gmail.com, tapan.mohanta@unizwa.edu.om; Ahmed Al-Harrasi, E-mail: aharrasi@unizwa.edu.om
Phone: +968-79405046
¥ indicates contributed equally
Supplementary File 1
Species name	Genome Assembly	Date Released	Total no of sequences	Classification	Ala	Cys	Asp	Glu	Phe	Gly	His	Ile	Lys	Leu	Met	Asn	Pro	Gln	Arg	Ser	Thr	Val	Trp	Tyr	Xaa		B	J	Z	Total Number of amino acids
Absidiaglauca	GCA_900079185.1	2016-04-15	14891	Mucoromycota	453813	90369	411375	333428	239531	355269	200291	337295	349134	611148	166487	283551	369525	337810	339156	568045	444570	377447	79519	208777	4020					6560560
Absidiarepens	GCA_002105175.1	2017-04-20	14915	Mucoromycota	412607	86761	386814	324977	234500	336233	186762	343240	341504	573130	162951	297075	320171	330140	306566	550342	423674	356486	74767	205894						6254594
Acaromycesingoldii	GCA_003144295.1	2018-05-21	8026	Basidiomycota	437076	44170	243298	261878	136959	322043	100247	159055	190142	371950	83927	123510	246283	182276	285716	391690	233119	252690	53208	92039	28					4211304
Acidomycesrichmondensis	GCA_001592465.1	2016-03-15	10338	Ascomycota	381553	59125	241062	273546	162152	309176	110732	222169	211459	390334	101545	163141	257235	180751	283167	350804	255052	266747	65586	123972						4409308
Acremoniumchrysogenum	GCA_000769265.1	2014-08-15	8901	Ascomycota	398500	50741	266105	277309	151035	319981	105956	190531	201745	377128	97376	144229	279851	171331	291049	347070	250540	270344	62929	112768	19					4366537
Agaricusbisporus	GCA_008271545.1	2019-09-04	11278	Basidiomycota	355616	57352	258856	277243	180669	291778	119835	244444	228201	422492	96467	177591	293345	175022	282507	403139	277097	284999	66092	126254	1					4619000
Allomycesmacrogynus	GCA_000151295.1	2010-01-21	19447	Blastocladiomycota	355616	57352	258856	277243	180669	291778	119835	244444	228201	422492	96467	177591	293345	175022	282507	403139	277097	284999	66092	126254	1					4619000
Alternariaalternata	GCA_001642055.1	2016-05-10	13466	Ascomycota	529599	79291	353287	378162	227441	414599	150094	300936	309762	527894	141008	231819	366930	251189	368300	495205	377685	373411	93791	178024						6148427
Alternariasp	GCA_003574525.1	2018-09-18	13440	Ascomycota	519182	72613	349348	376755	220689	405304	143188	293225	307388	513614	138132	226973	354736	246329	354432	479466	366985	365214	90578	172361	16093					6012605
Amanitamuscaria	GCA_001691765.1	2016-07-22	18093	Basidiomycota	454857	84056	330423	343674	227781	356942	158790	312511	285882	558162	123710	224962	361174	233692	370077	514586	358684	368352	83712	163262	4					5915293
Amanitathiersii	GCA_002554575.1	2017-10-16	10346	Basidiomycota	333547	54482	235704	252789	164810	279902	113613	231931	210435	406992	94316	169119	271095	176930	260115	382036	273241	274180	61869	123539						4370645
Amorphothecaresinae	GCA_003019875.1	2018-03-27	9642	Ascomycota	366833	51397	243035	282966	160073	304477	100061	221617	224612	387114	94853	161746	274653	171627	270741	370161	257404	258337	61192	121647						4384546
Amphiamblyssp	GCA_001875675.1	2016-11-10	3642	Microsporidia	78974	25045	54927	114869	52528	76058	25177	65486	93301	115441	25253	40050	41710	34895	77170	77451	67369	82935	11888	29594	54					1190175
Anaeromycesrobustus	GCA_002104895.1	2017-04-10	12833	Neocallimastigomycota	228082	100437	384984	473583	273412	266772	107680	578720	587019	528133	126321	715656	223585	208253	201298	532666	360148	287774	49623	304547						6538693
Anncaliiaalgerae	GCA_000385855.2	2013-04-30	3598	Microsporidia	28410	17330	48441	73769	60663	32797	17080	93920	101416	96554	19888	78218	23246	24783	33328	69110	43313	44831	5272	44990						957359
Anthracocystisflocculosa	GCA_000417875.1	2013-06-23	6877	Basidiomycota	496234	40392	262232	234298	127080	337077	101443	149181	169184	360246	76244	112043	276720	175694	296744	397914	233902	240245	48794	88622	294					4224583
Armillariagallica	GCA_002307695.1	2017-09-18	25695	Basidiomycota	665092	138294	491785	487773	343613	531942	234141	469187	390418	830040	198288	307929	528261	312958	518335	761856	530632	563154	137962	252963						8694623
Armillariaostoyae	GCA_900157425.1	2017-09-19	22299	Basidiomycota	707540	127865	531326	531432	353150	545182	240887	478818	419006	847652	197115	319454	577079	328751	551014	785805	557070	576218	141284	261736						9078384
Armillariasolidipes	GCA_002307675.1	2017-09-18	20808	Basidiomycota	599200	115205	438335	437341	304675	477244	199910	408206	342587	734410	170063	267744	474863	273948	470518	678338	469158	501080	121752	223472						7708049
Arthrobotrysoligospora	GCA_000225545.1	2011-09-07	11479	Ascomycota	431725	69270	323284	379548	213175	391643	124703	310174	317222	488181	115534	234234	353430	218750	330090	477940	362678	336545	77999	166832						5722957
Ascochytarabiei	GCA_004011695.1	2019-01-11	10596	Ascomycota	500701	61998	311767	328373	194562	367607	135617	248274	264657	470107	114889	196177	331881	223821	328513	437409	336427	332638	77443	147713	338					5410912
Ascoidearubescens	GCA_001661345.1	2016-06-10	6787	Ascomycota	125681	34496	186850	176398	158529	124718	59299	257627	257053	310900	46176	336443	119032	116282	106936	304955	158790	136280	25304	116143	98					3157990
Ascosphaeraapis	GCA_001636715.1	2016-05-02	6442	Ascomycota	291567	38375	201580	224080	118994	221698	87022	168365	178863	286013	75013	135405	213399	148557	213892	298154	208153	197027	41218	91541						3438916
Aspergillusaculeatinus	GCA_003184765.1	2018-06-04	12028	Ascomycota	511493	75685	313334	340888	210047	390011	145318	269612	233653	529946	119406	192024	347130	233080	359057	463926	348461	358671	86660	161657	4					5690063
Aspergillusaculeatus	GCA_001890905.1	2016-12-07	10843	Ascomycota	485676	68311	298608	327922	198755	370125	135907	256936	225442	501057	112904	184583	325864	221981	337246	438750	331566	340748	81284	153898						5397563
Aspergillusarachidicola	GCA_009193545.1	2019-10-18	12090	Ascomycota	507312	80405	345245	374264	234437	416933	150183	316865	281266	565909	132462	229162	358052	247437	365579	504575	365231	385083	93589	180854						6134843
Aspergillusbombycis	GCA_001792695.1	2016-10-19	12265	Ascomycota	508893	79916	340459	367547	232603	415335	149199	311242	274649	562745	131727	223388	356739	245928	363837	500531	362083	384471	92764	178401						6082457
Aspergillusbrasiliensis	GCA_001889945.1	2016-12-06	12990	Ascomycota	507536	81097	336859	363972	225900	408680	150050	300958	262576	554761	131652	213926	363036	242079	369892	501108	365249	377384	91954	177833						6026502
Aspergillusbrunneoviolaceus	GCA_003184695.1	2018-06-04	12073	Ascomycota	505861	75270	309139	337547	208402	386164	144218	267838	231819	525822	118527	190802	344286	230528	356071	460345	345825	355867	85953	160295	8					5640587
Aspergilluscalidoustus	GCA_001511075.1	2016-06-04	15384	Ascomycota	607834	92873	392213	429222	265201	485079	172628	353300	302249	655297	145304	248135	423562	277163	439660	570448	424445	436424	108002	201335	24					7030398
Aspergilluscampestris	GCA_002847485.1	2017-12-27	9756	Ascomycota	402216	59043	273578	281807	172081	326112	117874	215930	205117	420365	101603	160731	301657	188199	300944	384467	275989	292992	67693	128219						4676617
Aspergilluscandidus	GCA_002847045.1	2017-12-21	9639	Ascomycota	399041	58276	270061	277822	171332	323776	116581	213732	203693	415799	101059	159073	297776	185402	296422	381798	272560	290827	66655	126218	5					4627908
Aspergilluscarbonarius	GCA_001990825.1	2017-01-06	11478	Ascomycota	448438	69769	296608	315241	203034	365560	132607	269359	225266	498559	116813	186283	315838	210326	325283	431668	319819	338336	82187	156831						5307825
Aspergillusclavatus	GCA_000002715.1	2005-09-09	9121	Ascomycota	394244	53591	254091	280998	166123	302755	108933	218474	208109	410921	96439	158693	275368	184483	282741	375741	263506	278694	63617	123847	169					4501537
Aspergilluscostaricaensis	GCA_003184835.1	2018-06-04	11966	Ascomycota	487529	76556	324839	352698	217427	394179	142650	289798	256086	530826	127480	208362	348955	231964	352764	481692	352203	363634	88115	171176						5798933
Aspergilluscristatus	GCA_001717485.1	31/06/2016	10344	Ascomycota	409054	58777	281296	317211	179789	330937	119549	237350	237345	433422	105745	187996	304040	210745	304948	401720	288787	296126	69915	136951						4911703
Aspergillusellipticus	GCA_003184645.1	2018-06-04	12882	Ascomycota	479660	75395	312807	335791	212374	389870	140319	277602	241615	518425	123386	196930	351244	224426	350525	469301	340611	351163	85342	160514	69					5637369
Aspergilluseucalypticola	GCA_003184535.1	2018-06-04	11933	Ascomycota	472405	74297	314157	341110	210655	381377	138259	280021	249060	513564	123474	202624	339784	225532	343818	470109	341304	350913	84517	165597						5622577
Aspergillusfijiensis	GCA_003184825.1	2018-06-04	12018	Ascomycota	512347	75608	312604	341103	210532	389757	145420	270051	233408	531455	119617	191773	347225	233641	359207	464849	349242	359921	86424	161487	7					5695678
Aspergillusfischeri	GCA_000149645.3	2005-09-09	10395	Ascomycota	440451	63364	285139	315179	188832	342135	121904	248338	235206	462038	108308	182313	303053	206757	316704	420319	297616	316103	74595	144050	510					5072914
Aspergillusflavus	GCA_009176375.1	2019-10-18	12634	Ascomycota	505881	79716	343894	374119	233578	417456	148803	314659	281834	563662	132288	228636	359140	246371	364097	504989	365411	384516	93226	180649						6122925
Aspergillusfumigatus	GCA_000002655.1	2005-06-01	9549	Ascomycota	411471	58156	266519	295273	176170	318444	113932	233085	220039	432874	99932	170539	285964	192950	298817	396480	278339	295120	68530	133248						4745882
Aspergillusglaucus	GCA_001890805.1	2016-12-07	11255	Ascomycota	399500	63055	282256	311554	187098	334989	121012	243136	233411	440150	108938	189728	300831	205892	300674	409058	290393	302380	71424	140633	2					4936114
Aspergillusheteromorphus	GCA_003184545.1	2018-06-04	11130	Ascomycota	429614	64361	281016	300027	186599	346227	125713	239277	212419	457599	108014	171379	318170	198586	316265	419839	303472	312690	73835	141005						5006107
Aspergillushomomorphus	GCA_003184865.1	2018-06-04	11361	Ascomycota	467722	70012	293886	323740	197548	359937	134532	256533	229554	493382	113222	184866	324540	217802	335701	441848	323267	331933	78921	150953	6					5329905
Aspergillusibericus	GCA_003184845.1	2018-06-04	11680	Ascomycota	463159	71640	303766	329595	203731	373502	135369	268836	233191	503984	117966	188760	337542	217855	339728	450448	331560	341570	82658	158509						5453369
Aspergillusindologenus	GCA_003184685.1	2018-06-04	12161	Ascomycota	513581	75884	313834	339805	209114	388428	146078	267494	232066	529128	118506	190470	349841	233201	360789	460699	348037	357932	86565	161379	9					5682840
Aspergillusjaponicus	GCA_003184785.1	2018-06-04	12022	Ascomycota	511624	75387	312613	339809	209430	388668	144764	268322	232889	528342	118575	191007	347121	233002	358050	461898	348507	358386	86065	161412	38					5675909
Aspergilluskawachii	GCA_000239835.2	2011-12-16	11491	Ascomycota	480320	70383	320452	349866	209493	383559	137396	279955	251825	515143	123177	203979	339765	228244	342510	466150	342442	353889	84494	165287						5648329
Aspergilluslacticoffeatus	GCA_001741905.1	2016-09-21	13082	Ascomycota	512277	84696	338275	367304	227935	416851	152906	306388	267752	563234	134996	218926	369939	245159	379381	513608	368998	381723	93536	179806	8					6123698
Aspergilluslentulus	GCA_010724455.1	2020-02-04	9680	Ascomycota	444530	62853	286267	314643	189558	346080	121753	249833	234328	465242	107754	183884	307899	205442	317914	423402	299752	318551	75057	144571						5099313
Aspergillusluchuensis	GCA_001890685.1	2016-12-12	12920	Ascomycota	485167	72400	323500	354477	209781	391220	139029	280859	255403	518529	126109	206001	344643	230483	350601	475302	346046	357972	85570	165962						5719054
Aspergillusmulundensis	GCA_003369625.1	2018-08-10	11603	Ascomycota	515566	73233	336873	364958	215654	405727	142252	284764	258850	537205	120857	210237	358576	229838	365201	479357	350813	363604	87192	165259						5866016
Aspergillusneoniger	GCA_003184625.1	2018-06-04	11939	Ascomycota	477280	75187	317951	346182	213190	385463	139815	283611	251744	520481	124820	204505	342809	227473	347240	473551	345105	355263	85904	167397	3					5684974
Aspergillusnidulans	GCA_000149205.2	2003-04-07	10534	Ascomycota	434518	63969	282738	314426	188469	344725	120370	254188	231767	465127	104692	186650	304258	204338	317936	425596	302878	310959	74328	146981						5078913
Aspergillusniger	GCA_003184595.1	2018-06-04	14086	Ascomycota	518813	87578	341686	371324	226779	425383	156015	309391	272353	568228	136980	221675	376487	248866	388248	520441	373435	385084	94599	181067	210					6204642
Aspergillusnomius	GCA_001204775.2	4/08/20157	11914	Ascomycota	497873	78292	334441	361606	228097	405854	146125	305446	272017	552128	129257	219808	352446	240905	358209	493901	355741	376024	90768	175058						5973996
Aspergillusnovofumigatus	GCA_002847465.1	2017-12-27	11534	Ascomycota	447614	69291	289468	316165	195368	349843	126895	257221	238030	478493	112009	187001	309719	209173	327462	435405	305369	323804	77680	148259						5204269
Aspergillusochraceoroseus	GCA_000986665.1	2015-04-30	7829	Ascomycota	340272	48591	228996	254200	151824	270926	98302	201540	188030	370654	85129	148389	253733	167755	253668	350433	241659	246669	56287	112814						4069871
Aspergillusoryzae	GCA_000184455.3	2011-06-07	11456	Ascomycota	503611	78012	342713	372819	232081	414275	147965	312776	280144	560033	130399	227103	357736	245350	362199	498438	363312	381120	92544	179174						6081804
Aspergillusparasiticus	GCA_009176385.1	2019-10-18	8645	Ascomycota	368887	55926	248967	271017	169774	304815	106853	228133	205379	405886	96043	166026	258382	177144	261029	363163	263972	279398	67454	131356						4429604
Aspergillusphoenicis	GCA_003344505.1	2018-07-27	11972	Ascomycota	492958	78138	326475	354290	220093	397695	145046	293468	257501	538372	128708	210038	352918	234954	358052	488656	353825	366670	88939	173139						5859935
Aspergilluspiperis	GCA_003184755.1	2018-06-04	12071	Ascomycota	482516	76107	321067	348514	215882	390040	141369	286633	253569	526180	126320	206443	346085	229673	350684	478008	347514	359570	87055	169982	4					5743215
Aspergillusrambellii	GCA_000986645.1	2015-04-30	7761	Ascomycota	341494	48454	229612	254844	152450	272227	98682	202250	188784	371726	85235	148697	254625	168186	254299	351693	242192	247220	56328	112962						4081960
Aspergillusruber	GCA_000600275.1	2014-03-25	10066	Ascomycota	370950	57691	259588	288404	174827	311738	111893	229349	218500	409187	100856	178765	277765	191428	281003	384122	270823	280957	65046	131383						4594275
Aspergillussaccharolyticus	GCA_003184585.1	2018-06-04	10064	Ascomycota	424658	61246	262574	293175	175513	322451	121306	228432	205553	442873	100949	164563	292568	198072	303291	400783	293606	297733	70037	135566	17					4794966
Aspergillussclerotiicarbonarius	GCA_003184635.1	2018-06-04	12569	Ascomycota	499317	79320	330530	354645	222748	406724	147461	292019	250224	546389	130050	205080	362521	236607	363716	485391	356972	371185	91038	171426	27					5903390
Aspergillussclerotioniger	GCA_003184525.1	2018-06-04	12338	Ascomycota	476943	76523	320558	344492	216141	390894	143233	288815	247399	530943	126141	202466	349663	228805	353331	475427	348225	359757	88103	167412						5735271
Aspergillussteynii	GCA_002849105.1	2017-12-30	13197	Ascomycota	512212	81199	346025	365437	236941	421093	151286	299574	268386	559305	132696	218244	373041	244424	376822	510431	353407	381339	92689	172828						6097379
Aspergillussydowii	GCA_001890705.1	2016-12-07	13579	Ascomycota	531100	85527	355711	378432	243204	441770	151633	319527	278336	576336	134114	232515	377723	249987	386701	520408	374271	393998	97381	183744	768					6313186
Aspergillustaichungensis	GCA_002850765.1	2018-01-03	9689	Ascomycota	395469	58580	266332	275049	169927	318245	115684	212718	201735	413394	99980	157594	294263	184296	295374	378758	269611	287721	66057	125128						4585915
Aspergillusterreus	GCA_000149615.1	2005-09-09	10401	Ascomycota	454006	67157	297636	313055	194124	356108	128720	250234	229279	473461	113342	180980	320081	206270	327298	420974	305930	328539	77872	149726	34					5194826
Aspergillusthermomutatus	GCA_002237265.2	2017-07-31	9702	Ascomycota	439690	63204	285380	314389	190155	341418	121816	249343	231405	465169	107999	181204	300676	205460	315475	420176	297596	316246	74774	143433						5065008
Aspergillustubingensis	GCA_013340325.1	2020-06-09	12319	Ascomycota	489457	77545	326944	354467	219116	396264	143891	291511	257426	535127	128281	209540	351475	233166	356207	485260	353336	365578	88738	172311						5835640
Aspergillusturcosus	GCA_002234965.2	2017-07-28	9223	Ascomycota	419699	59636	275270	303945	181241	325533	116071	238346	223685	443926	103287	174983	291696	197190	303379	401196	284878	302886	71246	138008						4856101
Aspergillusudagawae	GCA_010724255.1	2020-02-04	9999	Ascomycota	463286	66068	298951	326883	199586	360735	128189	263908	243863	488911	112613	191967	316908	216148	328452	440557	312999	334210	78747	151308						5324289
Aspergillusustus	GCA_000812125.1	2014-12-31	706	Ascomycota	41212	6323	24493	25555	17783	32570	11575	24543	16643	44701	9388	15191	24949	17370	26647	35719	27514	30677	7217	13000	6					453076
Aspergillusuvarum	GCA_003184745.1	2018-06-04	12014	Ascomycota	501079	74741	308342	337065	208486	382989	142642	268779	233546	522955	117834	191090	341025	231061	352228	458931	345078	353679	85023	160006	3					5616582
Aspergillusvadensis	GCA_003184925.1	2018-06-04	12132	Ascomycota	480988	76344	321397	348565	214760	388405	141363	286501	253676	525287	125820	206636	345597	229395	350281	476815	347303	358522	86885	169445						5733985
Aspergillusversicolor	GCA_001890125.1	2016-12-06	13222	Ascomycota	536416	85178	357776	380884	245141	446260	152161	322657	279315	580798	134093	232447	379863	251752	383665	524256	375751	398306	97924	184969	5					6349617
Aspergillusviolaceofuscus	GCA_003184705.1	2018-06-04	12080	Ascomycota	511515	75272	312384	339201	209531	388617	144902	268248	232243	528470	118674	191059	347662	233318	357710	462139	349308	358256	86094	161410	98					5676111
Aspergilluswelwitschiae	GCA_003344945.1	2018-07-30	13684	Ascomycota	511117	84425	337787	366629	229664	412399	152813	305969	265957	563833	134993	218368	367151	244679	376252	509421	367428	381670	93160	179729	5					6103449
Aspergilluswentii	GCA_001890725.1	2016-12-07	12435	Ascomycota	464025	75617	327997	349903	225317	390402	140342	296995	272765	516091	127735	220542	339874	231632	339341	483189	334611	351874	86171	165433						5739856
Aureobasidiummelanogenum	GCA_000721775.1	2014-07-02	10584	Ascomycota	414474	59537	272521	285520	175194	304266	113489	231947	238300	415393	105656	181608	270077	197151	270807	387307	285797	285301	68587	133515						4696447
Aureobasidiumnamibiae	GCA_000721765.1	2014-07-02	10259	Ascomycota	413716	57590	269921	276752	172780	303841	112463	226748	231617	408340	103818	177394	266746	194227	267551	383499	285164	284091	67118	130941						4634317
Aureobasidiumpullulans	GCA_000721785.1	2014-07-02	6411	Ascomycota	278934	36109	182060	189676	115660	205987	75079	152600	157439	267734	70022	121226	184584	131760	177161	263860	194953	187429	44424	87720	18					3124435
Aureobasidiumsubglaciale	GCA_000721755.1	2014-07-02	10792	Ascomycota	431531	61531	281848	289841	181555	320017	118826	239338	240976	428694	110843	184441	284212	203380	284474	412672	301322	297766	69421	136791	5					4879484
Auriculariasubglabra	GCA_000265015.1	2012-06-04	23555	Basidiomycota	967883	133944	528700	491095	328503	593708	241304	370062	331362	869466	178159	260605	636906	321947	642416	687887	518225	604801	139496	220692	1					9067162
Babjeviellainositovora	GCA_001661335.1	2016-06-10	16110	Ascomycota	217485	34046	151296	176811	120275	160084	63070	149239	161487	278210	59990	117558	137019	105085	137032	222172	164998	189487	30316	91254						2766914
Basidiobolusmeristosporus	GCA_002104905.1	2017-04-20	16110	Zoopagomycota	415904	91310	317776	391728	254235	376270	145051	355848	355040	568010	134463	275257	306280	242484	306637	493325	351991	386343	72620	206141						6046713
Batrachochytriumdendrobatidis	GCA_000203795.1	2011-04-07	8700	Chytridiomycota	273065	57738	221373	210863	153941	205478	105207	245584	223507	364538	95787	177647	192036	179201	184578	367768	252011	238412	41223	114049						3904006
Batrachochytriumsalamandrivorans	GCA_002006685.1	2017-02-24	8700	Ascomycota	441329	81848	335376	305859	205613	329942	166151	334522	287613	549850	143257	234746	314726	255249	303835	590059	381242	353201	57910	155333						5827661
Baudoiniapanamericana	GCA_000338955.1	2013-02-08	10508	Ascomycota	412322	56755	242601	265482	150049	307563	110514	192046	198787	386773	99387	150073	261414	186455	284106	342185	265007	275655	62408	120541						4370123
Beauveriabassiana	GCA_000280675.1	2012-07-18	10210	Ascomycota	483129	64589	294449	294596	182003	347865	122507	232673	235913	446082	113327	175897	295772	205103	316536	406355	297029	310670	71852	133358						5029705
Bifiguratusadelaidae	GCA_002261195.1	2017-08-21	5719	Mucoromycota	250507	38237	184616	193686	118534	189759	80579	165854	164690	285833	73743	126380	170103	136710	176413	248638	189902	196774	39784	98193						3128935
Bipolarismaydis	GCA_000354255.1	2013-04-06	12705	Ascomycota	483545	72035	307708	334153	203742	370239	137164	270882	280640	479201	124577	208547	335916	228702	328857	444979	333802	333445	81704	157115	14					5516967
Bipolarisoryzae	GCA_000523455.1	2014-01-24	12002	Ascomycota	468135	68238	298295	325365	196486	361155	132266	261905	271989	461144	119039	201582	329070	221368	319933	432256	324069	322092	78981	151781	8					5345157
Bipolarissorokiniana	GCA_000338995.1	2013-02-08	12214	Ascomycota	471505	70084	301898	330669	199372	362221	134200	267694	277760	470284	121702	205368	330548	226415	323867	438780	329148	326275	79541	154388						5421719
Bipolarisvictoriae	GCA_000527765.1	2014-02-03	12882	Ascomycota	484562	72786	310025	337429	204265	374295	137661	272841	282433	480391	124358	209673	340103	229508	332829	448694	337296	335311	82756	158015	10					5555241
Bipolariszeicola	GCA_000523435.1	2014-01-24	12853	Ascomycota	480120	71597	306087	334355	201879	370120	136215	269312	279473	475005	123147	206703	338779	227892	329952	445883	334323	331898	80980	155559	14					5499293
Blastomycesdermatitidis	GCA_000151595.1	2010-03-24	11443	Ascomycota	389240	60859	272051	303909	178160	325574	122755	249422	245815	429859	103710	192724	309618	199705	311730	433093	293008	281126	62734	130669						4895761
Blastomycesgilchristii	GCA_000003855.2	2099-09-24	11343	Ascomycota	404230	62882	282934	316315	184578	341341	127733	257142	253664	445554	107287	199850	324635	208101	326443	449610	303953	290904	66214	136233						5089603
Blastomycesparvus	GCA_002572885.1	2017-10-17	8201	Ascomycota	347973	48960	237783	261135	151556	287884	103064	209172	208744	368846	86678	162912	271117	169389	265507	362282	249196	243557	54661	111504						4201920
Blastomycespercursus	GCA_001883805.1	2016-11-18	10285	Ascomycota	356974	54843	252912	281050	159674	294333	111956	225104	225018	393399	92734	174686	281734	183328	293522	385456	263419	256154	58193	119276						4463765
Blumeriagraminis	GCA_900237765.1	2018-09-14	6495	Ascomycota	221489	43014	168070	202044	118144	180368	73340	192814	187148	285653	65891	148139	169524	128398	182548	287552	186076	171848	38141	87576	5					3137782
Botryobasidiumbotryosum	GCA_000697705.1	2014-06-03	16502	Basidiomycota	593876	89995	343615	365887	238053	419856	173572	312726	276803	607043	127426	204400	445419	225157	411510	552603	377447	393933	93024	165856	2					6418203
Botrytiscinerea	GCA_000143535.4	2015-02-05	13725	Ascomycota	520639	80008	375052	441995	251661	457389	154774	370064	366508	573658	151649	290713	396877	266174	382035	601430	415264	386337	93126	190248						6765601
Brettanomycesbruxellensis	GCA_900496985.1	2018-07-30	4861	Ascomycota	107097	22146	105515	114303	71961	99793	34551	102008	125300	153987	39222	85471	71952	65249	84543	150974	91807	100843	17310	57536	28522		1415	363	405	1732273
Byssochlamysspectabilis	GCA_004022145.1	2019-01-14	8877	Ascomycota	402688	54470	273566	302853	178347	326162	111505	239695	231708	424991	99526	174604	289724	189425	296043	406066	278092	292836	68038	135199						4775538
Cadophorasp	GCA_003073865.1	2018-04-30	22762	Ascomycota	753271	129667	507335	566098	368561	648054	213452	495455	467511	832532	207753	355415	533458	353425	532738	773202	566810	568769	147572	268254	74					9289406
Caloceracornea	GCA_001632435.1	2016-04-26	13154	Basidiomycota	504240	67208	281160	318505	178452	373265	131178	225424	214009	497674	116601	154707	371171	201006	348804	410155	306587	333018	84234	137072	2					5254472
Caloceraviscosa	GCA_001630345.1	2016-04-23	12363	Basidiomycota	478088	64122	271137	313573	177447	359483	123576	225142	210611	489022	113801	152773	351077	193506	331282	401612	297196	325610	80508	134201						5093767
Candidaalbicans	GCA_000182965.3	2016-10-12	6277	Ascomycota	149303	32106	175115	191621	131472	150286	62290	211157	218907	274192	53198	198635	131936	133291	112073	265643	180928	160852	28767	105418						2967190
Candidaarabinofermentans	GCA_001661425.1	2016-09-15	5830	Ascomycota	141861	32637	169645	178363	120664	139367	52892	188988	199444	268305	56507	163349	115148	113210	105955	256440	162472	148550	26263	95487	236					2735783
Candidaauris	GCA_002775015.1	2017-11-15	7461	Ascomycota	178711	32023	153605	182302	119219	148039	61976	149339	186001	246688	57633	126710	122324	105174	129787	239092	141950	167110	30182	85083	108					2663056
Candidaboidinii	GCA_001599335.1	2016-03-01	5181	Ascomycota	145240	31431	193850	200227	133058	147318	57214	221834	231684	274100	52091	253607	125739	121945	112375	309147	177431	149832	24703	102484	34					3065344
Candidadubliniensis	GCA_000026945.1	2009-02-16	5860	Ascomycota	147124	31635	174333	191550	130845	149790	62749	215577	218597	272688	53029	203318	132121	133377	112106	266096	181399	158682	28690	105985						2969691
Candidaduobushaemulonis	GCA_002926085.1	2018-02-13	5173	Ascomycota	181520	28822	160632	186423	118411	148679	59251	145005	181988	245860	53179	127672	128504	105653	123258	240697	146517	167842	28914	85977						2664804
Candidaglabrata	GCA_000497105.2	2016-05-24	5202	Ascomycota	145945	30639	162484	178266	110189	138386	55585	171721	192450	245275	58162	158754	112016	103556	116998	228824	154280	153813	26095	91781						2635219
Candidahaemulonii	GCA_002926055.1	2018-02-13	5249	Ascomycota	188822	30098	168313	192806	122918	157948	62098	150500	190012	254383	55319	133156	137664	110621	127900	255506	154212	175199	29913	90415						2787803
Candidaintermedia	GCA_900106115.1	2016-11-25	5931	Ascomycota	191475	32963	173699	195476	129849	164078	63851	168171	190117	296521	60382	146737	133669	111236	129797	255846	173219	191723	31266	98623						2938698
Candidamaltosa	GCA_000344705.1	2013-03-06	5986	Ascomycota	147957	30203	175611	192024	128661	146426	59683	196715	207690	262304	52083	176491	134175	121628	108338	248568	173759	164904	28274	101387						2856881
Candidaorthopsilosis	GCA_000315875.1	2012-03-14	5678	Ascomycota	157279	30335	168929	185156	123635	149769	63740	182777	202356	260588	52183	164355	126214	127534	117750	252721	163113	163619	27904	1446						2721403
Candidaparapsilosis	GCA_000182765.2	2003-12-03	5810	Ascomycota	169572	31725	176262	189270	127018	160532	67146	184671	205633	266678	54388	167462	132650	133971	121127	261660	171718	171927	29324	101063						2923797
Candidapseudohaemulonis	GCA_003013735.1	2018-03-22	5134	Ascomycota	184899	29414	163172	189559	120239	151554	60519	147749	184758	277749	53933	129320	132175	107897	125421	216518	150339	171429	29761	87586						2713991
Candidatropicalis	GCA_000006335.3	2005-03-16	6254	Ascomycota	153039	33336	181025	204640	135964	154200	62717	213796	218597	276647	56965	189671	137788	129323	115676	274235	181432	170331	29827	108096						3027305
Candidaviswanathii	GCA_003327735.1	2018-07-18	10841	Ascomycota	309766	55443	312870	349507	226730	281535	110906	324446	352850	491605	95567	281175	253017	215918	216580	428322	314112	315674	52517	182293						5170833
Caproniacoronata	GCA_000585585.1	2014-03-05	9231	Ascomycota	409543	52533	270310	284717	166089	320482	114175	217310	220440	410783	100317	162884	287937	194236	290358	385109	284240	288128	64967	125824	19					4650401
Caproniaepimyces	GCA_000585565.1	2014-03-05	10469	Ascomycota	456541	59731	298157	311079	187143	356260	129226	243140	237943	467563	104837	177454	315062	215374	320737	419827	312065	323326	74446	140506						5150417
Catenariaanguillulae	GCA_002102555.1	2017-04-20	12763	Chytridiomycota	543450	71856	260965	223558	161307	323824	146807	193864	191865	461197	117854	150357	337796	202259	308120	432026	305509	351122	67045	106780						4957561
Cenococcumgeophilum	GCA_001692895.1	2016-07-22	14709	Ascomycota	485770	79059	313617	360685	220317	391526	140094	305187	295226	540694	119668	222692	348386	229588	365808	487824	347383	346456	86712	166724	533					5853949
Ceraceosorusbombacis	GCA_900000165.1	2015-10-18	8022	Basidiomycota	451686	40533	217111	233811	120364	291527	102347	150474	167276	356588	73079	117767	243774	166994	277610	390686	222350	227101	50234	81443	402					3983157
Ceraceosorusguamensis	GCA_003144195.1	2018-05-21	7822	Basidiomycota	464396	44497	220741	238952	122528	299499	104898	153109	169411	365590	74025	118206	249047	169918	288750	402248	225846	231940	51367	82535	25					4077528
Ceratocystisfimbriata	GCA_000389695.3	2013-05-06	7266	Ascomycota	342474	43558	216062	225913	129794	241017	92178	182430	184303	320359	90577	145592	237189	154724	225826	350453	233580	224829	46471	95720	273					3783322
Ceratocystisplatani	GCA_000978885.1	2015-04-23	5622	Ascomycota	259638	29262	167078	177622	98033	181208	63395	136676	145123	236832	69295	106913	158465	111513	160666	231309	167156	170006	35184	73282	13					2778669
Cercosporaberteroae	GCA_002933655.1	2018-02-20	11903	Ascomycota	535483	68051	340730	370259	207795	402986	141072	270599	288347	499959	125665	215548	343677	251991	355025	459006	352145	349241	85493	160336						5823408
Cercosporabeticola	GCA_002742065.1	2018-11-02	12468	Ascomycota	555504	73424	350729	381225	215670	418359	146829	282178	298913	519994	131041	224383	358335	262683	370296	481109	368096	361811	88628	166891	123					6056221
Cercosporazeina	GCA_002844615.1	2017-12-19	10193	Ascomycota	485709	63379	298121	321382	182000	358760	132041	235910	249748	443643	113382	186862	313000	223503	328533	415612	314163	311455	74130	138819	165					5190317
Chaetomiumglobosum	GCA_000143365.1	2005-03-14	11048	Ascomycota	519356	67924	308017	333715	186946	417612	133608	229144	243184	475975	113496	184292	367952	219817	371592	414809	332556	339902	81925	135496	732					5478050
Chaetomiumthermophilum	GCA_000221225.1	2011-07-19	7165	Ascomycota	354495	42587	215265	262639	131650	268664	90171	176501	196315	339330	79126	136852	269370	164508	255261	313295	231384	238326	53613	100346	189					3919887
Choanephoracucurbitarum	GCA_001683725.1	2016-07-12	11977	Mucoromycota	312586	66727	270467	311952	191496	227255	129408	281104	301591	445470	117106	222686	230034	235463	239846	394616	286684	278940	54130	159866	1011		31	14	4	4758487
Cladophialophorabantiana	GCA_000835475.1	2015-02-10	12762	Ascomycota	520111	76433	340187	370555	229642	415648	147785	303355	288023	548392	133237	219957	364956	247887	375301	493571	361686	373558	90746	169183						6070213
Cladophialophoracarrionii	GCA_000365165.2	2013-04-15	11181	Ascomycota	472169	60719	304364	320913	189045	364426	131211	242506	246018	464350	112470	182595	328358	219528	334825	429123	319423	326291	75319	140214						5263867
Cladophialophoraimmunda	GCA_000835495.1	2015-02-10	14033	Ascomycota	599634	89659	393183	421505	257016	467590	172754	331337	319368	625834	149981	243058	423088	288799	437665	567357	412813	421521	102457	188375						6912994
Cladophialophorapsammophila	GCA_000585535.1	2014-03-05	13421	Ascomycota	541837	79703	352077	383331	239777	433061	153421	316171	298149	570788	138141	226686	372975	255747	384579	501214	370755	389459	95412	176209						6279492
Cladophialophorayegresii	GCA_000585515.1	2014-03-05	10118	Ascomycota	438131	56114	283614	301666	178456	340560	120589	229179	235271	434647	105541	172884	300939	204724	307068	393021	295922	305125	70352	132778						4906581
Clavicepspurpurea	GCA_000347355.1	2012-07-31	8823	Ascomycota	378512	54327	256536	263627	150051	288353	109826	194311	206443	374097	97501	148009	252536	178855	273971	354724	246879	256172	59500	109050						4253280
Clavisporalusitaniae	GCA_000003835.1	2005-03-16	5537	Ascomycota	188395	31173	152775	180978	116304	143761	60695	142043	173128	244810	54740	125147	126167	102621	126967	246781	144367	169946	27869	84690						2643357
Clohesyomycesaquaticus	GCA_002105025.1	2017-04-20	15811	Ascomycota	567470	94026	363880	406082	256761	471095	166323	334387	331913	600142	148530	248969	420882	261248	415282	556137	406355	407711	105476	188514						6751183
Coccidioidesimmitis	GCA_000149335.2	2004-10-04	7229	Ascomycota	302784	50582	206901	235440	139607	250860	92873	190907	190716	338376	81657	140812	236147	150355	251783	325888	213677	220146	51866	99269						3770646
Coccidioidesposadasii	GCA_000151335.1	2007-06-17	8823	Ascomycota	306035	45268	212978	241358	139811	249873	90733	191910	193207	337418	79278	142415	236548	151599	243235	324030	215040	222707	49770	101124	2		1			3774340
Coemansiareversa	GCA_002705745.1	2017-10-23	7341	Zoopagomycota	273594	43880	170935	176424	105853	188703	75775	153987	135204	273547	74807	119756	150112	128444	188271	247162	174571	198689	35129	87053	7					3001903
Coleophomacrateriformis	GCA_003369635.1	2018-08-10	13257	Ascomycota	577020	82604	362537	402394	254549	463137	149710	351432	327549	593033	149213	252998	380060	260209	366333	563748	415924	407719	99357	191670						6651196
Coleophomacylindrospora	GCA_003369665.1	2018-08-10	14177	Ascomycota	623880	90924	392445	433827	277091	500304	162207	383688	351190	645535	160999	275042	409943	282934	393192	609365	450860	443153	108978	208607						7204164
Colletotrichumchlorophyti	GCA_001937105.1	2017-01-05	10310	Ascomycota	468373	59177	294185	311829	194875	366710	116381	244674	249755	448593	110647	189348	311276	198453	308217	407068	307598	329516	77046	140390	118					5134229
Colletotrichumfioriniae	GCA_000582985.1	2014-02-27	13759	Ascomycota	618493	82960	389506	411045	258334	487549	157586	326834	327446	591587	150661	250287	415937	265113	399756	549901	416506	426358	104845	185781	245					6816730
Colletotrichumgloeosporioides	GCA_000446055.1	2013-08-13	16583	Ascomycota	617080	85529	397195	413200	267010	487545	156165	334320	330790	595453	157385	254385	402863	259105	394133	527624	406901	434787	111012	192138						6824620
Colletotrichumgraminicola	GCA_000149035.1	2009-08-05	12020	Ascomycota	518682	67544	322874	336492	206454	402157	129026	258520	266722	485238	124653	200273	344735	217180	341789	443153	330381	356263	83039	150589						5585764
Colletotrichumhigginsianum	GCA_001672515.1	2016-06-20	16141	Ascomycota	539458	73960	338828	350981	221334	424244	138293	268951	275100	515823	131657	207173	357122	227754	366007	463974	347307	380497	89526	3548			19	26	29	5721611
Colletotrichumincanum	GCA_001625285.1	2016-04-19	11852	Ascomycota	517295	68424	324446	346946	217495	407295	130347	276391	282186	497169	127230	212629	343309	222989	337164	450726	342505	363800	86983	157677	217					5713223
Colletotrichumnymphaeae	GCA_001563115.1	2016-02-17	14404	Ascomycota	626500	85009	394810	416011	261357	492706	159888	331063	331282	600551	152691	251962	420302	268619	406815	557247	421544	432516	106344	188301	193					6905711
Colletotrichumorbiculare	GCA_000350065.2	2013-04-01	13347	Ascomycota	588064	78437	364919	375007	236156	453445	147466	282615	290173	548422	136312	220894	385211	240732	389293	499095	374637	412094	96353	169589	113					6289027
Colletotrichumorchidophilum	GCA_001831195.1	2016-10-21	14496	Ascomycota	577211	79662	362272	383207	239570	453534	150095	304441	306446	556164	139225	231575	393341	250164	386169	517636	385943	397523	96346	170059						6380583
Colletotrichumsalicis	GCA_001563125.1	2016-02-17	13783	Ascomycota	592433	80077	373845	394113	246145	467669	151479	312531	315070	566663	144623	240197	400729	253576	386141	528352	400324	409080	99057	177463	938					6540505
Colletotrichumsimmondsii	GCA_001563135.1	2016-02-17	13884	Ascomycota	627791	84555	395874	417696	261997	494944	159525	333031	332451	601756	152841	254042	421509	268546	405463	557981	422613	433541	106791	188792	545					6922284
Colletotrichumsublineola	GCA_000696135.1	2014-05-27	12699	Ascomycota	573043	77119	360221	374124	228615	442929	147768	287982	294542	542616	136321	225257	390215	246435	386330	497485	371742	392513	92769	166100	1476					6235602
Colletotrichumtofieldiae	GCA_001625265.1	2016-04-19	12501	Ascomycota	579569	78484	360598	380700	239013	452797	149006	300381	302905	558004	137873	232273	389626	248560	382441	507815	383973	402472	97639	172411						6356540
Conidioboluscoronatus	GCA_001566745.1	2016-02-24	10572	Zoopagomycota	189556	52616	191837	218523	172008	187950	77894	265481	257541	371830	70717	239452	171632	148281	135833	314266	208228	195521	39855	144615	5					3653641
Coniellalustricola	GCA_003019895.1	2018-03-27	11314	Ascomycota	472599	67166	283804	285854	178162	349538	125904	224897	224951	441510	109293	177031	299906	209733	307119	422485	307046	307493	73955	132605	12					5001063
Coniochaetaligniaria	GCA_001879275.1	2016-11-15	13658	Ascomycota	552895	80239	348170	357882	217508	438686	146097	271136	272718	536896	129836	204005	377986	234412	383295	482731	369487	388496	92343	164785	109					6049712
Coniophoraputeana	GCA_000271625.1	2012-06-21	13758	Basidiomycota	544766	78625	342780	348796	219168	409351	156575	277485	252153	548754	128129	201148	382080	221902	377687	520903	356167	391032	90703	162593						6010797
Coniosporiumapollinis	GCA_000281105.1	2012-07-24	9308	Ascomycota	419419	49892	252176	292020	158442	318422	104596	201785	213755	394674	94095	151790	282913	178247	292575	358353	264078	276101	62884	120261						4486478
Coprinopsiscinerea	GCA_000182895.1	2003-07-30	13356	Basidiomycota	501310	71808	348603	383246	225285	410371	153720	285689	293528	557610	118824	216838	426850	232268	394817	539273	372146	384392	87534	162503	3					6166618
Cordycepsbrongniartii	GCA_001636735.1	2016-05-04	9595	Ascomycota	459269	58479	281427	279530	171061	332856	114595	218787	224836	419137	106410	167181	279102	193280	295559	379907	279434	294643	67618	125932						4749043
Cordycepsconfragosa	GCA_001636795.1	2016-05-04	8126	Ascomycota	388613	51666	243432	244148	153355	283061	99460	194345	198630	367455	94597	147358	237993	169249	253583	333627	241002	254812	58571	110099	6777					4131833
Cordycepsfumosorosea	GCA_001636725.1	2016-05-04	10061	Ascomycota	495746	59981	286761	288417	172884	353349	115824	210369	216551	432238	107036	161124	295247	190963	316928	376035	282801	310825	69960	126496						4869535
Cordycepsmilitaris	GCA_000225605.1	2011-11-09	9651	Ascomycota	483499	63309	281917	275595	176195	341494	121139	217493	217142	438886	108379	164169	297036	195009	313130	382686	288948	306154	71005	128627						4871812
Cordycepssp.	GCA_002591385.1	2017-10-18	11255	Ascomycota	451467	61113	258618	248562	146809	326357	105597	165034	178992	390759	92636	124547	289789	168204	327383	343602	226242	269650	62299	102260	1477					4341397
Corynesporacassiicola	GCA_003016335.1	2018-03-26	17158	Ascomycota	622993	99304	393827	436112	277588	498196	179974	357025	349696	635891	158547	266967	447157	282573	443444	581781	418970	433480	114804	204078	1					7202408
Cryptococcusamylolentus	GCA_001720205.1	2016-09-06	10306	Basidiomycota	446196	51202	276876	328183	169773	374069	119276	224479	250700	447034	105694	157817	351352	192553	300840	456590	291497	309410	71254	129087	15					5053897
Cryptococcusdepauperatus	GCA_001720245.1	2016-09-06	6537	Basidiomycota	249806	35194	172837	210326	111248	213339	77598	165412	176978	296981	69652	121401	200187	131129	191150	298067	189440	194098	43659	82592						3231094
Cryptococcusgattii	GCF_000185945.1	2011-01-12	6683	Basidiomycota	272049	34015	174807	216239	111298	231454	76918	158723	170755	292742	71248	111378	215859	125866	195597	295263	188332	197859	44586	82061						3267049
Cryptococcusneoformans	GCA_000091045.1	2005-01-07	7818	Basidiomycota	338863	42656	218235	267968	140091	289987	96868	198527	210927	362808	89367	141312	273444	158770	244812	373888	236416	245093	56418	103847	4					4090301
Cutaneotrichosporonoleaginosum	GCA_001027345.1	2015-06-12	8320	Basidiomycota	407482	43136	207433	224753	122543	276670	91673	150805	154209	335288	82008	107101	273492	129004	261819	288416	214230	245299	54933	90112						3760406
Cyberlindnerafabianii	GCA_001599195.1	2016-03-01	5674	Ascomycota	177784	28591	166163	179643	115769	148495	60642	160501	182132	254280	56297	124343	126764	110043	123791	232576	171092	169807	28884	86529	123					2704249
Cyberlindnerajadinii	GCA_001661405.1	2016-06-10	6032	Ascomycota	138900	26160	137253	153307	95526	123667	48649	131539	146582	216049	45057	104927	98687	96007	103345	196046	136381	146676	24352	72771	8					2241889
Cylindrobasidiumtorrendii	GCA_000934385.1	2015-02-25	13936	Basidiomycota	512899	75679	333661	340046	215090	369214	145266	272184	262399	524677	128599	194456	370524	209788	361402	478198	349550	368264	86828	157791						5756515
Cyphellophoraeuropaea	GCA_000365145.2	2013-04-15	11094	Ascomycota	491318	62290	312020	327607	195392	382035	129792	250773	252672	478912	119335	191465	326371	224984	333932	436232	324295	335283	80872	147531						5403111
Dacryopinaxprimogenitus	GCA_000292625.1	2012-08-21	10240	Basidiomycota	364277	51545	217510	259993	148624	289021	102193	191900	178993	396963	95171	132642	278191	159646	252910	324422	244821	268061	65781	111296						4133960
Dactylellinahaptotyla	GCA_000441935.1	2013-07-23	10959	Ascomycota	445499	67645	323009	360546	211386	383659	121152	306436	310485	478840	118534	230758	347401	215881	317438	472666	375859	337354	77013	167791						5669352
Daedaleaquercina	GCA_001632345.1	2016-04-26	12192	Basidiomycota	465667	65439	276579	293987	172146	329869	127677	221038	203067	456484	107301	149903	332315	183510	336857	420587	297051	329446	72459	134728						4976110
Daldiniasp	GCA_002120325.1	2017-05-08	11161	Ascomycota	429811	62661	299318	324662	195616	354980	119813	270320	261495	458618	107404	202123	316630	201122	317151	425720	308956	315978	77299	151257	298					5201232
Debaryomycesfabryi	GCA_001447935.2	2015-11-25	6027	Ascomycota	148899	32680	175929	192769	128582	148531	59664	204305	216666	278797	55831	193075	121869	110156	114294	258889	155765	154545	28646	103181						2883073
Debaryomyceshansenii	GCA_000006445.2	2003-07-03	6272	Ascomycota	154965	35027	185588	197497	134179	156191	62715	211800	221788	276716	60008	200051	127547	114623	120649	279480	164469	162905	29751	108122						3004071
Diaportheampelina	GCA_001006365.1	2013-05-13	10704	Ascomycota	450101	53062	288364	293862	177810	360937	105533	217020	228627	415665	103687	168829	263407	181548	278343	350419	272075	310542	71947	131837	172					4723787
Diaporthehelianthi	GCA_001702395.2	2016-08-10	13139	Ascomycota	574507	74496	366845	369608	226110	464829	148242	278669	285484	538645	136373	221450	388439	251053	383074	504901	369412	390847	93981	165116	150					6232231
Dichomitussqualens	GCA_000275845.1	2012-07-03	12287	Basidiomycota	479617	61190	289892	301491	187343	343022	131238	231809	215389	472604	100785	159452	347251	188424	333458	428679	307852	340892	76240	138007	1					5134636
Diplocarponrosae	GCA_002317995.1	2017-09-20	13761	Ascomycota	617531	78320	395073	457256	258982	498659	162218	353252	374972	626643	153609	261399	429560	279374	433754	609101	420144	428960	93553	188422	5458					7126240
Diplodiacorticola	GCA_001883845.1	2016-11-18	10839	Ascomycota	568316	66777	336544	352986	202174	424758	139700	237577	256878	489558	118707	194747	369340	224052	364484	465128	341530	357712	84119	148908	132					5744127
Diplodiaseriata	GCA_001006355.1	2015-05-13	8050	Ascomycota	389341	45727	233502	250170	147489	296998	94100	174280	189904	347179	85302	139166	244369	154763	249986	310184	230689	254629	59647	108652	3					4006080
Diversisporaversiformis	GCA_008704595.1	2019-09-26	28348	Mucoromycota	420522	157559	557174	750010	463539	451126	220488	846870	839261	881699	195728	799500	393692	382710	442732	807583	558737	457594	132802	406423	4288					10170037
Dothistromaseptosporum	GCA_000340195.1	2013-02-08	12415	Ascomycota	462508	66091	297707	310394	177867	354192	129839	237092	249669	436119	115315	183923	295534	218727	320674	406604	307986	309484	74149	140323						5094197
Drechmeriaconiospora	GCA_001618945.1	2016-04-12	8236	Ascomycota	413630	56410	253395	247744	143893	312123	106673	177635	186275	368502	96246	135703	277607	163672	293663	351201	258309	273954	57364	101202						4275201
Drechslerellastenobrocha	GCA_000525045.1	2014-01-31	5597	Ascomycota	253649	32895	168428	182084	102697	201087	65417	141291	146780	249976	60932	106707	181927	113993	177712	237084	175654	177692	37034	79063						2892102
Edhazardiaaedis	GCA_000230595.3	2011-10-14	4190	Microsporidia	47883	29220	85496	101314	87099	44363	28589	136854	155926	127660	29338	147846	35296	47666	48684	116673	73185	66683	6379	62447	1					1478602
Elaphomycesgranulatus	GCA_002240705.1	2017-08-04	7178	Ascomycota	282294	43534	207986	226086	135356	237277	87023	187781	174571	334722	73772	137279	217529	147345	234879	313200	207198	217621	48584	97162	361					3611560
Elsinoeaustralis	GCA_003013795.1	2018-03-22	9223	Ascomycota	410785	49185	265779	287156	165080	336832	103789	212985	232617	392869	101142	168027	279317	191639	283682	385433	288643	283058	64172	124425						4626615
Emergomycespasteurianus	GCA_001883825.1	2016-11-18	8950	Ascomycota	340618	51197	239810	265218	156001	287701	106177	217753	215602	377342	89085	170654	268502	173832	269020	373722	253472	246951	55257	113848						4271762
Emmonsiacrescens	GCA_002572855.1	2017-10-17	8908	Ascomycota	347481	51470	245120	270918	158116	295806	106439	220805	217451	381516	91091	172511	273819	176694	271758	374784	256698	249142	56752	116347						4334718
Emmonsiaparva	GCA_002572855.1	2017-10-17	8562	Ascomycota	295036	44059	207815	229349	133700	245277	89831	186466	184151	325210	77619	143655	232288	148123	232509	319187	217177	211776	48350	97544	1					3669123
Emmonsiasp	GCA_001660665.1	2016-06-09	8769	Ascomycota	314878	46241	221873	245519	143041	265743	97253	200589	198131	348339	82089	157396	250733	161601	248309	345960	234449	227742	50799	104692						3945377
Encephalitozooncuniculi	GCA_000091225.1	2001-02-05	1834	Microsporidia	32296	13165	36595	53303	31712	42296	12298	44267	46801	61866	19391	26189	20870	14778	43525	52076	26504	46349	4743	24221						653245
Encephalitozoonhellem	GCA_000277815.3	2012-06-28	1928	Microsporidia	30701	13457	37117	55918	32975	41004	12030	49283	52901	61869	19796	28918	20614	14956	40503	53078	27167	45092	4737	25340						667456
Encephalitozoonintestinalis	GCA_000146465.1	2010-08-16	1939	Microsporidia	27498	12542	35700	56816	33536	40085	11538	50080	55002	62406	19172	29875	20509	15419	38401	52089	27159	42989	4862	25257						660935
Encephalitozoonromaleae	GCA_000280035.2	2012-07-19	1831	Microsporidia	27225	12756	35773	53617	32565	38986	11552	50300	53041	60258	19249	30087	19989	14626	37864	50694	26888	42695	4657	25237						648059
Endocarponpusillum	GCA_000464535.1	2013-09-04	9238	Ascomycota	412198	59101	276970	310760	172433	325090	121229	236411	241579	439223	102542	181471	295212	208723	314519	423167	291506	284048	67143	128364	1286					4892975
Enterocytozoonbieneusi	GCA_000209485.1	2007-12-05	3632	Microsporidia	33315	16927	44814	57456	47011	36971	17785	89180	79610	79990	20554	65310	25648	28909	30551	54831	47037	44850	6417	39912	109					867187
Enterocytozoonhepatopenaei	GCA_002081675.1	2017-04-06	2536	Microsporidia	25879	14875	40444	58632	45493	27208	13565	72160	85187	70153	17821	75304	15543	20554	22242	49570	41346	40492	3803	36413						776684
Enterosporacanceri	GCA_002087915.1	2017-04-12	2169	Microsporidia	30450	11343	32279	48503	28829	30208	11902	44418	52499	54404	17331	35599	16277	19056	31578	40082	33569	39546	3873	23891	75					605712
Epicoccumnigrum	GCA_002116315.1	2017-04-28	12025	Ascomycota	509126	67573	316397	341104	202653	380263	136282	260788	276596	486662	122090	202999	336056	230843	336620	448588	341418	341747	81708	155563						5575076
Eremotheciumcymbalariae	GCA_000235365.1	2011-11-14	4434	Ascomycota	124714	28952	124063	140355	90926	118703	48889	132724	145327	210718	46435	113582	94501	91346	103516	190122	119437	133660	23161	73932	5					2155068
Eremotheciumgossypii	GCA_000091025.4	2004-03-04	4776	Ascomycota	183812	31732	131968	153558	92018	138981	55762	117724	132232	234151	51062	95875	113559	99483	135959	186008	127025	151607	26218	76402						2335136
Eremotheciumsinecaudum	GCA_001548555.1	2016-02-04	4536	Ascomycota	134112	28965	129496	149423	92339	117424	48971	136910	152784	217353	48542	117593	98961	90419	107322	192362	123848	136408	23582	76635						2223449
Erysiphenecator	GCA_000798715.1	2014-12-08	6484	Ascomycota	196230	41418	162955	199790	119122	165106	67668	205284	202244	280970	60313	162824	154699	125778	172270	285404	175225	160915	36557	85576	802					3061150
Erysiphepulchra	GCA_002918395.1	2018-02-06	6859	Ascomycota	217140	44844	183534	220478	130788	185392	76007	220294	217368	308869	65185	173950	171638	138154	193137	309562	194550	179820	41064	96056						3367830
Escovopsisweberi	GCA_001278495.1	2015-09-02	6870	Ascomycota	322128	37085	197322	203552	115635	235897	78402	142796	148579	286323	72378	104924	191937	127675	214960	249452	170705	196771	44106	79355	269					3220251
Eutypalata	GCA_000349385.1	2014-03-27	11685	Ascomycota	462292	56911	308699	323341	188730	382893	112981	242147	240576	438730	108402	184845	281033	191212	294602	375840	299555	326083	77490	141793						5038155
Exidiaglandulosa	GCA_001632375.1	2016-04-26	26690	Basidiomycota	987377	142464	570127	519749	360243	617524	259396	416446	362054	938694	195592	289417	653875	343812	681492	787596	602462	667151	150826	245341						9791638
Exophialaaquamarina	GCA_000709125.1	2014-06-16	13118	Ascomycota	519895	73155	340209	356393	235238	417837	148757	314238	286916	556998	129633	226116	351899	247803	359010	499204	365192	373825	91207	170648						6064173
Exophialadermatitidis	GCA_000230625.1	2011-11-14	9578	Ascomycota	420718	55572	273648	295147	168486	329113	117855	221286	231538	418814	99910	172816	298631	204266	301171	398594	294876	292447	65961	128533						4789382
Exophialamesophila	GCA_000836275.1	2015-02-10	10347	Ascomycota	443543	58839	311760	309568	193744	351708	133435	261950	252507	471071	111343	197895	328630	228063	322736	459733	327687	317202	73140	141803						5296357
Exophialaoligosperma	GCA_000835515.1	2015-02-10	13234	Ascomycota	540206	80966	372761	384962	241170	439103	160096	311750	304198	571436	145438	235923	384312	267392	399537	540443	397441	397148	93646	177633						6445561
Exophialasideris	GCA_000835395.1	2015-02-10	11120	Ascomycota	476324	65691	322561	339547	202301	373941	135858	267988	271587	488159	123771	203775	332919	235263	336447	458086	345427	339061	78738	153079						5550523
Exophialaspinifera	GCA_000836115.1	2015-02-10	12049	Ascomycota	511591	72496	343221	356950	223227	408285	146304	287507	277976	534460	128275	211986	352209	241453	366550	494066	361727	372938	88656	165428						5945305
Exophialaxenobiotica	GCA_000835505.1	2015-02-10	13187	Ascomycota	556685	80552	369299	391694	240944	442419	159640	312828	310204	573587	146490	233029	390442	269620	398563	531158	392361	396177	95456	180912						6472060
Exserohilumturcica	GCA_000359705.1	2013-04-09	11698	Ascomycota	487728	67264	301851	321331	191849	357267	136156	250879	267102	458628	121559	194936	328846	223011	322243	424455	318927	320933	77543	149076						5321584
Fibroporiaradiculosa	GCA_000313525.1	2012-01-19	9262	Basidiomycota	388657	50414	251207	259254	160371	285101	111329	211871	183999	411747	94734	142197	288904	164100	282087	394332	262733	290346	61578	117601						4412562
Fibularhizoctoniasp	GCA_001630335.1	2016-04-23	32854	Basidiomycota	1033172	166948	586082	597455	396693	739216	303121	542509	455930	1016850	240897	359893	688719	403457	681889	913900	666237	689552	169887	287640	21					10940068
Fistulinahepatica	GCA_000934395.1	2015-02-25	11244	Basidiomycota	402556	65145	270035	262218	175821	284185	121896	223076	193629	424367	101776	153461	286786	165321	294916	393681	276211	311094	66848	130204						4603226
Fomitiporiamediterranea	GCA_000271605.1	2012-06-23	11338	Basidiomycota	403796	61190	269933	296824	183942	316801	118853	238238	227385	443184	97751	178715	291938	176402	308411	435470	288740	308243	64982	127761						4838559
Fomitopsispinicola	GCA_000344655.2	2013-03-04	13852	Basidiomycota	533779	72221	320233	338242	193946	371868	146739	246001	233660	516671	118364	170047	370092	206046	374518	451313	334554	371894	84136	151922	1					5606247
Fonsecaeaerecta	GCA_001651985.1	2016-05-25	12090	Ascomycota	520183	72792	339650	362306	221667	409158	146927	286901	276737	533682	129054	209870	363269	245129	368468	479715	359191	371161	88325	163954						5948139
Fonsecaeamonophora	GCA_001642475.1	2016-05-11	11984	Ascomycota	527647	74053	350651	370085	228659	419709	149957	297507	285038	548330	130896	216521	367299	249016	374218	490807	369712	383436	91129	168866						6093536
Fonsecaeamultimorphosa	GCA_000836435.1	2015-02-12	11804	Ascomycota	528788	72926	344413	371543	227341	416505	148054	294676	284915	545227	131298	216002	366505	250133	368370	491317	363066	375642	90188	167834						6054743
Fonsecaeanubica	GCA_001646965.1	2016-05-18	11681	Ascomycota	518069	72024	344708	363412	223286	411654	146796	290769	279514	536812	127723	211863	361054	244876	367472	481908	362269	375132	88606	164881						5972828
Fonsecaeapedrosoi	GCA_000835455.1	2015-02-10	12527	Ascomycota	530026	76128	352408	371744	229708	423772	151576	298888	286689	551815	131804	217469	371681	251368	380080	497408	372245	385655	91653	170178						6142295
FungalspNo11243	GCA_000836255.1	2015-02-02	9693	Opisthokonta	393149	53271	245385	244255	150273	292068	104482	195069	195052	372625	93729	142840	247403	170972	272892	358911	260018	261440	59526	109554						4222914
Furculomycesboomerangus	GCA_003086725.1	2018-05-03	7338	Zoopagomycota	170444	42138	192155	233238	156695	188286	68170	257512	285321	315523	74650	260058	153421	136288	139794	348409	209580	197087	31247	126619						3586635
Fusariumavenaceum	GCA_000769215.1	2014-10-10	13092	Ascomycota	563611	85256	400473	418794	256710	459901	160657	346422	339038	594504	150567	256867	396410	272505	386158	550008	411272	416834	103830	188466	42					6758325
Fusariumculmorum	GCA_003033665.1	2018-04-04	12378	Ascomycota	481060	75672	345317	361143	219283	391860	137424	296839	298113	504969	132555	224693	340678	233577	337095	472951	356262	357860	88073	162663						5818087
Fusariumfujikuroi	GCA_900079805.1	2013-06-28	15940	Ascomycota	615706	99711	434595	459868	282636	500968	178088	384033	373989	658196	165384	279702	433613	296063	432496	601509	445524	452103	116120	210104						7420408
Fusariumgraminearum	GCA_000240135.3	2003-05-09	13355	Ascomycota	511722	80052	367915	385184	232548	416977	146518	316165	317558	535463	141859	239537	365378	250683	358288	505557	378683	380437	93883	173476	2782					6200665
Fusariumlangsethiae	GCA_001292635.1	2015-09-16	11940	Ascomycota	481268	72254	344748	366322	216930	389639	137254	292651	297861	502891	130271	222460	345287	236494	342270	472312	350501	353944	86865	161025	1736					5804983
Fusariumlongipes	GCA_003012285.1	2018-03-20	11421	Ascomycota	484245	72468	348411	368089	219077	393315	137022	298011	299026	505678	129966	225699	344493	235698	339282	475437	355238	358915	88433	163494	116					5842113
Fusariummangiferae	GCA_900044065.1	2016-12-06	15804	Ascomycota	628435	103487	444551	470191	290908	513033	183307	393215	380917	677416	168852	286330	443232	304502	445143	616834	456297	463660	119396	215030	184		4	1	1	7604926
Fusariumnygamai	GCA_002894225.1	2018-01-22	16019	Ascomycota	607664	91617	429117	455042	274938	494213	171441	372418	368533	639036	162450	274110	423632	289371	421204	579440	433846	444123	113113	204704	4					7250016
Fusariumoxysporum	GCA_000271745.2	2012-06-22	22	Ascomycota	463	51	334	396	564	520	135	976	429	1100	209	536	349	215	279	759	443	556	97	445						8856
Fusariumpoae	GCA_001675295.1	2016-06-22	14740	Ascomycota	598567	96599	441793	468306	274665	484266	181689	376775	379883	640611	162860	282671	429820	303562	453165	590277	441083	440911	116684	205561						7369748
Fusariumproliferatum	GCA_900067095.1	2016-12-06	14379	Ascomycota	602432	93042	424288	448749	276849	490424	171798	374480	363773	642239	160755	272866	420721	286976	415790	580900	433145	442056	113045	204009	66					7218403
Fusariumpseudograminearum	GCA_000303195.2	2012-10-05	12447	Ascomycota	500528	76591	359532	376046	226135	406989	142270	306741	309723	519793	137482	233193	358133	244889	348613	491479	369074	369907	90712	168726						6036556
Fusariumsp	GCA_003946995.1	2018-12-14	13046	Ascomycota	543601	82867	388455	415159	245528	440818	153892	330754	334849	566006	146719	250769	387668	262844	377903	524953	398648	398175	100551	184178	53					6534390
Fusariumsporotrichioides	GCA_003012315.1	2018-03-20	11961	Ascomycota	506273	75683	361138	380894	229394	412755	141991	309368	309509	526289	136203	234558	360028	245200	349811	494214	370354	373759	91861	170430	4					6079716
Fusariumvenenatum	GCA_900007375.1	2018-03-01	13946	Ascomycota	526927	84626	378697	398645	243631	433717	152266	331806	326940	561203	146009	250029	378358	259619	371965	525885	394591	395143	98030	181391						6439478
Fusariumverticillioides	GCA_000149555.1	2005-10-18	13769	Ascomycota	512433	73477	356444	379167	230525	420507	138708	308813	312052	523500	136714	229363	353868	237574	341036	477239	363301	375029	92676	171347						6033773
Gaeumannomycestritici	GCA_000145635.1	2010-07-14	14650	Ascomycota	660633	82930	359063	355246	212119	504068	150378	245571	266429	545186	135175	194306	425446	247208	441041	498909	350978	395783	92203	148337	1					6311010
Galactomycescandidus	GCA_013305925.1	2020-06-09	6799	Ascomycota	267885	34379	197660	217552	141186	196286	78550	196434	207128	318034	63890	172688	189777	146360	172989	324935	219252	215394	35730	107328	893					3504330
Galerinamarginata	GCA_000697645.1	2014-06-03	21391	Basidiomycota	653230	111362	443951	456679	334949	519016	212261	426853	375964	784394	164966	308276	531220	306530	493376	730046	501267	505494	119258	218493	2					8197587
Ganodermasinense	GCA_002760635.1	2017-11-07	15478	Basidiomycota	634744	85457	388875	391159	248530	451574	178314	288221	269837	625374	135904	204029	477357	237769	446467	567457	403860	448724	100512	174660	104					6758928
Gelatoporiasubvermispora	GCA_000320605.2	2012-04-18	12123	Basidiomycota	476030	68025	290155	302501	184026	336691	134202	242119	208584	478362	109730	160405	339257	193800	340832	435497	309361	335699	76259	134407						5155942
Glarealozoyensis	GCA_000409485.1	2013-06-10	7926	Ascomycota	234086	27623	159988	192950	100351	195263	57352	142495	164763	226968	63083	106393	146587	101776	148520	205110	160639	171397	36399	73399	26					2715168
Gloeophyllumtrabeum	GCA_000344685.1	2013-03-06	11755	Basidiomycota	444292	61731	278430	306810	176247	336434	122418	225798	223846	454785	103564	156900	327398	182140	322641	413742	285965	324332	74335	137305	1					4959114
Glomuscerebriforme	GCA_003550305.1	2008-09-12	21158	Glomeromycota	309744	105179	392934	477284	322171	312073	147778	566461	542138	630873	137876	486804	279058	262769	292923	541582	363938	341452	79554	273322	2639					6868552
Gloniumstellatum	GCA_001692915.1	2016-07-22	14277	Ascomycota	509970	81778	323239	366594	232609	410135	145175	319617	296207	552531	127322	231383	363387	238661	367372	508435	362198	359916	91598	173786	8					6061921
Gonapodyaprolifera	GCA_001574975.1	2016-02-25	13831	Chytridiomycota	529408	70243	309077	333106	202248	425453	133785	241284	249457	512005	116463	183192	377429	195135	370143	485389	350682	404142	81753	131867	1991					5704252
Grifolafrondosa	GCA_001683735.1	2016-07-12	15039	Basidiomycota	485771	80838	305496	314117	203635	341605	152584	265064	227692	508055	120248	175731	360583	198084	368585	484446	328374	353535	78575	143211						5496229
Grosmanniaclavigera	GCA_000143105.2	2009-09-04	8312	Ascomycota	472423	52394	268330	259014	154418	335987	107251	184910	177578	403610	97335	141847	267534	182312	302220	376965	274296	298055	61256	114002						4531737
Gymnopilusdilepis	GCA_002938385.1	2018-02-22	16222	Basidiomycota	627653	97372	423798	451298	295450	478686	196163	373871	352845	721837	148781	270353	507878	293408	472426	694122	449140	468790	107063	202167	395					7633496
Gymnopusluxurians	GCA_000827265.1	2015-01-21	22046	Basidiomycota	621245	107453	428961	462314	324551	514472	202047	426141	369944	756862	167058	315564	488404	307024	438370	762060	481289	498607	119709	221734	1					8013810
Hanseniasporaguilliermondii	GCA_900119595.1	2016-11-25	4070	Ascomycota	88691	25613	133511	142441	100743	91264	40056	159206	187776	203701	48585	161643	70724	76589	68316	175685	113318	112205	17476	82442	1					2099986
Hanseniasporaopuntiae	GCA_001749795.1	2016-09-27	4167	Ascomycota	95188	25482	135189	145788	100902	94026	40339	153169	187636	204427	48805	156590	72953	78316	69308	179649	117813	118051	17727	82690	13979		696	302	176	2139201
Hanseniasporaosmophila	GCA_001747045.1	2016-09-27	4657	Ascomycota	140702	31794	146220	167728	115962	125694	56658	150707	199617	236886	54292	176535	104435	114983	89046	236367	157247	143167	22464	88981	8328		395	115	89	2568412
Hanseniasporauvarum	GCA_000968475.1	2015-04-02	4061	Ascomycota	92714	23881	132715	147256	102096	92119	38243	158935	190460	204143	45206	164169	71471	78115	65482	176688	117458	113837	17475	82174	10831		585	213	156	2126422
Hanseniasporavalbyensis	GCA_001664025.1	2016-06-17	4772	Ascomycota	89230	25682	129293	146998	103879	92092	36239	162779	186835	207550	42496	173608	70713	79960	65167	176811	118790	107682	17986	79020	1					2112811
Hebelomacylindrosporum	GCA_000827355.1	2015-01-21	15376	Basidiomycota	464993	74691	324023	345854	236836	374652	155410	308535	279918	555114	122115	217478	395389	218818	364676	525933	352378	360846	83653	157185						5918497
Helicocarpusgriseus	GCA_002573585.1	2017-10-17	10224	Ascomycota	405990	59940	280532	312893	182814	343133	117599	244434	250724	434546	103384	192474	310178	197014	306104	417452	287574	293259	67997	137149						4945190
Hepatosporaeriocheir	GCA_002087875.1	2017-04-12	2691	Microsporidia	15923	10681	36442	46365	37519	20786	9241	63044	67597	62713	13510	55109	13703	15123	20969	44063	28574	32716	2867	29306	1560					627811
Hesseltinellavesiculosa	GCA_002104935.1	2017-04-20	11139	Mucoromycota	337663	65736	273943	227801	173476	229796	136291	222791	230337	438442	117271	174438	262531	226825	233947	359171	276236	272649	56987	137253						4453584
Heterobasidionirregulare	GCA_000320585.2	2012-06-13	13275	Basidiomycota	462458	64091	279364	282241	183887	332277	137913	237239	207855	465239	104654	159099	339401	181926	340872	436004	297425	320529	71681	129033						5033188
Hirsutellaminnesotensis	GCA_000956045.1	2015-03-18	12700	Ascomycota	581212	86539	376883	380910	227435	430953	158513	282246	297249	566267	136253	211206	381956	267485	446155	499968	350397	386545	95909	160003						6324084
Histoplasmacapsulatum	GCA_000149585.1	2015-09-19	9254	Ascomycota	330526	52892	232013	256494	152260	282579	104501	213574	209202	370749	87274	165415	263306	170455	269599	368991	245019	242675	55519	110012						4183055
Hortaeawerneckii	GCA_002127715.1	2017-05-11	15620	Ascomycota	734191	90622	461356	519837	284880	602058	191275	347779	391694	678425	185840	293474	489910	360076	488513	647808	471275	472981	113815	221852						8047661
Hydnomeruliuspinastri	GCA_000827185.1	2015-01-21	13239	Basidiomycota	460005	69988	296897	316055	198640	354983	139579	256832	237571	497996	112524	179426	350310	201872	327949	473991	323269	343728	79413	143393	1					5364422
Hypholomasublateritium	GCA_000827495.1	2015-01-21	17771	Basidiomycota	638107	93711	367937	371162	255916	433541	183957	344241	292312	623785	138418	238404	462875	249479	442089	582326	420785	422973	94857	182019	1356		61	7	9	6840327
Hyphopichiaburtonii	GCA_001661395.1	2016-06-10	5996	Ascomycota	144085	29602	172064	181404	129301	141881	60029	199790	210891	276862	48484	189421	126667	113966	108015	254321	148387	147776	28157	99890	7					2811000
Hypoxylonsp	GCA_002120305.1	2017-05-08	11701	Ascomycota	450743	62996	314462	332312	201328	370633	125216	271742	261778	471161	112730	205321	324101	210720	324105	441374	322737	327302	80135	153696	80					5364672
Hypsizygusmarmoreus	GCA_001605315.2	2016-03-31	16627	Basidiomycota	577258	91162	392404	402777	268212	442545	195949	352240	312063	658284	145440	241333	485510	256343	447466	621393	438546	436705	101130	183853	1926		50	7	10	7052606
Jaapiaargillacea	GCA_000697665.1	2014-06-03	16375	Basidiomycota	498490	89363	353965	377999	243714	430160	171046	316869	284451	609415	133560	212655	440749	234606	395767	579639	388736	413943	97619	167916	4					6440666
Jaminaearosea	GCA_003144245.1	2018-05-21	6858	Basidiomycota	409680	37823	201818	224549	107982	297353	87254	130191	154484	321778	70177	100622	237544	153991	256155	367537	206756	209535	47818	77209	6					3700262
Kalmanozymabrasiliensis	GCA_000497045.1	2013-11-14	5765	Basidiomycota	343418	29896	193916	195207	109242	233842	73036	134690	156014	289299	65585	105265	188164	132525	202383	296583	189612	196407	39401	76239	34					3250758
Kazachstaniaafricana	GCA_000304475.1	2012-01-17	5378	Ascomycota	135793	30835	156324	175126	118931	122898	53218	182700	193659	253989	53839	171755	104316	98249	111769	232792	155504	144436	26324	90383	22					2612862
Kazachstanianaganishii	GCA_000348985.1	2012-09-03	5321	Ascomycota	166859	34089	157384	171508	112533	150044	58295	149741	174194	255519	56547	138996	121433	110605	131794	220404	160697	167702	28133	85167	196					2651840
Kazachstaniasaulgeensis	GCA_900180425.1	2017-04-28	5329	Ascomycota	132866	30584	166441	175323	115153	130196	54702	194628	196904	249326	59041	190521	110738	107818	111312	237134	171452	146401	26063	92230	2					2698835
Kluyveromycesdobzhanskii	GCA_000820885.1	2015-01-01	4957	Ascomycota	142390	29609	147190	163034	106901	126354	53057	147462	170316	235449	49834	132351	104811	102820	106582	217448	138681	149843	26184	79703						2430019
Kluyveromyceslactis	GCA_000002515.1	2004-07-02	5076	Ascomycota	137896	30422	148991	164735	107813	125563	53836	155932	173800	238745	51154	136507	105940	103433	107178	217355	143624	147781	26816	82395						2459916
Kluyveromycesmarxianus	GCA_001417885.1	2014-01-14	4912	Ascomycota	144105	30563	148136	171465	107869	132459	55038	155095	179352	239041	53452	138898	111006	105909	109312	222881	143740	151340	27112	84535						2511308
Kockovaellaimperatae	GCA_002102565.1	2017-04-20	7392	Basidiomycota	314352	38845	208657	220033	122883	261492	87721	173190	167866	327764	81507	116020	239603	139557	230114	337622	215750	219972	52639	90263						3645850
Komagataellapastoris	GCA_001708105.1	2016-08-10	5057	Ascomycota	136930	29269	147084	169273	110956	127692	52857	157254	170923	250764	46145	132128	112547	104006	112485	222730	145350	150847	26224	83088						2488552
Komagataellaphaffii	GCA_000027005.1	2009-05-25	5057	Ascomycota	135534	28909	146176	167802	110110	126441	52679	156569	171271	249395	45564	131620	111739	103353	112128	221062	142728	149582	25690	82371						2470723
Kuraishiacapsulata	GCA_000576695.1	2014-01-29	6029	Ascomycota	187467	33178	163318	188452	124201	160549	56642	157656	178021	270498	59122	121673	129843	106318	134729	248494	155426	182433	31225	89142	189					2778576
Kwoniellabestiolae	GCA_000512585.2	2013-12-10	9133	Basidiomycota	327977	44562	247084	290067	148152	322482	103292	227428	232819	389339	92028	167973	296263	172497	257304	419454	271069	254659	61178	117062						4442689
Kwonielladejecticola	GCA_000512565.2	2013-12-10	8602	Basidiomycota	352438	42602	248701	276965	145267	315726	103806	224288	227257	380879	89507	170294	287296	177312	252220	418566	267930	246512	59184	113993						4400743
Kwoniellaheveanensis	GCA_000507405.3	2013-12-10	7927	Basidiomycota	382936	39876	238793	263974	135666	327927	100819	193395	201666	363442	85920	141511	287260	163831	256016	404198	257317	251426	56025	103952						4255950
Kwoniellamangroviensis	GCA_000507465.3	2013-12-10	8429	Basidiomycota	303929	40892	237553	271838	139197	298261	96988	221303	227182	368570	86272	166001	275612	166913	238960	404958	256659	236532	56497	110963						4205080
Kwoniellapini	GCA_000512605.2	2013-12-10	7829	Basidiomycota	282752	38601	221376	262965	139431	270627	88561	238610	233523	357733	79213	188808	251402	160684	216988	390318	240486	212663	53385	105982						4034108
Laccariaamethystina	GCA_000827195.1	2015-01-21	21033	Basidiomycota	515873	95255	361008	384790	260085	418886	183846	338440	321304	632119	137930	247435	438477	255110	410296	597776	412140	414330	96335	173884	2					6695321
Laccariabicolor	GCA_000143565.1	2007-12-29	18215	Basidiomycota	517932	100155	362711	379846	262056	416097	187468	336427	320855	629777	139677	246390	441554	256341	405268	593947	416242	414609	99827	173728	37					6700944
Lachanceadasiensis	GCA_900074725.1	2016-04-05	5096	Ascomycota	166898	32789	142710	161764	107856	140921	57319	135143	155931	246041	51221	117239	112007	106022	125728	222666	136759	155006	27335	76388						2477743
Lachanceafermentati	GCA_900074765.1	2016-04-05	5233	Ascomycota	159361	34323	148864	171962	113107	137203	56394	153830	172102	248688	53149	128179	113621	102849	123985	225040	142680	155389	27930	83679						2552335
Lachancealanzarotensis	GCA_000938715.1	2015-01-05	5058	Ascomycota	166174	31190	144099	162259	108350	138255	55871	133005	158462	244243	49236	119551	110469	107376	124582	221744	139030	156397	26973	75332						2472598
Lachanceameyersii	GCA_900074715.1	2016-04-05	4998	Ascomycota	167155	32405	140991	161210	106166	134478	55305	129638	157651	241294	50413	116980	109280	107020	123242	219897	136736	154075	26523	74679						2445138
Lachanceamirantina	GCA_900074745.1	2016-04-05	5056	Ascomycota	169514	32979	141688	162488	110296	139075	53442	134884	157027	242258	50167	114918	108723	101318	128720	213551	133535	153808	26966	74909						2450266
Lachanceanothofagi	GCA_900074755.1	2016-04-05	5154	Ascomycota	164013	33552	144666	164436	109568	136443	55830	139063	164193	246211	52648	122881	111538	109229	122704	226069	139445	154896	27257	77750						2502392
Lachanceaquebecensis	GCA_002900925.1	2015-10-20	5074	Ascomycota	171690	33371	138770	166918	108038	138875	54683	131557	160755	242665	49908	114324	114172	104899	126316	221528	131685	153530	26873	75802	8					2466367
Lachanceasp	GCA_900074735.1	2016-04-05	5059	Ascomycota	167818	31316	143653	163075	107600	137532	55586	131143	159338	243222	49743	118807	110823	107489	124574	223737	139055	155032	26800	75182						2471525
Lachanceathermotolerans	GCA_000142805.1	2009-06-05	5092	Ascomycota	176063	33545	139823	169171	109536	141960	54799	132376	162269	244716	50381	115340	116467	105896	127759	225159	135595	155395	27278	76813						2500341
Laetiporussulphureus	GCA_001632365.1	2016-04-26	13745	Basidiomycota	481704	74291	298010	330914	190882	335296	145798	257414	233096	497091	123832	170953	338601	201402	352942	466682	315455	349138	77424	144772						5385697
Lentinulaedodes	GCA_002003045.1	2017-02-02	12051	Basidiomycota	414082	60662	294266	320149	208035	336547	129329	282505	253595	487335	110611	209633	323415	197018	301819	492260	326708	329880	72066	147536						5297451
Lentinustigrinus	GCA_003813205.1	2018-11-21	15569	Basidiomycota	588323	86566	356881	368407	229852	415370	168919	281262	259887	587852	133406	192274	445426	229911	424890	543328	384402	422872	94246	170651	10					6384735
Lepidopterellapalustris	GCA_001692735.1	2016-07-22	13861	Ascomycota	486435	77673	315685	359261	222578	397261	141195	304977	288537	528663	126001	222116	354384	228156	358457	490617	349557	350520	88089	164468						5854630
Leptosphaeriamaculans	GCA_000230375.1	2010-11-17	12609	Ascomycota	465586	70559	288433	315441	186109	352860	139795	248460	256161	457641	119051	191839	337652	221748	333269	439031	330061	312571	75292	142097						5283656
Leucoagaricussp.	GCA_001563735.1	2016-02-18	12834	Basidiomycota	417449	68684	295316	319830	211678	346532	139965	284884	262801	506052	110625	205232	345158	207772	316822	465353	329699	342135	79164	148723	11281					5415155
Leucosporidiumcreatinivorum	GCA_002105055.1	2018-04-17	9854	Basidiomycota	445783	48504	229543	297283	161506	329850	99637	182767	202051	445045	80056	122727	313893	158802	285735	427359	271171	273703	62977	105374						4543766
Lichtheimiacorymbifera	GCA_000697175.1	2014-06-02	13404	Mucoromycota	429896	83357	348605	334953	209588	311931	174057	307513	296996	506859	156120	244420	314378	286328	326751	475814	365019	338887	71937	181832	147					5765388
Lichtheimiaramosa	GCA_000945115.1	2014-08-05	11542	Mucoromycota	394601	73742	325244	315157	194874	284447	155325	287796	281753	473127	145049	227032	281379	270401	297692	441909	337426	318682	65057	170342	4					5341039
Linderinapennispora	GCA_002104995.1	2017-04-20	9350	Zoopagomycota	342603	54471	200613	199395	131971	235805	91024	175741	158764	325840	93646	124451	195599	152698	223841	288673	208635	244175	46220	104639						3598804
Lipomycesstarkeyi	GCA_001661325.1	2016-06-10	8183	Ascomycota	264186	41637	191188	204071	133655	202767	73512	189765	166280	304151	74524	128074	173806	126561	195453	287412	196111	220800	43217	106263						3323433
Lobosporangiumtransversale	GCA_002105155.1	2017-04-20	11822	Mucoromycota	407834	69002	301398	338663	202073	330387	147347	303390	303120	495737	134290	245097	295449	264086	301108	510177	343425	318434	61005	158366						5530388
Lodderomyceselongisporus	GCA_000149685.1	2006-08-10	5799	Ascomycota	173909	31282	171483	196902	124430	159052	68000	182066	207025	281311	56048	181512	128662	141318	123645	254682	175699	167105	27506	98253						2949890
Lomentosporaprolificans	GCA_002276285.1	2017-08-25	8560	Ascomycota	388615	51603	254623	273865	161086	310064	99281	213676	212542	385998	94047	156768	271269	165403	269892	349455	257478	274861	62625	118829	12					4371992
Madurellamycetomatis	GCA_001275765.2	2015-08-31	10707	Ascomycota	498662	64512	303611	327984	189403	391737	123614	237683	234549	472975	112549	176661	336720	204936	350194	412754	307836	334033	79450	139158	517					5299538
Magnaportheoryzae	GCA_000002495.2	2011-10-14	12989	Ascomycota	536258	72323	326192	335371	199285	423395	131485	248125	268506	484109	129540	199875	360255	231241	364427	464062	335306	357933	81370	143800						5692858
Magnaporthiopsispoae	GCA_000193285.1	2011-03-18	12329	Ascomycota	522337	70346	302836	301106	180919	401316	127215	213821	230900	456715	113874	167455	353159	209796	362859	422960	300789	327841	77193	127338						5270775
Malasseziaglobosa	GCA_000181695.1	2007-11-02	4286	Basidiomycota	196981	26757	120829	121277	67181	120824	65320	83598	80185	195399	56380	62854	126602	88273	139382	179372	121393	134998	27684	52818	6					2068113
Malasseziapachydermatis	GCA_001278385.1	2015-09-02	4202	Basidiomycota	219687	23967	122342	129414	66379	124176	62173	82378	83447	203263	59693	55983	135678	91349	140768	166697	134882	140647	31545	56193	148					2130809
Malasseziarestricta	GCA_003290485.1	2018-07-09	4406	Basidiomycota	211864	28960	126266	128262	69936	122974	71239	85873	81079	209432	59640	58456	135588	91790	152007	169469	122766	144173	31257	57707						2158738
Malasseziasympodialis	GCA_000349305.2	2013-03-13	3318	Basidiomycota	188003	20020	97478	104170	53275	105249	48658	60778	60992	168477	42356	42939	108573	71107	120712	120620	93049	116712	23962	43230	13					1690373
Malasseziavespertilionis	GCA_002818225.1	2017-12-08	3791	Basidiomycota	231870	25677	121279	129843	72841	129564	62303	85693	85287	207813	54303	64658	126117	91803	141884	150565	120124	139524	27654	56380						2125182
Marssoninabrunnea	GCA_000298775.1	2012-08-16	10027	Ascomycota	437462	57820	274157	317461	179769	349934	111712	240662	260008	430387	108973	181427	311131	193605	309409	422160	294835	295584	65755	131295						4973546
Marssoninacoronariae	GCA_002204255.1	2017-06-21	9355	Ascomycota	399864	50744	244231	283052	157853	321072	102723	212239	223174	388266	94679	157137	281250	172704	285167	384682	260650	268198	59632	114320	1					4461638
Meiramiltonrushii	GCA_003144205.1	2018-05-21	7452	Basidiomycota	318031	38240	207616	230377	130538	249658	86689	185345	202440	317008	82147	154414	195903	170692	222189	337899	211403	204166	44841	92218						3681814
Melampsoralarici	GCA_000204055.1	2011-04-12	16372	Basidiomycota	396465	85698	336231	369844	225792	349093	170874	341235	358095	561596	128394	288548	371673	271550	329499	585202	378408	328503	77791	155996						6110487
Meliniomycesbicolor	GCF_002865645.1	2018-01-08	18617	Ascomycota	631453	110246	416085	488312	309244	543237	182828	417380	398061	718936	170147	300344	454813	304081	461557	650290	468390	469577	123520	219729						7838230
Metarhiziumacridum	GCA_000187405.1	2011-01-31	9849	Ascomycota	430486	61537	283423	291072	176274	340397	118127	228871	238111	428457	108530	177580	291528	196314	302813	394691	281698	302837	70801	129110						4852657
Metarhiziumalbum	GCA_000804445.1	2014-12-18	8472	Ascomycota	395800	53923	253396	253038	149748	303729	105190	186082	200191	373999	93911	145682	259792	172149	283748	346525	241615	269518	60091	108557						4256684
Metarhiziumanisopliae	GCA_000814975.1	2015-01-06	10795	Ascomycota	472091	67432	310651	313643	193115	371624	127404	250612	254031	468107	118666	191154	311400	213733	324994	422389	306053	331564	78137	141809	18					5268627
Metarhiziumbrunneum	GCA_000814965.1	2015-01-06	10689	Ascomycota	473483	68151	310517	313852	193122	374425	128135	250505	253103	469713	118504	191619	313707	214461	326975	425362	306512	332270	77993	141328						5283737
Metarhiziumguizhouense	GCA_000814955.1	2015-01-06	11787	Ascomycota	518466	77345	345665	349241	213883	407122	143593	278977	282278	520440	129947	213414	343717	240077	366618	465551	341818	364176	88617	157231						5848176
Metarhiziummajus	GCA_000814945.1	2015-01-06	11535	Ascomycota	500377	73641	331802	337775	205263	393294	138195	266695	272157	499897	125453	205265	332088	230353	354674	449703	325564	351316	84216	150872						5628600
Metarhiziumrileyi	GCA_001636745.1	2016-05-04	8764	Ascomycota	389931	56026	262461	269678	161976	308684	109729	208743	218015	395453	100996	160710	264204	182528	284429	371850	262306	277432	62970	117301						4465422
Metarhiziumrobertsii	GCA_000187425.2	2011-01-31	12384	Ascomycota	533536	83792	349596	354427	220029	420136	149165	286982	288542	537158	134312	219076	355560	245741	378348	485503	351023	374782	91010	162171	31					6020920
Metschnikowiabicuspidata	GCA_001664035.1	2016-06-17	4777	Ascomycota	169258	29702	121212	129450	92324	113631	50867	106972	124317	223849	43700	89432	97020	79010	112201	159307	111051	143785	22422	67464						2086974
Meyerozymaguilliermondii	GCA_000149425.1	2005-03-17	5920	Ascomycota	175416	33815	158780	178134	122112	151919	64017	164582	179695	255622	57948	137535	129926	108392	130279	256015	157769	174912	30747	93925						2761540
Meyerozymasp.	GCA_003676015.1	2018-10-23	5016	Ascomycota	178484	30546	155453	171362	114663	148985	61606	152168	169521	244397	54169	127619	128063	104044	126604	241158	150072	170817	29088	90097	115					2649031
Microbotryumintermedium	GCA_900096595.1	2017-07-13	8142	Basidiomycota	415774	51601	244033	256157	152293	298370	111528	189097	198700	407217	84739	138159	285247	165880	286585	422129	281576	270885	57336	100816						4418122
Microbotryumlychnidis-dioicae	GCA_000166175.1	2010-09-05	7819	Basidiomycota	399823	43369	228898	250290	141499	290803	101115	177734	188786	383110	81031	130726	274547	157778	267797	408062	269220	256813	51901	95585						4198887
Microbotryumsaponariae	GCA_900100905.1	2018-06-18	10587	Basidiomycota	530266	67475	316544	315920	190783	373575	144321	232696	235752	510492	100334	163649	359593	202181	386027	513605	354684	339829	73291	125665						5536682
Microbotryumsilenes-dioicae	GCA_900120095.1	2018-06-18	13241	Basidiomycota	644931	91400	385123	376663	240446	450221	181719	288510	294100	636241	123879	208759	440236	253513	478535	611092	426917	417683	93971	158539						6802478
Microdochiumbolleyi	GCA_001566295.1	2016-02-22	13165	Basidiomycota	567078	76768	336033	330801	206896	428940	144393	260899	254383	510592	129510	192992	349788	233124	365881	468156	353608	366731	87753	152788						5817114
Microsporumcanis	GCA_000151145.1	2008-10-15	8765	Ascomycota	342476	54386	238922	265275	155366	282941	103074	223945	217243	380639	90857	163407	261675	172287	262129	369124	250273	248635	56747	119437						4258838
Millerozymafarinosa	GCA_000315895.1	2011-11-10	11175	Ascomycota	310848	64728	329940	365310	240381	294357	119170	345602	397741	507392	105248	311927	232669	197739	250077	532774	283327	313287	54343	192413						5449273
Mitosporidiumdaphniae	GCA_000760515.2	2014-09-30	3330	Microsporidia	91495	22419	64734	75838	63471	66818	30191	85655	74853	134966	26749	53023	65474	44947	60828	133161	62212	68456	12864	35642	92		2	3	2	1273895
Mixiaosmundae	GCA_000708205.1	2014-06-16	6858	Basidiomycota	359111	42383	197980	187876	111144	210804	84507	155865	147067	328840	68481	98130	204180	149286	231359	318506	208977	199880	40798	85644	120					3430938
Moelleriellalibera	GCA_001636675.1	2016-05-04	8461	Ascomycota	401673	52391	253615	252884	153818	302561	105524	191762	201643	377529	93338	146734	255250	178508	279330	357201	244482	265380	59862	105751						4279236
Moesziomycesantarcticus	GCA_000747765.1	2014-08-07	6766	Basidiomycota	486459	41140	241429	222091	130888	282026	108085	156456	171754	365094	79732	124025	267179	173134	277883	396308	237403	242592	49432	89273	152		1			4142536
Moesziomycesaphidis	GCA_000517465.1	2014-01-10	6011	Basidiomycota	417317	36058	208179	191658	114610	242841	92870	136830	149107	318906	68757	105995	227194	147488	239954	338338	204710	211480	44012	77763						3574067
Moniliniafructigena	GCA_003260565.1	2018-06-22	10800	Ascomycota	345639	50021	242341	286212	154749	290892	100050	236508	241769	366938	93734	182141	254059	172626	256943	369910	268624	242876	59971	120502						4336505
Moniliophthoraperniciosa	GCA_000183025.1	2008-12-02	13560	Basidiomycota	199427	30719	143468	155208	98418	166842	59373	132482	127824	225973	55160	94689	140841	91819	143565	195115	148754	159958	38746	71439	976					2480796
Moniliophthoraroreri	GCA_000488995.1	2013-10-30	20131	Basidiomycota	595247	97046	437345	473108	308812	490075	196726	410338	381283	725048	169223	297362	494193	299116	451357	685843	478707	485164	118521	219296	2					7813812
Morchellaconica	GCA_003790465.1	2018-11-16	11593	Ascomycota	388717	59923	252959	317653	171286	339572	111886	237568	247867	413348	105246	175889	290891	172526	291322	383848	293466	296039	64737	131285	133					4746161
Mortierellaelongata	GCA_001651415.1	2016-05-26	14961	Mucoromycota	540945	85313	376385	396506	249402	440478	184344	333217	340061	608610	160568	272731	392807	323181	376107	615214	443414	412164	81547	188042	2					6821038
Mortierellaverticillata	GCA_000739165.1	2014-08-15	12595	Mucoromycota	505003	75468	361867	395238	232057	403081	180318	319495	338406	586674	159344	266980	376907	308598	349694	598114	413574	390912	74312	179227						6515269
Mucorambiguus	GCA_000950595.1	2015-02-07	11343	Mucoromycota	383272	70948	307054	320337	203806	265066	140346	304361	321861	468606	131753	256263	260530	262199	251888	445044	330512	311879	58569	173657	245					5268196
Mucorcircinelloides	GCA_000401635.1	2013-05-24	12227	Mucoromycota	381714	72956	314459	331433	211084	269191	138620	314242	335093	476675	132942	265351	261715	263872	255925	448836	333258	317764	59972	178981						5364083
Mycosphaerellaeumusae	GCA_001578235.1		12632	Ascomycota	532977	74677	337625	363160	211157	395844	150421	278176	293503	505363	131446	217927	352738	252832	363162	478323	351874	341154	86570	162969	141					5882039
Nadsoniafulvescens	GCA_001661315.1	2016-06-10	5649	Ascomycota	176768	30382	154967	165990	109136	149608	58447	170049	165425	246204	54031	148724	126508	104793	126924	253873	158585	158328	28157	83698	201					2670798
Naemateliaencephala	GCA_002105065.1	2017-04-20	7964	Basidiomycota	325430	40229	213399	233749	130194	274155	89427	183067	171640	349618	80545	119607	253054	142380	239600	341876	232856	237529	55156	95277						3808788
Nannizziagypsea	GCA_000150975.2	2008-07-25	8921	Ascomycota	349145	53770	238224	266848	154242	283916	102996	219388	219382	376634	90862	161923	261518	174625	261645	369090	251323	248267	56506	117062						4257366
Naumovozymacastellii	GCA_000237345.1	2011-08-01	5592	Ascomycota	143932	32416	164869	186522	121530	134408	57859	186939	202409	266595	60608	172720	122819	112076	119551	238994	172572	151773	28408	91429	9					2768438
Naumovozymadairenensis	GCA_000227115.2	2011-08-16	5548	Ascomycota	137956	32410	172107	188218	123594	133559	60911	207366	215008	270257	59954	205898	123736	116211	118328	253715	181467	144989	27688	95760	175					2869307
Nectriahaematococca	GCA_001578235.1	2016-03-01	15708	Ascomycota	639288	102020	438238	465548	292866	523089	180253	378251	363835	681191	167629	269907	448014	293481	449224	592327	443240	469751	124144	210887						7533183
Nematocidadisplodere	GCA_001642395.1	2016-05-11	2278	Microsporidia	61836	15531	37973	64138	36287	49269	20018	56143	59649	91681	19653	32420	41247	30458	44189	67132	57096	58434	7656	27164						877974
Nematocidaparisii	GCA_000250985.1	2010-10-12	2661	Microsporidia	47118	17063	46452	74078	39366	42723	19774	91076	82366	89581	25296	58407	32929	29854	41029	80328	55396	54826	6465	42168						976295
Nematocidasp	GCA_000250695.1	2012-02-27	2770	Microsporidia	57064	18130	47525	80239	40335	45324	20966	82970	82701	92386	27402	49609	35108	32518	45639	79687	54837	58541	6906	40186	1					998074
Neocallimastixcaliforniae	GCA_002104975.1	2017-04-20	20214	Chytridiomycota	368659	147636	558094	717597	417918	417761	161294	850622	876973	790899	194139	971758	338709	316738	313735	831739	531505	447379	77411	445345						9775911
Neofusicoccumparvum	GCA_000385595.1	2013-04-25	10366	Ascomycota	439574	50638	260014	275277	169183	322603	100069	202784	213731	385416	95431	156026	253682	166039	256456	320853	257858	285169	67682	126290						4404775
Neolectairregularis	GCA_001929475.1	2017-01-04	5579	Ascomycota	164027	32808	130415	146489	96624	130831	57068	147109	133885	225523	49095	96741	121866	95855	136334	198297	130581	136975	28231	67416	90					2326260
Neolentinuslepideus	GCA_001632425.1	2016-04-26	13157	Basidiomycota	435107	68736	286855	310418	185644	335660	130348	248754	234030	476713	112583	170388	330179	189972	328386	451230	306255	338224	77219	144451	1					5161153
Neonectriaditissima	GCA_001306435.1	2015-10-05	12685	Ascomycota	581799	84472	390133	397155	246649	454560	157252	311717	306296	586037	143805	230909	400304	260104	395554	532736	393648	412945	100937	175104						6562116
Neurosporacrassa	GCA_000182925.2	2003-03-12	11968	Ascomycota	447495	63678	289146	329728	180322	373873	130575	232840	262963	440618	112827	192788	341338	220259	326973	437586	321561	312821	72413	135088						5224892
Neurosporatetrasperma	GCA_000213175.1	2011-05-11	10830	Ascomycota	418368	55435	272455	311332	165820	346759	119323	217762	246172	406696	104317	179981	315075	204303	298894	401156	296796	290743	66668	125992						4844047
Nosemaapis	GCA_000447185.1	2013-08-13	2764	Microsporidia	17538	15200	44822	53209	40004	26526	12681	78291	79711	70375	15375	79538	16524	19574	23668	53023	35744	35289	4030	36194	188					757504
Nosemabombycis	GCA_000383075.1	2013-04-10	4468	Microsporidia	34101	18925	65490	84042	64690	45985	19542	97692	112386	109142	24396	79807	34709	29768	41287	82203	53346	58959	6384	46627	8					1109489
Nosemaceranae	GCA_000182985.1	2009-06-09	3209	Microsporidia	25122	17392	47510	56698	51204	29105	13898	80571	88039	82962	16996	66430	19924	22591	28758	58361	40283	42588	4868	40452						833752
Obbarivulosa	GCA_001687445.1	2016-07-19	13198	Basidiomycota	493916	72990	294638	313749	193104	345437	140504	250411	217990	500179	114218	163701	356489	199434	355865	455547	315203	346963	78848	139931	61					5349178
Ogataeaparapolymorpha	GCA_000187245.3	2011-01-03	5325	Ascomycota	163316	31447	145724	171841	108896	133583	53032	142671	167250	253433	52136	115628	115364	102295	123342	207939	136290	159083	26782	86725						2496777
Ogataeapolymorpha	GCA_001664045.1	2016-06-16	5173	Ascomycota	151552	30490	134446	156919	102227	125843	49879	133323	152857	235774	49141	106755	106335	93438	115285	191393	125885	149014	25724	81667						2317947
Oidiodendronmaius	GCA_000827325.1	2015-01-21	16702	Ascomycota	592872	97169	390397	425829	279991	496565	166008	402402	339257	662930	155534	276766	399197	275922	409485	588980	429052	436927	114008	214523						7153814
Oidiumneolycopersici	GCA_003610855.1	2018-10-03	6851	Ascomycota	193159	40678	167664	201380	120838	168938	69291	205828	200321	286054	61810	161306	153564	126541	173418	289284	177400	163614	37082	89569	19					3087758
Ophiocordycepsaustralis	GCA_002591415.1	2017-10-18	8171	Ascomycota	392091	55965	235095	228637	135965	272369	105740	169162	181984	367513	93637	129862	240235	179961	264204	332138	217351	246877	57292	98732	1318					4006128
Ophiocordycepscamponoti	GCA_002591395.1	2017-10-18	7618	Ascomycota	357484	48579	231855	219434	127551	265803	90210	149386	164562	340625	85537	114840	235603	148690	266418	304111	205508	240403	52348	90393	27					3739367
Ophiocordycepspolyrhachis	GCA_001633055.2	2016-04-27	10146	Ascomycota	405273	59714	262705	249200	152817	308423	106874	177106	193684	398731	95709	136185	274913	169257	318421	365635	241610	277282	58742	111208	219					4363708
Ophiocordycepssinensis	GCA_000448365.1	2013-08-20	6972	Ascomycota	297184	41012	189088	183495	109545	225262	78073	126545	144653	280100	71921	99046	190762	125249	211958	243590	168311	197322	44107	75432						3102655
Ophiocordycepssp.	GCA_001633055.2	2018-07-17	7046	Ascomycota	365356	49956	241737	232866	134211	276709	93314	156628	173913	348935	86166	122216	240891	154516	274012	324366	214703	249161	53370	94423						3887449
Ophiocordycepsunilateralis	GCA_001272575.2	2015-08-21	8577	Ascomycota	390392	54394	248371	234700	137958	288806	100301	158379	175051	367803	90538	123208	259820	161626	293462	336124	221339	258044	56171	96230	1428					4054145
Ophiostomapiceae	GCA_000410735.1	2013-06-12	8884	Ascomycota	505777	53309	294526	278245	167275	354649	118590	212622	213259	415595	106609	172712	308562	196608	303641	433144	306271	307267	62870	129965						4941496
Ordosporacolligata	GCA_000803265.1	2014-12-17	1820	Microsporidia	31262	15588	37352	51606	30205	35856	12858	50020	50850	55345	24526	32752	16771	17301	34147	47888	26322	47243	4515	25135						647542
Pachysolentannophilus	GCA_001661245.1	2016-06-10	5666	Ascomycota	140268	30820	162320	181904	125898	137961	50997	199634	210215	261463	46148	201413	105857	103323	104151	247249	142449	141399	25021	93447	1					2711938
Panaeoluscyanescens	GCA_002938355.1	2018-02-22	13420	Basidiomycota	536170	79570	383746	393748	258109	426314	176946	349026	328081	610559	140696	268436	447986	266555	396860	613300	425615	413743	93287	184876	123					6793746
Paracoccidioidesbrasiliensis	GCA_000150735.2	2008-03-20	8070	Ascomycota	302290	46743	214333	240754	140419	259889	96537	198115	196891	342364	80572	155690	242373	159597	246479	346020	227920	227162	49135	101392	1					3874676
Paracoccidioideslutzii	GCA_000150705.2	2008-03-20	8826	Ascomycota	306717	48584	218235	245235	144425	265602	98185	202949	201574	348825	82775	159917	247225	162376	251431	351969	232874	231678	50843	103971						3955390
Paramicrosporidiumsaccamoebae	GCA_002794465.1	2017-11-21	3766	Microsporidia	130833	26858	90647	109115	66432	96932	39426	90670	87537	173499	42425	60820	84923	63810	103095	132205	96515	112564	20779	46464	409					1675958
Paraphaeosphaeriasporulosa	GCA_001642045.1	2016-05-10	14734	Ascomycota	577365	83959	352818	381707	238936	445032	157752	304584	311467	557991	138173	231096	389619	250675	389746	507022	386189	394320	99984	180586	1					6379022
Parasitellaparasitica	GCA_000938895.1	2014-09-27	13408	Mucoromycota	411323	80963	338721	355773	230529	287052	148385	343874	366452	520715	137676	293120	282409	280122	289056	491504	351566	338150	64315	188870	1708					5802283
Parastagonosporanodorum	GCA_000146915.2	2005-04-04	16002	Ascomycota	540183	77661	348212	377469	225208	409947	149979	295839	311858	523680	141760	225900	360164	247111	362708	481239	368910	369760	90853	168030						6076471
Paxillusinvolutus	GCA_000827475.1	2015-01-21	17984	Basidiomycota	526881	90555	358785	377987	234358	415787	181407	309510	285059	590204	135410	219217	416570	246457	394396	550799	393871	414653	97275	165912	5					6405098
Paxillusrubicundulus	GCA_000827395.1	2015-01-21	22036	Basidiomycota	462762	98134	309032	330671	211835	363214	177509	285091	271071	541077	134362	202880	378164	235111	334228	504791	352649	365149	90790	147800						5796320
Penicilliopsiszonata	GCA_001890105.1	2016-12-06	9870	Ascomycota	418912	60556	268574	295253	179064	320682	115967	230380	205572	445919	101967	162770	285169	194849	298855	401630	287245	298828	69809	132850	1					4774852
Penicilliumantarcticum	GCA_002072345.1	2017-03-24	11514	Ascomycota	456008	66131	304467	329866	205086	363416	130034	273384	252663	482839	122439	203294	320952	219833	317600	452796	323345	326758	79177	149738						5379826
Penicilliumarizonense	GCA_001773325.1	2016-10-18	12253	Ascomycota	494190	71555	327475	351557	222595	397966	140040	295585	266936	523210	130454	219071	345615	235125	340771	483636	347719	356855	87173	164072						5801600
Penicilliumbrasilianum	GCA_001048715.1	2015-05-20	11943	Ascomycota	502363	72915	329142	357997	222588	396991	142101	295745	266164	530267	128612	213520	352707	239452	355541	494557	349505	358235	87267	163068	4					5858741
Penicilliumcamemberti	GCA_000513335.1	2013-12-04	14418	Ascomycota	513347	82630	348487	376610	237906	417011	154019	322345	286226	563843	140061	233368	372212	251812	369901	519957	374913	378672	94126	174359						6211805
Penicilliumchrysogenum	GCA_000710275.1	2014-06-19	11198	Ascomycota	450837	67071	304929	329393	201976	361787	131598	267274	246286	479692	120663	198229	326963	217375	323688	446903	318126	329910	78816	148204						5349720
Penicilliumcoprophilum	GCA_002072405.1	2017-03-24	8999	Ascomycota	380524	55639	255844	277005	173076	306166	110307	235414	212556	408912	103199	170339	271909	183685	267875	381996	270669	277844	66353	125790						4535102
Penicilliumdecumbens	GCA_002072245.1	2017-03-24	7149	Ascomycota	303536	40075	205822	224219	132596	240932	85155	174084	170015	315188	80695	130580	221853	145646	220891	302488	207633	216247	49888	97480	40					3565063
Penicilliumdigitatum	GCA_000315645.2	2012-11-27	9133	Ascomycota	352550	49153	240202	265476	158757	280729	103086	213340	203620	377960	93054	158947	257483	172871	256437	354835	253088	258199	59422	113602	91					4222902
Penicilliumexpansum	GCA_000769745.1	2014-10-28	11060	Ascomycota	467131	66558	314018	340994	214675	377143	134780	290833	257672	502936	125041	209952	331074	224836	322350	462692	335013	342666	82900	155731	8					5559003
Penicilliumflavigenum	GCA_002072365.1	2017-03-24	10994	Ascomycota	438706	66125	295510	319302	197979	352877	127247	264496	240958	467478	117673	194842	315047	212471	311471	434058	311131	320667	77978	145790	34					5211840
Penicilliumfreii	GCA_001513925.1	2016-01-13	11739	Ascomycota	441424	64337	297548	321333	202161	356894	128488	270677	243784	474338	119181	197870	319451	213530	311658	441376	318109	325149	77576	147218						5272102
Penicilliumgriseofulvum	GCA_001561935.1	2016-02-16	9630	Ascomycota	420444	58858	287360	311212	190467	338487	120835	258989	237472	448375	113594	188601	302749	201556	294813	415050	300024	307795	73291	140120						5010092
Penicilliumitalicum	GCA_000769765.1	2014-10-28	9996	Ascomycota	398987	55718	270552	297659	180763	318389	115451	240371	225635	427260	105462	178476	290016	193394	284297	401774	285186	290757	68399	129713	113					4758372
Penicilliumnalgiovense	GCA_002072425.1	2017-03-24	11853	Ascomycota	450898	68000	306627	331174	202358	361084	132755	270517	250180	481227	121546	201600	329377	220683	326678	452731	323001	328754	79110	149009	197					5387506
Penicilliumnordicum	GCA_001278595.1	2015-09-03	17	Ascomycota	303	33	166	166	425	319	107	584	195	761	130	315	189	137	143	468	306	340	60	270						5417
Penicilliumoxalicum	GCA_000346795.1	2013-03-15	9979	Ascomycota	392584	55458	254469	279965	167438	306215	113664	217625	206608	406422	101305	160293	278109	188588	287451	393543	267698	279168	65363	120099						4542065
Penicilliumpolonicum	GCA_002072265.1	2017-03-24	10694	Ascomycota	444050	65796	298550	321694	202279	357798	128853	271864	242664	476436	119522	197652	319372	214147	310413	440783	318174	324557	78924	147888	17					5281433
Penicilliumroqueforti	GCA_000513255.1	2013-08-01	19	Ascomycota	321	43	182	169	447	339	116	649	251	840	138	366	209	159	165	510	313	371	68	301						5957
Penicilliumrubens	GCA_000226395.1	2008-11-04	12792	Ascomycota	472373	77043	319801	345636	214660	384926	142157	289111	263546	514150	127597	211001	348186	229687	352702	480544	338648	350262	85155	161078	1757					5710020
Penicilliumsolitum	GCA_002072235.1	2017-03-24	11889	Ascomycota	476801	70030	321195	345472	216316	385770	137571	292332	261310	510098	126790	212675	341043	228823	331174	472337	341902	348716	84574	158381						5663310
Penicilliumsp	GCA_002382855.1	2017-09-27	11231	Ascomycota	479153	64637	329201	355443	221467	383278	134678	312748	273804	519107	123114	227787	320854	230398	327996	471749	353878	357370	85279	171072						5743013
Penicilliumsteckii	GCA_002072375.1	2017-03-24	10362	Ascomycota	415197	63891	294021	317321	200064	349282	122651	270799	244649	458134	115685	203108	304769	210195	300134	446042	304274	305070	76537	145424						5147247
Penicilliumsubrubescens	GCA_001908125.1	2016-12-19	14177	Ascomycota	504681	72627	332525	360252	222048	403411	142020	297538	271044	529717	130964	217507	351246	240020	353612	487470	351999	362694	89475	166292	44					5887186
Penicilliumvulpinum	GCA_002072255.1	2017-03-24	10278	Ascomycota	420092	63651	285178	311278	193616	337847	122564	266055	236196	456706	114840	192418	303749	205759	297511	426289	302826	307052	74652	141892	51					5060222
Peniophorasp	GCA_001632445.1	2016-04-26	18945	Basidiomycota	767022	105239	447210	454176	281376	515573	207397	349640	299649	754531	162951	240704	510818	270126	530932	650368	466478	514114	120322	207077						7855703
Periconiamacrospinosa	GCA_003073855.1	2018-04-30	18735	Ascomycota	642013	104768	416357	462689	297245	513498	193062	391477	384384	686198	167094	296988	460159	303655	457506	624938	469606	466158	120559	220576	128					7679058
Pestalotiopsisfici	GCA_000516985.1	2014-01-07	15413	Ascomycota	673362	96149	447942	450173	287141	530604	182066	383336	348632	676594	167618	283858	428553	306977	434826	620125	462837	469507	121495	218180						7589975
Pezolomaericae	GCA_002865625.1	2018-01-08	16783	Ascomycota	566666	98703	376535	449035	276795	479502	164425	378233	365653	646469	154096	273061	412445	278454	416905	594461	423948	417572	110007	199617	23					7082605
Phaeoacremoniumminimum	GCA_000392275.1	2013-05-10	8834	Ascomycota	356006	41856	236562	251227	150551	287250	83645	200191	208770	340609	88526	143809	214705	148360	218353	286206	229107	254599	58345	113300						3911977
Phaeomoniellachlamydospora	GCA_001006345.1	2015-05-13	6907	Ascomycota	310664	38430	223740	243970	139964	257042	85674	199287	199150	331920	78511	146641	214902	152005	216523	317780	233118	225248	50778	105748	82					3771177
Phanerochaetecarnosa	GCA_000300595.1	2012-10-01	13925	Basidiomycota	488100	71211	295592	314721	199300	345346	138554	248769	226767	502359	111789	170041	341266	200119	336862	442897	318672	353168	79350	144190	1					5329074
Phialocephalascopiformis	GCA_001500285.1	2016-01-06	18567	Ascomycota	642853	107691	433123	490272	314979	543194	183000	423106	399068	714709	179768	306105	453458	304045	446935	665298	490025	483636	125798	230621						7937684
Phialocephalasubalpina	GCA_900073065.1	2016-12-02	20173	Ascomycota	793656	131668	536154	613740	381724	670914	224836	521845	496444	879264	214298	380069	561210	377570	553424	822390	602327	585636	154524	279439	228					9781360
Phialophoraamericana	GCA_000835435.1	2015-02-10	11909	Ascomycota	529115	72829	344684	363459	221212	411825	148995	284935	280563	538142	129375	211002	373101	250652	379934	490595	363084	370411	87406	163135						6014454
Phialophoraattae	GCA_001299255.1	2015-09-25	11848	Ascomycota	516639	64532	331421	338327	204060	394397	136116	269222	268947	496587	124580	202849	338863	231868	344698	457941	349644	350991	84742	155471						5661895
Phialophoracf.hyalina	GCA_003357145.1	2018-08-03	10707	Ascomycota	462163	66648	308949	340532	201502	384240	126689	285342	279270	486053	119459	211522	338083	218409	323475	463486	330124	327845	77802	150466						5502059
Phialosimplexsp.			8895	Ascomycota	343094	45363	232455	245266	143602	278895	94573	171460	176268	341510	87257	139939	246203	158646	254562	326558	216019	244536	53806	104302						3904314
Phlebiacentrifuga	GCA_001913855.2	2016-12-22	13684	Basidiomycota	426872	59258	294902	315044	183296	325559	129003	247501	234989	464244	109221	174251	334415	193011	316356	450732	307845	323959	71526	132497						5094481
Phlebiopsisgigantea	GCA_000832265.1	2015-02-04	11855	Basidiomycota	456169	63128	270003	279989	177718	318179	126814	220435	204348	452318	99909	150917	321645	179786	316360	408546	297690	324369	71622	130589	189					4870723
Phycomycesblakesleeanus	GCA_001638985.2	2016-05-06	16543	Mucoromycota	375579	100774	316090	346923	248414	299859	157925	359398	355623	548553	143727	282361	286499	242424	299612	487070	357898	358264	72580	197156						5836729
Pichiakudriavzevii	GCA_003054445.1	2018-04-17	5470	Ascomycota	136096	30419	154226	177645	110917	134487	52904	169819	188180	239930	53861	153306	106504	93963	108786	218313	143240	149893	25124	88569	14					2536196
Pichiamembranifaciens	GCA_001661235.1	2016-06-10	4163	Ascomycota	129651	24087	138828	152753	90967	116269	43050	133965	160740	198161	44907	131028	91096	82135	90176	195989	119022	125617	19916	71270						2159627
Pilodermacroceum	GCA_000827315.1	2015-01-21	21524	Basidiomycota	562253	105548	406791	397444	271741	448989	199492	377520	332495	664710	157733	264931	437278	267722	427141	623416	432549	443205	105351	190772	3					7117084
Piptocephaliscylindrospora	GCA_003614145.1	2018-10-04	4301	Zoopagomycota	125678	19342	86484	108722	51469	121970	42783	74941	72300	157935	39224	43274	98444	60818	107936	139770	91639	97048	23235	42495						1605507
Piromycesfinnis	GCA_002104945.1	2017-04-20	10978	Chytridiomycota	210350	83767	329216	422677	235154	226256	96660	499326	516984	470085	113694	567397	197656	199100	181081	491254	309639	256092	44306	251210						5701904
Piromycessp	GCA_002157105.1	2017-05-24	14612	Chytridiomycota	217707	93598	340674	403680	231426	254798	95783	473169	493090	437823	112916	566223	201605	180242	175480	468249	320839	274011	43688	261863	1					5646865
Pisolithusmicrocarpus	GCA_000827275.1	2015-01-21	20982	Basidiomycota	463358	101216	325653	340108	215883	364349	175793	283820	259704	552276	131605	199315	367698	227859	372756	506155	354808	386268	90079	160006	4					5878713
Pisolithustinctorius	GCA_000827335.1	2015-01-21	22653	Basidiomycota	527843	115838	360396	393972	237176	402582	191446	315601	299228	609253	147263	225762	408902	252986	407120	558805	392921	425641	102241	171038	3					6546017
Pleurotusostreatus	GCA_000697685.1	2014-06-03	12296	Basidiomycota	437399	64085	291382	293676	193130	336686	130768	257309	233745	469559	105735	181524	333459	188208	313276	436918	311381	326648	74126	139591						5118605
Plicaturopsiscrispa	GCA_000827205.1	2015-01-21	13617	Basidiomycota	527987	71484	318761	313846	198563	367070	149127	250914	236403	501924	111444	174998	382286	193495	374737	478601	337758	357011	80436	144152	1					5570998
Pneumocystiscarinii	GCA_001477545.1	2015-12-22	3646	Ascomycota	71515	29077	94039	124106	79478	74917	35921	141279	146127	165541	35983	103914	61857	60141	74779	145866	86331	81361	17725	63483	11					1693451
Pneumocystisjirovecii	GCA_001477535.1	2015-12-22	3537	Ascomycota	65610	21870	76907	96411	67622	62956	32738	118227	114853	138633	30467	85763	53810	53433	63539	123611	73918	72034	15715	52500						1420617
Pneumocystismurina	GCA_000349005.2	2013-03-25	3623	Ascomycota	69390	26997	90157	116827	81501	70862	35808	143834	142078	164613	34476	103798	60312	59740	73415	144716	83858	78705	17696	62838	1					1661622
Pochoniachlamydosporia	GCA_001653235.2	2016-05-27	14204	Ascomycota	557538	91334	377337	382986	244681	453145	160654	325359	323479	584036	148763	248323	375225	267557	397650	528992	390528	406041	102791	180157	24					6546600
Podosporaanserina	GCA_000226545.1	2008-05-14	10548	Ascomycota	442439	63787	286584	331684	188712	381012	125425	237408	258111	458256	111501	187814	341478	210534	324073	415389	316784	328439	77502	136933	13					5223878
Podosporacomata	GCA_900290415.1	2018-10-22	10448	Ascomycota	448591	63401	291552	340421	190361	390891	126053	241705	263274	462988	113218	191861	347180	213780	327217	422816	323082	333495	78366	139480	2343					5312075
Polyporusbrumalis	GCA_003367725.1	2018-08-09	18242	Basidiomycota	676671	104990	404715	412260	253856	468802	195185	305874	282106	664733	148142	207231	499741	256405	505793	603975	429643	474708	108762	190022	14					7193628
Polytolypahystricis	GCA_002573605.1	2017-10-17	9934	Ascomycota	396183	57134	272664	300749	174280	322712	115131	236477	232409	424839	99194	177654	298008	190554	298391	408385	282975	284549	65102	129080						4766470
Postiaplacenta	GCA_000006255.1	2009-01-13	12539	Basidiomycota	503756	73707	304120	317745	186709	349236	140338	248209	219356	496459	114067	164733	350151	198868	362801	444608	320428	354613	79417	143579						5372900
Protomyceslactucaedebilis	GCA_002105105.1	2017-04-20	6725	Ascomycota	264505	40485	150796	161213	101574	172200	68053	128546	139131	267506	62820	86839	141244	130423	161785	213997	161530	172570	33863	73193						2732273
Pseudocercosporafijiensis	GCA_000340215.1	2013-02-11	13066	Ascomycota	498361	80237	310524	341088	204752	375520	146903	269813	277040	493822	124928	202111	325982	232962	357582	449166	329052	328279	85059	153274						5586455
Pseudocercosporamusae	GCA_001578225.1	2013-03-01	13129	Ascomycota	544569	79408	340808	364573	214172	407319	155470	283726	294951	514400	135328	220796	359172	256585	372663	491272	359189	351312	87850	165705	1					5999269
Pseudogymnoascusdestructans	GCA_000184105.1	2010-12-02	9405	Ascomycota	368635	46564	232106	271506	143687	295085	94689	198857	215644	358359	92021	149270	256386	164055	258476	338267	247460	249459	54801	108273						4143600
Pseudogymnoascussp	GCA_000184105.1	2010-12-02	10252	Ascomycota	441806	55876	275793	314620	178996	361513	107941	245345	248151	427828	108107	181540	294346	187045	287066	396086	296979	303847	68314	134663						4915862
Pseudogymnoascusverrucosus	GCA_001662655.1	2016-06-14	10685	Ascomycota	472040	63170	294288	331779	194819	388549	116988	267833	262306	462541	116700	196667	315256	200899	307452	427606	321808	328387	75811	147118						5292017
Pseudolomaneurophilia	GCA_001432165.1	2015-11-05	3644	Microsporidia	31881	15976	54625	68912	55624	35837	20201	84008	95482	89701	21062	69670	29266	39126	38126	72743	52300	44122	5729	34184						958575
Pseudomassariellavexata	GCA_002105095.1	2017-04-20	12565	Ascomycota	473087	72107	310915	327839	206804	388649	130907	270837	267619	483632	127435	207210	324659	215730	326346	444929	332596	344024	83991	154067						5493383
Pseudomicrostromaglucosiphilum	GCA_003144135.1	2018-05-21	6681	Basidiomycota	380468	36264	195275	228739	110822	287052	81887	139035	161937	326278	68213	102491	227582	150346	240743	372691	211061	208033	45237	80261	10					3654425
Pseudozymahubeiensis	GCA_000403515.1	2013-05-16	7472	Basidiomycota	429379	44216	244748	232459	135743	282070	102558	167508	184804	362296	80248	132543	248393	176082	277807	418624	244770	244226	48168	91259	94					4147995
Psilocybecyanescens	GCA_002938375.1	2018-02-22	15936	Basidiomycota	556212	82874	380172	388792	261239	434779	178379	363118	322302	624537	142404	266133	434730	261510	393826	623348	425650	423173	92922	185590	297					6841987
Pucciniacoronata	GCA_002873275.1	2018-01-08	26323	Basidiomycota	769090	140577	511971	545296	338486	577944	304832	477503	523663	935847	194319	429526	704111	479738	563078	962128	605869	510891	122294	236215						9933378
Pucciniagraminis	GCA_000149925.1	2007-01-22	15979	Basidiomycota	449702	83712	341339	371245	227409	366166	180680	325375	349450	589517	123136	283420	420742	297726	359054	610968	376988	324526	77576	149650						6308381
Pucciniasorghi	GCA_001263375.1	2015-08-07	21078	Basidiomycota	454988	153671	323681	372799	343172	395142	241370	427242	438975	771599	157369	346419	459936	341818	384393	720959	431263	379912	106632	191596	392					7443328
Punctulariastrigosozonata	GCA_000264995.1	2012-06-04	11540	Basidiomycota	482758	61662	291725	295946	179189	343984	130125	230340	213969	462226	103900	158900	334796	183342	332513	421605	303050	329361	75413	132754						5067558
Purpureocilliumlilacinum	GCA_001653265.1	2016-05-27	11763	Ascomycota	533895	72686	320021	313920	191306	402919	132371	229072	241057	473878	120377	174499	336222	213021	362650	424651	311514	346651	82693	138366	667					5422436
Pyrenochaetasp	GCA_001644535.1	2016-05-12	14990	Ascomycota	590015	90848	377731	409146	261596	460625	167439	342645	332790	608379	145987	252314	409874	274931	410896	551295	412975	415259	106915	193142						6814802
Pyrenophoraseminiperda	GCA_000465215.2	2013-09-09	8711	Ascomycota	377873	53143	241333	263747	155938	288940	108414	206166	221646	371895	100348	161924	266910	178387	260993	347907	268741	261158	61732	121562	18					4318775
Pyrenophorateres	GCA_000166005.1	2010-11-03	11799	Ascomycota	477915	63478	313054	342914	196421	364671	133115	264027	284790	464955	124711	206516	335269	227676	325490	434664	337112	329182	77357	153915						5457232
Pyrenophoratritici-repentis	GCA_000149985.1	2007-04-10	13795	Ascomycota	534548	72616	347333	388762	215361	392390	148884	294051	316250	518722	136385	231176	366083	257561	370880	472106	372911	359944	91449	175884						6063296
Pyronemaomphalodes	GCA_000981605.1	2013-09-23	13367	Ascomycota	397355	61386	263481	331601	171159	328074	113300	243187	269435	412021	116542	185825	306232	190951	294166	386442	295810	291774	65374	132263	160					4856538
Pyrrhodermanoxium	GCA_002287475.2	2017-07-06	9820	Basidiomycota	352898	56723	272297	308782	184001	320380	113636	266780	249309	441731	94349	205758	291818	179258	295385	482041	303175	295067	62948	137344	1					4913681
Rachicladosporiumantarcticum	GCA_002077065.1	2017-04-03	18781	Ascomycota	913469	102223	543833	575989	317558	682016	224613	419095	443937	821867	207797	314094	569669	380899	584272	765592	593041	585683	131100	251689						9428436
Rachicladosporiumsp	GCA_002077045.2	2017-04-03	237	Ascomycota	11046	1174	6656	7162	3910	8205	2495	5297	5553	10476	2705	3914	7072	4711	7518	9523	7283	7090	1435	3109						116334
Ramulariacollo-cygni	GCA_900074925.1	2017-10-28	11622	Ascomycota	484585	66239	311314	340081	192634	378345	130713	253054	263151	463634	123352	195206	317093	224089	329199	441045	321907	326527	76289	142989	8964		182	80	28	5390700
Rasamsoniaemersonii	GCA_000968595.1	2015-04-03	9843	Ascomycota	410568	60184	271455	303191	172062	318742	113367	227403	225387	427623	94023	174847	301073	198402	316589	410214	277223	292869	67280	131586	18					4794106
Rhinocladiellamackenziei	GCA_000835555.1	2015-02-10	11382	Ascomycota	458899	68265	317570	342579	210606	374446	135972	282679	268455	498404	123451	205509	335948	225107	346644	455755	332275	338405	82492	154328						5557789
Rhizoclosmatiumglobosum	GCA_002104985.1	2017-04-20	16987	Chytridiomycota	526592	98136	347349	387217	282037	406902	148824	360143	372420	631734	148683	289511	356323	270890	324765	579748	426605	461997	82441	187003						6689320
Rhizoctoniasolani	GCA_000832345.2	2015-01-29	11897	Basidiomycota	528547	74283	338829	363555	215504	418816	153709	310088	280039	552641	125988	226151	409850	235403	376560	526497	385840	387473	91054	170106	107971					6278904
Rhizophagusclarus	GCA_900175165.2	2017-06-15	27761	Mucoromycota	468178	171909	616081	717973	482846	456924	235133	858854	842609	959076	200108	770670	424729	403884	451594	833857	557199	503420	130388	437260	1823					10524515
Rhizophagusirregularis	GCA_000439145.3	2013-07-17	26476	Mucoromycota	366915	127471	470296	568670	384978	366372	176906	667758	648581	747127	161545	584434	326660	308366	353824	635508	433389	406473	94912	327362	179					8157726
Rhizophagussp	GCA_003549995.1	2018-08-30	23014	Mucoromycota	332389	117555	437674	528987	354036	338258	161953	628066	600648	689036	150023	540489	303251	280724	322920	592442	394609	375278	88615	306902	1752					7545607
Rhizopogonvesiculosus	GCA_001882365.1	2016-11-18	14197	Basidiomycota	421891	68682	289735	293582	194808	317106	140480	265055	225757	481270	115084	176055	331738	195882	314089	468328	314172	330327	72649	137952	44860					5199502
Rhizopogonvinicolor	GCA_001658105.1	2016-06-06	14465	Basidiomycota	424207	75405	289919	295064	199881	326779	142283	274041	228571	490595	116678	178251	326219	196242	320764	467507	317525	338215	78018	142402	222					5228788
Rhizopusazygosporus	GCA_003325435.1	2018-07-17	15894	Mucoromycota	395982	86576	351002	411723	245352	300153	155584	389726	408037	566203	148734	297046	291378	283961	305677	485404	370530	363052	71230	217201						6144551
Rhizopusdelemar	GCA_000149305.1	2005-03-17	17459	Mucoromycota	378612	86242	334584	389665	239764	292249	155036	368689	406006	548716	145023	300860	283708	267293	302429	484453	353785	354975	74001	204954						5971044
Rhizopusmicrosporus	GCA_900000135.1	2014-11-24	11352	Mucoromycota	265337	61327	234541	274396	168539	201795	106470	266513	277893	385424	101099	201774	195021	191637	210454	326863	248951	245266	48371	147597	8					4159276
Rhizopusstolonifer	GCA_003325415.1	2018-07-17	13974	Mucoromycota	367949	79968	327422	391064	235322	286665	148775	354089	378932	544970	143462	273138	271166	272465	281176	461809	352128	347791	68198	197126	1					5783616
Rhodotorulagraminis	GCA_001329695.1	2015-10-14	7278	Basidiomycota	439662	36447	214964	207085	116819	277392	88207	111843	137461	343113	55742	79277	262816	124622	264136	318034	196446	242519	45925	78213						3640723
Rhodotorulasp	GCA_001541205.1	2016-01-26	6681	Basidiomycota	384786	35106	196645	212846	114267	247498	79080	129237	143111	321255	58093	92947	235418	130738	235912	298072	203303	215285	44057	79972						3457628
Rhodotorulataiwanensis	GCA_002922495.1	2018-02-07	7014	Basidiomycota	442576	37790	223137	230895	124536	278147	85622	139202	155256	352214	65337	99339	267116	145198	269184	340452	224537	237150	47913	88127	10					3853738
Rhodotorulatoruloides	GCA_000320785.2	2012-10-30	8294	Basidiomycota	470082	42697	240251	279355	146406	313319	96110	154985	191446	404445	73031	110276	315121	158458	299059	398681	250137	270493	56234	98414	1702					4370702
Rhynchosporiumagropyri	GCA_900074905.1	2016-10-25	13673	Ascomycota	470610	70121	319182	364048	216182	398506	130678	305050	309948	500958	130234	225478	337183	225110	336302	500193	350522	343958	79086	158545	326		10	2	3	5772235
Rhynchosporiumcommune	GCA_900074885.1	2016-10-25	12211	Ascomycota	455642	65362	308101	350589	208466	386551	124740	292173	298582	480708	125308	216991	325649	216273	321642	480399	337537	332186	76205	152003	5					5555112
Rhynchosporiumsecalis	GCA_900074895.1	2016-10-25	13145	Ascomycota	454635	66474	307451	350713	208042	386115	125504	291815	297888	481069	126116	216634	326372	216820	324278	482374	337638	331998	76015	152139	74					5560164
Rosellinianecatrix	GCA_001445595.3	2015-10-14	12444	Ascomycota	529532	68549	337411	338826	204827	418634	138552	274137	250342	504602	118586	205503	355268	221625	372123	456753	341101	350937	84153	156083						5727544
Rozellaallomycis	GCA_000442015.1	2013-07-23	6350	Ascomycota	122243	38164	140308	190840	122989	110668	49931	182837	206654	241692	60116	151771	90289	91682	107925	196338	117034	146249	22398	83048	539					2473715
Rutstroemiasp.	GCA_002946425.1	2018-02-26	10975	Ascomycota	405911	59794	271338	315525	184789	346018	112128	261800	259189	437995	109879	192756	281792	184966	281034	413555	300975	298731	72025	142493						4932693
Saccharomycesarboricola	GCA_000292725.1	2012-08-16	3659	Ascomycota	101540	22319	109225	119107	80724	93130	39045	118283	132203	174695	38030	111340	78980	73869	80471	159949	105959	103356	18833	60291						1821349
Saccharomycescerevisiae	GCA_002571405.2	2019-11-18	6319	Ascomycota	159928	38105	168740	189496	131216	144724	62226	190084	212028	279162	60625	176755	125973	113483	129730	262113	170273	162956	30421	97475						2905513
Saccharomyceseubayanus	GCA_001298625.1	2015-08-19	5379	Ascomycota	149770	33166	161168	175474	118635	135561	57740	170861	193832	256814	56105	162174	117228	108110	118318	238688	156315	150711	27764	87873	1274		39	12	3	2677635
Saccharomyceskudriavzevii	GCA_000326105.1	2011-12-23	3764	Ascomycota	87265	20193	91108	101082	68506	80150	33599	98893	112062	146801	32135	92006	66925	61178	70389	136425	87957	87151	16078	51480	33					1541416
Saccharomycessp.	GCA_000442675.2	2013-08-01	5493	Ascomycota	155585	34846	166466	186119	123791	141381	60039	183596	206549	267591	57846	172531	121741	110972	123879	251843	165031	157064	29045	93853						2809768
Saccharomycetaceaesp	GCA_000412225.2	2013-06-18	4487	Ascomycota	175339	29757	128013	148897	88311	132671	52884	113137	126874	224515	48903	92242	109185	96291	128847	179282	122670	145005	25093	73761						2241677
Saccharomycodesludwigii	GCA_900491785.1	2018-09-05	4015	Ascomycota	108366	30286	138412	144381	102149	111803	45668	167121	183705	216185	42033	188587	87759	82221	83193	198197	143582	122688	21200	85044	25					2302605
Saitoellacomplicata	GCA_001661265.1	2016-06-10	7034	Ascomycota	264427	35556	161937	206972	106856	211427	67899	140126	155823	265550	70021	98370	169637	108348	180453	221565	179652	203826	41506	80900	1					2970852
Saitozymapodzolica	GCA_003942215.1	2018-12-12	10224	Basidiomycota	483412	52415	276701	305435	167740	393814	120223	213330	203889	451178	106138	144625	348928	177569	323591	438356	299363	322235	74736	119341						5023019
Sanghuangporusbaumii	GCA_001481415.2	2015-12-22	8455	Basidiomycota	403900	56210	274533	301908	182748	309323	115608	236177	222319	439500	95291	170911	299244	174567	314039	452140	281225	299618	61998	125597	4833					4821689
Scedosporiumapiospermum	GCA_000732125.1	2014-07-21	8375	Ascomycota	403108	55370	267713	292476	170985	324471	104073	226419	218626	409942	95217	161567	283089	172109	282022	359733	267196	287740	67210	124309						4573375
Scheffersomycesstipitis	GCA_000209165.1	2007-02-23	5818	Ascomycota	168333	30064	169738	190106	130624	150360	60691	190051	196198	269643	51004	164507	125541	109090	121684	266196	162904	175353	29415	101744						2863246
Schizophyllumcommune	GCA_000143185.1	2010-07-10	13194	Basidiomycota	582194	78093	347850	353431	204143	384913	150288	254913	246622	538794	124354	176434	400557	211286	406048	472404	346126	372713	84981	161021						5897165
Schizoporaparadoxa	GCA_001020605.1	2015-06-05	17089	Basidiomycota	561867	100145	399875	428517	290375	438993	172324	351692	334483	661061	150257	259234	414653	246639	451120	651375	408658	446787	96462	181697						7046214
Schizosaccharomycescryophilus	GCA_000004155.2	2009-11-13	5180	Ascomycota	145665	32904	125005	156010	108055	116461	54643	136939	146089	230763	50335	118716	114536	95331	119128	217887	124561	138249	26443	80796						2338516
Schizosaccharomycesjaponicus	GCA_000149845.2	2006-10-11	4878	Ascomycota	166474	34816	120987	148465	98498	114375	53680	119168	134520	224270	49329	103209	111389	93500	124126	200463	133538	148510	25738	72352						2277407
Schizosaccharomycesoctosporus	GCA_000150505.2	2007-12-12	4986	Ascomycota	142372	32222	124131	153622	105289	115638	53764	134074	144449	225406	49376	118618	112625	93572	117236	214863	123102	136856	25814	79343						2302372
Schizosaccharomycespombe	GCA_000002945.2	2002-02-28	5132	Ascomycota	148207	34987	127216	155463	109834	117224	53882	146653	153307	235152	49243	124089	112270	90965	115976	224544	131056	143697	26635	81487						2381887
Sclerodermacitrinum	GCA_000827425.1	2015-01-21	20995	Basidiomycota	489946	110667	347207	356094	232834	386144	190342	313356	280201	587895	143383	218299	392759	245339	383090	537714	377876	400158	98306	166985						6258595
Sclerotiniaborealis	GCA_000503235.1	2013-12-03	10166	Ascomycota	396618	58711	291462	338759	189255	356018	119019	283988	278753	438812	115839	216503	301329	202134	296578	451573	321978	297472	69985	143917						5168703
Sclerotiniasclerotiorum	GCA_000146945.2	2005-09-19	14491	Ascomycota	401104	63440	290655	350256	195318	358384	119462	293707	298298	446831	120157	224618	297119	202794	302732	453867	320633	301580	72753	148383						5262091
Scytalidiumlignicola	GCA_002812745.2	2017-12-06	12795	Ascomycota	520702	80056	360052	407767	249609	440931	148985	369706	331593	589087	138877	264101	372492	258155	366254	545803	398367	393924	96430	190885	839		10	1	1	6524627
Scytalidiumsp	GCA_000743665.3	2014-08-26	4331	Ascomycota	155035	18488	99253	115636	65901	126640	39063	92582	95521	154882	38893	69690	106604	71218	101571	145337	106655	109071	23845	51079	108					1787072
Serendipitaindica	GCA_000313545.1	2011-11-10	11791	Basidiomycota	431394	58538	275459	305666	179564	328700	130973	259333	232208	475719	108570	181627	331390	201832	327073	459499	325612	315447	74028	136195	3167					5141994
Serendipitavermifera	GCA_000827415.1	2015-01-21	14199	Basidiomycota	475531	78190	337579	377673	230451	397424	158441	340037	304426	590825	134019	243595	385315	245280	378682	551294	388212	372050	95416	172939	265					6257644
Serpulalacrymans	GCA_000218685.1	2011-06-16	14481	Basidiomycota	366663	63858	256877	270718	178548	295805	124575	245138	229022	432797	103899	175334	277080	182876	271393	405758	276751	296507	69402	132220	3					4655224
Sistotremastrumniveocremeum	GCA_001630475.1	2016-04-25	13076	Basidiomycota	446426	69431	309230	329727	215196	342347	144747	292050	250374	532277	109518	193498	364201	204905	342128	508626	333852	340179	82030	144784						5555526
Sistotremastrumsuecicum	GCA_001632355.1	2016-04-26	13654	Basidiomycota	446644	70692	309482	328841	217089	343980	145631	293129	250264	535681	109901	194035	366763	205626	343977	515852	335820	340296	82247	145680						5581630
Smittiumangustum	GCA_003097675.1	2018-05-08	7385	Zoopagomycota	173646	42768	194131	236040	157431	190345	68451	261056	288187	319913	75249	262060	154027	138007	140977	348185	210346	198500	31577	127342						3618238
Smittiumculicis	GCA_001970855.1	2017-01-25	12166	Zoopagomycota	257891	57071	279544	277207	216348	227871	89929	350411	363530	423384	88506	364252	226366	172519	190197	556272	265162	246653	37114	164768	682					4855677
Smittiummegazygosporum	GCA_003086715.1	2018-05-03	7132	Zoopagomycota	169792	39160	175413	195223	153779	157768	60463	221333	243176	301177	59162	213614	150359	123750	129080	351339	179394	172687	26558	112864						3236091
Smittiummucronatum	GCA_001953115.1	2017-01-17	8247	Zoopagomycota	159149	38237	191570	191672	153698	165737	61902	232685	235826	294848	62646	225733	160779	115316	133315	376841	169794	175529	26402	112118	226					3284023
Smittiumsimulii	GCA_003086735.1	2018-05-03	6519	Zoopagomycota	160740	39924	163741	169985	133639	127147	56104	227664	243442	278862	54739	234471	120860	120023	106469	300674	176097	146851	24512	108315	24					2994283
Sodiomycesalkalinus	GCA_003711515.1	2018-11-05	9404	Ascomycota	398941	53951	255645	267002	154708	313555	112969	185412	189568	383866	91473	145533	293582	174361	303445	357783	256274	270245	61445	110171	1					4379930
Sordariamacrospora	GCA_000182805.2	2009-12-10	9899	Ascomycota	434836	54505	285097	325801	171499	362975	121446	224429	258528	418090	107944	189673	325005	211292	302894	411745	309640	300623	68701	130743	2055					5017521
Sparassiscrispa	GCA_003851025.1	2018-11-07	13157	Basidiomycota	513466	75484	333671	353136	206758	363353	157358	264080	253261	531930	128668	184932	389386	215059	376360	499135	340584	380807	82469	152607						5802504
Spathasporapassalidarum	GCA_000223485.1	2011-08-16	5983	Ascomycota	150510	29918	158844	182113	119995	140656	59620	186640	187562	251943	51208	150858	126131	115030	110930	227281	160622	159811	27626	97477	1					2694776
Spathasporasp	GCA_003676035.1	2018-10-23	5253	Ascomycota	142006	30614	161097	191343	123351	145387	58503	201390	190962	258667	50397	162619	131078	126299	111206	239214	172025	159667	28045	100053	21			1		2783945
Sphacelomamurrayae	GCA_002895985.1	2018-01-23	8256	Ascomycota	379602	44329	246329	258806	147529	306871	95979	193135	206160	362945	91966	144446	256454	171410	270232	352905	263239	261143	57312	111494						4222286
Sphaerobolusstellatus	GCA_000827215.1	2015-01-21	13157	Basidiomycota	836461	151013	583519	658204	422768	670930	289560	608152	536506	1006609	234240	431226	672813	427027	613357	900650	660826	645407	165734	303603	1					10818606
Sphaerulinamusiva	GCA_000320565.2	2012-10-02	10156	Ascomycota	416356	55123	262052	284779	159035	319210	118028	211702	222137	394574	102924	164233	272530	198927	283278	373111	280046	273527	64633	124890						4581095
Spizellomycespunctatus	GCA_000182565.2	2009-09-03	9422	Chytridiomycota	401567	61899	277622	317991	172940	312760	118810	241558	257589	447508	108846	176679	285112	197510	307902	387132	300550	324991	61025	131313						4891304
Sporidiobolussalmonicolor	GCA_001373355.1	2015-04-21	4672	Basidiomycota	262456	26539	136244	162047	91107	185714	56681	98170	115183	248106	44631	66754	173955	89078	166769	227060	142084	160787	32451	59702	64					2545582
Sporisoriumreilianum	GCA_000230245.1	2010-12-23	6673	Basidiomycota	460506	37204	235476	216072	126836	273325	101176	148889	171859	349012	75187	120202	246083	169581	257093	385229	232031	234796	46914	87847	18					3975336
Sporisoriumscitamineum	GCA_001243155.1	2015-05-20	7711	Basidiomycota	398339	35563	215792	207339	122559	255440	91507	151100	170337	332567	71639	124157	230281	161356	235928	372601	223455	219394	44158	84796						3748308
Sporothrixbrasiliensis	GCA_000820605.1	2005-01-16	9091	Ascomycota	531788	49663	296329	258341	159467	372766	117672	186562	191437	406579	98818	167358	306843	195128	310396	399364	300866	313607	61249	120108	3					4844344
Sporothrixinsectorum	GCA_001636815.1	2016-05-04	9496	Ascomycota	589929	57121	311233	267813	173030	405189	129269	183016	188503	441807	96437	174889	337566	210260	344938	398495	319751	334848	67864	129235						5161193
Sporothrixschenckii	GCA_000961545.1	2015-03-24	10293	Ascomycota	562705	56947	312055	275176	171936	396404	128577	201122	206975	437563	106427	180634	333070	212264	338713	434726	327088	335507	66747	128280	13					5212929
Spraguealophii	GCA_000430065.1	2013-07-16	2499	Microsporidia	22288	13513	48980	64690	42763	30333	14119	94182	89450	76107	18663	79763	20278	19972	29184	54631	41099	37284	3813	42899	142					844153
Stachybotryschartarum	GCA_000732765.1	2014-07-22	11368	Ascomycota	514063	70586	332354	340711	205275	393706	139574	264106	247789	507961	124800	197878	344832	228759	357171	453663	331526	355298	85305	151957	637					5647951
Stachybotryschlorohalonata	GCA_000732775.1	2014-07-22	10106	Ascomycota	477141	63871	309637	318813	190460	365328	128573	245920	233947	469879	116529	185889	322538	213282	331680	423626	309702	329958	78257	141617	1007					5257654
Stagonosporasp	GCA_001644525.1	2016-05-12	14425	Ascomycota	579565	87371	373576	394932	246204	446713	164159	323977	325063	573911	148964	244357	388569	266884	394785	532102	399459	402864	102805	188742						6585002
Stemphyliumlycopersici	GCA_001191545.1	2015-08-03	8997	Ascomycota	482424	61679	308446	338046	195524	367218	131419	253817	272415	454598	121357	202066	336718	225190	321924	436921	326899	319270	77249	149597	4					5382781
Stereumhirsutum	GCA_000264905.1	2012-05-31	14066	Ascomycota	540580	75929	363017	384891	236543	445119	164600	303324	275971	576917	137022	216499	419907	224875	394598	585090	401802	409808	94796	170269						6421557
Sugiyamaellalignohabitans	GCA_001640025.2	2016-05-06	5135	Ascomycota	198901	25275	154916	166084	98450	169371	57683	147973	147828	233728	47684	121252	138478	104641	132154	258572	158455	166541	28518	79576						2636080
Suhomycestanzawaensis	GCA_001661415.1	2016-06-10	5885	Ascomycota	163953	28188	157128	175864	118284	145897	61736	171440	186214	267225	48478	147716	126988	108399	114569	234024	150444	161336	27978	92880	155					2688896
Suillusluteus	GCA_000827255.1	2015-01-21	18303	Basidiomycota	483911	92315	334460	330730	228563	361221	171585	310637	263594	561934	132904	208459	367343	228726	371170	533599	363551	378447	90895	158647	1					5972692
Syncephalastrumracemosum	GCA_002105135.1	2017-04-20	11121	Mucoromycota	367655	64683	264606	275084	169721	249468	127647	221601	233192	411226	113135	170279	250811	218629	269687	351826	267817	275082	55491	140595						4498235
Syncephalispseudoplumigaleata	GCA_003614755.1	2018-10-04	6118	Zoopagomycota	220007	31290	120267	122201	69195	134830	63974	98419	83098	195528	56746	66564	112670	87870	145612	151498	124831	134649	27222	61890						2108361
Talaromycesamestolkiae	GCA_001896365.1	2016-12-09	10407	Ascomycota	473448	63228	324746	350889	218869	377017	131950	309951	271066	511335	119414	225825	314038	228175	322120	470032	349614	352263	83669	169031	1455		2	5	7	5668149
Talaromycesatroroseus	GCA_001907595.1	2016-12-16	9523	Ascomycota	419524	58182	286110	309132	190444	328958	120427	264694	235684	453651	105020	197532	284194	204682	297872	432911	302387	306771	71573	145652	10					5015410
Talaromycescellulolyticus	GCA_000829775.1	2015-01-06	10910	Ascomycota	481996	64848	328743	355705	220945	384749	134751	311972	274305	519414	122709	227380	322144	230951	330249	473322	354492	358338	85119	170909						5753041
Talaromycesislandicus	GCA_000985935.1	2015-04-29	9927	Ascomycota	448873	61933	307385	325099	205129	357319	128015	275862	254756	482407	112029	210636	310102	219090	311720	454384	321913	331898	77804	153425	71					5349850
Talaromycesmarneffei	GCA_000001985.1	2007-05-16	10638	Ascomycota	436179	62171	304668	333406	200136	347743	127366	290559	262948	477987	114567	213506	304685	222287	318608	446466	329013	323771	76312	156539	35					5348952
Talaromycesstipitatus	GCA_000003125.1	2007-05-16	13252	Ascomycota	509471	76814	356221	393874	238551	407486	154314	351527	316162	576682	133592	255864	356095	264256	383016	527395	389515	380499	92988	187346	44					6351712
Talaromycesverruculosus	GCA_001305275.1	2015-10-01	11326	Ascomycota	481363	65030	333210	360418	222258	385844	136266	314715	277370	524076	124043	230272	324540	233834	333248	476702	357219	359868	85802	172472	78					5798628
Taphrinadeformans	GCA_000312925.2	2012-11-05	4663	Ascomycota	175389	24566	122889	128881	77155	128287	49135	109818	110800	193309	45266	78217	100180	87600	120070	173534	129796	132169	24215	59160						2070436
Terfeziaboudieri	GCA_003788615.2	2018-11-16	12110	Ascomycota	358527	61290	241652	317150	160255	331714	113266	239705	253520	416884	102919	173192	295053	184705	289503	375667	285489	288501	64871	129369	9					4683241
Termitomycessp.	GCA_001263195.1	2015-08-07	11143	Basidiomycota	368193	58603	256164	275323	177280	287438	121364	244418	221264	438741	95356	173259	291305	176923	270822	395993	283679	296066	65692	125418	1917					4625218
Tetrapisisporablattae	GCA_000315915.1	2012-05-11	5389	Ascomycota	136150	32361	172120	178437	125968	127604	60030	219312	216779	273020	57672	234495	123923	115435	112730	275639	185177	140983	27323	99986	72					2915216
Tetrapisisporaphaffii	GCA_000236905.1	2011-11-17	5253	Ascomycota	132133	29777	162863	178081	117717	123035	52017	198248	208139	253475	54560	196312	99984	98129	103797	240265	158713	146224	25167	97388	51					2676075
Thamnocephalissphaerospora	GCA_003614735.1	2018-10-04	6857	Zoopagomycota	286750	41479	155925	156117	90388	173246	72906	115983	102396	256646	67275	86242	147115	113341	193987	201628	162430	184361	36143	75860						2720218
Thermothelomycesthermophila	GCA_000226095.1	2011-09-16	9097	Ascomycota	423554	48948	245034	274035	146060	324860	99156	176791	192678	374166	84827	139329	288190	169001	297559	339141	246636	266043	59979	109667						4305654
Thielaviaterrestris	GCA_900343105.1	2019-01-10	9802	Ascomycota	475324	53965	253805	275302	155590	341221	105319	182142	192450	404681	88739	139698	309557	177147	312993	349502	255881	285251	65493	113827						4537887
Thielaviopsispunctulata	GCA_000968615.1	2015-04-03	5296	Ascomycota	283361	31689	164659	174498	104047	191121	67010	134525	141539	248493	72398	104852	171986	112992	173001	242415	172047	184690	37207	75982	16					2888528
Tilletiacaries	GCA_001645005.2	2016-05-10	10204	Basidiomycota	586668	51328	300384	304102	169188	414535	134078	206718	215641	464386	100384	164087	350258	224896	356927	512584	319131	311995	63978	109837	109					5361214
Tilletiacontroversa	GCA_001645045.2	2016-05-16	986	Basidiomycota	574410	49305	293659	298037	164492	407300	130441	200503	210252	452094	97819	160403	342796	219144	347461	502144	312106	304828	61958	107011	78					5236241
Tilletiaindica	GCA_001645015.2	2016-05-16	9548	Basidiomycota	570592	52226	304322	313286	171884	416601	133910	214575	223035	470317	103559	169354	356620	226601	359896	529646	329373	313672	64008	112036	507					5436020
Tilletiariaanomala	GCA_000711695.1	2014-05-23	6808	Basidiomycota	392794	41171	189383	202232	113508	264386	89936	144922	155134	314991	71715	109706	210792	153537	230462	339480	196171	204706	42408	76573						3544007
Tilletiawalkeri	GCA_001645055.2	2016-05-16	7970	Basidiomycota	485341	41016	252421	265505	143627	361120	107868	180662	190212	392058	87755	144126	295044	191060	295359	454041	276230	262323	52113	94821	292					4572994
Tilletiopsiswashingtonensis	GCA_003144115.1	2018-05-21	7007	Basidiomycota	506742	41661	185415	212973	102820	272635	86301	109947	121520	335036	67046	77371	247196	140575	280915	324559	181728	208610	44661	69399	10					3617120
Tolypocladiumcapitatum	GCA_002901185.1	2018-01-26	7646	Ascomycota	389144	50172	239285	234404	136948	295801	98931	162188	175101	350929	90184	127572	257458	157881	281783	316670	220079	252160	55335	97475	412					3989912
Tolypocladiumophioglossoides	GCA_001189435.1	2015-07-30	9317	Ascomycota	448609	61154	276748	276806	166101	338691	116614	202550	212349	419685	104556	154351	295721	188913	317625	375328	263692	295291	67168	118179	1753		5	25	26	4701940
Tolypocladiumparadoxum	GCA_002916505.1	2018-02-05	8983	Ascomycota	431612	57657	264471	262905	157055	325073	110924	188197	200705	394750	101041	145683	284555	178758	304764	355804	249822	281455	64109	111912	501					4471753
Torrubiellahemipterigena	GCA_000825705.1	2014-11-24	11471	Ascomycota	508820	70751	327969	323786	208240	374610	128775	283223	277952	489949	130459	212829	317679	224241	315335	445979	337913	340410	80842	155947	5					5555714
Tortisporacaseinolytica	GCA_001661475.1	2016-06-10	4657	Ascomycota	161214	26993	122324	126032	82978	113844	45962	124456	112372	196177	44212	86414	103228	74968	107369	188583	116619	130898	23203	69953						2057799
Torulasporadelbrueckii	GCA_000243375.1	2011-12-08	4972	Ascomycota	147810	31292	144111	165500	103742	130018	51834	141744	166255	235249	51385	122237	106355	100910	119000	208662	133963	147703	26159	79195	90					2413214
Trachipleistophorahominis	GCA_000316135.1	2012-11-27	3212	Microsporidia	41100	19549	54482	66546	44915	42805	19391	67814	76750	85019	25407	61797	25271	25763	49648	62197	48235	62272	5557	37577	11170					933265
Trametescinnabarina	GCA_000765035.1	2014-06-04	10233	Basidiomycota	470880	55689	282848	300937	174644	316191	129684	218073	214246	450818	98002	152164	345362	185274	325727	412498	287449	316945	69109	130277	6724					4943541
Trametescoccinea	GCA_002092935.1	2017-04-14	12693	Basidiomycota	525222	69979	299256	320542	189415	357469	141987	236528	223392	495768	110760	162371	386089	202365	371863	463403	318796	350526	77931	142630						5446292
Trametespubescens	GCA_001895945.1	2016-12-09	14438	Basidiomycota	611408	72979	354177	367433	212134	406337	159385	255665	251515	554763	124811	180081	432299	223109	409878	497837	364181	399158	88933	155779	63					6121925
Trametesversicolor	GCA_000271585.1	2012-06-21	14302	Basidiomycota	594510	76469	343066	350715	216877	400265	155473	259961	241521	558491	122600	177639	415506	214889	395840	484670	360886	396589	89522	158746						6014235
Tremellamesenterica	GCA_000271645.1	2012-06-21	8308	Basidiomycota	275461	42372	213722	253335	125937	265503	93817	187841	186422	351548	85171	133003	268123	149252	246485	359710	239715	236572	53976	92361						3860326
Trichodermaarundinaceum	GCA_003012105.1	2018-03-20	10473	Ascomycota	473406	62413	306960	327200	196794	368202	124666	270574	257925	472289	115416	196235	315828	214946	316766	438149	304511	321851	77388	143606	158					5305283
Trichodermaasperellum	GCA_003025105.1	2018-03-30	17	Ascomycota	300	30	170	173	423	353	103	628	273	759	153	359	171	110	134	491	297	350	75	270						5622
Trichodermaatroviride	GCA_000171015.2	2007-07-17	11816	Ascomycota	476184	68840	310560	327828	205601	366693	127427	278662	265762	486483	119533	202633	308438	218530	316683	441821	308711	325365	81317	151784						5388855
Trichodermacitrinoviride	GCA_003025115.1	2018-03-30	9735	Ascomycota	433935	56834	274514	291352	171658	324690	111839	222265	225569	419874	103492	163179	285868	190111	292256	381833	266460	288842	68712	126945	101					4700329
Trichodermagamsii	GCA_001481775.2	2015-12-23	11179	Ascomycota	489219	67522	317936	337694	207330	372807	129880	283413	270667	492670	120668	208055	320817	224116	323119	459162	318244	329547	81157	152399						5506422
Trichodermaguizhouense	GCA_002022785.1	2017-03-07	11255	Ascomycota	497949	65887	332785	352756	213846	387311	131347	292060	280701	504343	125528	213916	329023	230218	325650	459299	329326	346752	83851	157151	236					5659935
Trichodermaharzianum	GCA_003025095.1	2018-03-30	13925	Ascomycota	531506	83574	350727	370921	236300	416541	148083	320547	299590	556338	137026	229821	357454	248346	364435	505898	358270	374251	94224	172644	2					6156498
Trichodermalongibrachiatum	GCA_003025155.1	2018-03-30	10934	Ascomycota	428033	62946	267469	284801	170805	320772	113871	216606	221091	420996	103631	158099	286954	188975	300937	385027	264289	285005	69010	123371	722					4673410
Trichodermaparareesei	GCA_001050175.1	2015-07-08	9062	Ascomycota	420283	51806	267171	282571	163293	312506	107270	211591	218287	400086	99708	157992	276466	185155	279059	369202	257024	277589	64589	120715	612					4522975
Trichodermareesei	GCA_000167675.2	2005-08-04	9115	Ascomycota	413015	54414	261742	277017	165210	309371	107130	213737	216774	403235	98809	156441	270832	181444	278107	363162	255062	276731	65679	121880	2					4489794
Trichodermavirens	GCA_000170995.2	2007-07-17	12406	Ascomycota	506446	75582	336135	355458	223116	396603	138017	308535	286299	530354	129984	220037	333431	235888	341854	471908	337126	355673	89331	164901						5836678
Trichophytonbenhamiae	GCA_000151125.2	2010-03-17	7980	Ascomycota	321650	46898	221139	251708	144736	258750	94003	201459	206375	349224	82926	150158	243940	162397	239235	345651	231856	227128	50338	106469						3936040
Trichophytonequinum	GCA_000151175.1	2008-10-15	8676	Ascomycota	323506	49530	220987	249460	141804	264155	95406	202381	204033	347833	84123	150389	245660	163216	246574	346606	232714	229478	52123	108023						3958001
Trichophytoninterdigitale	GCA_000622975.1	2014-04-02	8397	Ascomycota	335207	49605	230146	257992	147263	272083	98518	210387	211362	359396	87180	156918	253137	168606	250266	356630	240729	238682	52567	111542						4088216
Trichophytonmentagrophytes	GCA_003118255.1	2018-03-06	7860	Ascomycota	333078	48326	228567	255546	145727	269254	97482	207525	208711	354878	85468	155612	252662	167289	246731	354594	239055	235116	52219	110641						4048481
Trichophytonrubrum	GCA_000151425.1	2009-09-16	8264	Ascomycota	327725	49565	224910	252947	145016	266687	97135	206602	207502	353667	85647	154176	249815	166025	247793	352645	237394	233424	52237	109940						4020852
Trichophytonsoudanense	GCA_000616865.1	2014-04-02	10671	Ascomycota	385676	60431	263818	296055	174869	315486	115217	246538	246645	421024	103663	182259	292170	196224	290475	413034	280144	278782	61304	132193						4756007
Trichophytontonsurans	GCA_000151455.1	2009-08-07	8521	Ascomycota	326723	49672	223129	251387	143187	266396	96320	204341	205800	351143	84783	152214	248319	164643	247801	349675	234866	231686	52323	109045						3993453
Trichophytonverrucosum	GCA_000151505.1	2010-03-17	8028	Ascomycota	320389	46914	220755	251190	144060	258136	93594	200760	206484	348392	82569	149714	242139	161279	238390	344036	231249	226719	50293	105989	3					3923054
Trichophytonviolaceum	GCA_001651435.1	2015-05-09	7037	Ascomycota	305161	44585	210639	236409	135339	246767	90232	192718	193267	328734	79342	144361	232746	154697	227909	328036	221517	217383	48027	102000						3739869
Trichosporonasahii	GCA_000293215.1	2012-08-22	8311	Basidiomycota	415188	44814	237104	259353	129327	298257	97086	161733	187833	354306	83979	127746	299164	158122	271168	337649	237178	258195	57861	97397						4113460
Tsuchiyaeawingfieldii	GCA_001720155.1	2016-09-06	8098	Basidiomycota	350493	38846	219256	262174	132357	295030	93292	174407	198707	351489	82862	123650	277288	152345	236867	361813	229203	243524	55809	100064						3979476
Tuberborchii	GCA_003070745.1	2018-04-24	12345	Ascomycota	360976	59774	243156	310848	173418	344898	109114	238075	247986	416163	99581	171352	294769	167865	291650	390585	277467	284005	63355	126619						4671656
Tubermagnatum	GCA_003182015.1	2018-05-03	9431	Ascomycota	304541	48605	202650	257069	137797	291174	88858	190538	199795	340252	81708	138309	237268	135064	246365	309854	223609	240085	51974	103707	115					3829337
Tubermelanosporum	GCA_000151645.1	2010-04-27	7469	Ascomycota	258699	39768	171908	215603	119397	245655	75488	162169	172203	290517	70103	117841	205506	116087	208617	271056	191965	203862	42443	88020	13663					3280570
Tubulinosemaratisbonensis	GCA_004000155.1	2019-01-08	3013	Microsporidia	25576	16704	45924	74625	66588	30354	14545	85169	103944	100975	17662	72524	24506	25685	29095	65648	43862	45237	4552	41737	4652					939564
Tulasnellacalospora	GCA_000827465.1	2015-01-21	19554	Basidiomycota	573301	85825	364603	398687	240397	448709	159289	320579	305111	617027	133118	230384	440096	255819	415656	574157	402265	407850	105143	176024	1					6654041
Umbilicariapustulata	GCA_900169345.1	2017-04-14	8268	Ascomycota	368886	45171	237697	270248	145510	293766	103639	199769	217552	377870	90129	156156	249588	177580	261278	337055	251767	253541	56625	117291	939		5	3	2	4212067
Uncinocarpusreesii	GCA_000003515.2	2005-09-13	7760	Ascomycota	305869	45482	209237	235171	138670	246251	89990	187811	189271	334861	77954	140677	235125	150790	240179	315590	213931	218815	49823	99091						3724588
Ustilaginoideavirens	GCA_000687475.1	2014-05-09	6451	Basidiomycota	295266	37849	180069	179882	104511	221712	72261	125373	142521	268602	66152	98422	182597	122934	203177	242395	163688	191629	41798	74541						3015379
Ustilagobromivora	GCA_900080155.1	2016-11-03	7227	Basidiomycota	413124	43251	226193	236785	132387	282450	100755	170008	195275	361589	79988	141896	250267	179616	250924	406864	243968	229540	48689	92624						4086193
Ustilagohordei	GCA_000286035.1	2012-05-18	7111	Basidiomycota	409734	42549	224183	234661	129278	276921	99598	168418	194458	357298	79751	140240	246034	179723	248577	399409	239450	225596	48290	91059	12					4035239
Ustilagomaydis	GCA_000328475.2	2003-07-29	6783	Basidiomycota	422696	42743	232073	213934	129077	257672	105121	166179	176218	358286	76914	134448	234744	177723	255265	404240	240399	234529	47463	89943						3999667
Valsamali	GCA_000818155.1	2015-01-14	11284	Ascomycota	488685	65111	327185	344867	199180	401790	130528	261191	266530	480106	125792	201623	340938	221111	335097	450666	335899	346689	81168	151990	65					5556211
Valsamalicola	GCA_003795315.1	2018-11-19	10561	Ascomycota	466637	59855	314876	330376	185784	387131	123222	238656	249003	450690	119806	187578	320508	207493	317398	417134	314407	329393	77034	142996	137					5240114
Valsasordida	GCA_003795275.1	2018-11-19	9828	Ascomycota	453699	57048	297215	309842	175335	368078	115723	222941	233345	426201	113764	173666	304435	197141	303719	394455	293333	311466	72255	134669	27					4958357
Vanderwaltozymapolyspora	GCA_000150035.1	2007-04-25	5367	Ascomycota	126552	29770	162490	185899	114800	132366	52736	189797	196021	245676	52976	182006	108324	98088	105516	255453	182311	156299	25618	97151	10					2699859
Vavraiaculicis	GCA_000192795.1	2011-03-17	2773	Microsporidia	45248	21342	55515	68562	46182	47669	21852	65908	77425	87481	27107	58683	26201	26988	52210	67460	49359	64604	5592	38537						953925
Venturiainaequalis	GCA_009769425.1	2019-12-19	13741	Ascomycota	491229	70111	324506	368057	213693	397519	136498	287503	311061	496842	130929	220132	357163	233111	341659	475817	355222	342624	82826	154926						5791428
Verruconisgallopava	GCA_000836295.1	2015-02-10	11357	Ascomycota	485357	68465	312685	351714	205488	368970	131875	273585	287027	488991	124172	207333	327207	224562	350060	464033	321035	335748	79483	153777						5561567
Verticilliumalfalfae	GCA_000150825.1	2008-06-06	10327	Ascomycota	430630	56461	260689	264129	159568	321926	109647	198987	200629	388467	97720	151486	281024	178346	291210	355514	266840	279129	65889	112898						4471189
Verticilliumdahliae	GCA_000150675.2	2008-03-18	10457	Ascomycota	442821	51424	268420	270644	161106	326553	106678	197209	204860	389647	99028	153085	278532	176965	282899	346576	266585	285211	65095	115301						4488639
Verticilliumlongisporum	GCA_001268165.1	2015-05-28	20793	Ascomycota	906120	112727	549828	554527	332968	669700	229671	412663	421748	815484	201642	318312	586882	370850	598420	729418	556719	586440	133929	236584	7483					9332115
Verticilliumnonalfalfae	GCA_003724135.2	2018-11-13	9431	Ascomycota	463866	55237	281901	282810	171610	342304	114016	211356	214709	411576	103352	163197	296039	187834	294909	369512	284669	299056	69028	122578						4739559
Violaceomycespalustris	GCA_003144235.1	2018-05-21	8058	Basidiomycota	343213	44307	224495	278130	142972	323515	93676	173009	207680	371019	78307	135642	261621	164141	278341	433603	221121	235260	50675	88277	28					4149032
Vittaformacorneae	GCA_000231115.1	2011-10-19	2239	Microsporidia	32507	14555	39365	51312	40360	31028	13675	58427	59732	71267	16550	42276	22453	21683	31502	59696	34333	41855	4101	28102	3					714782
Wallemiaichthyophaga	GCA_000400465.1	2013-04-23	4865	Basidiomycota	176239	24527	145753	144226	84570	138330	64379	125707	137063	214590	48447	112698	121216	105881	126781	210718	134833	138511	25587	66539						2346595
Wallemiamellicola	GCA_000263375.1	2012-03-15	5277	Basidiomycota	156490	23145	136673	145113	85611	125952	50668	133949	141719	208103	44855	112183	109447	95229	115583	190448	126967	129703	25328	68208						2225374
Wickerhamiellasorbophila	GCA_002251995.2	2017-08-15	4741	Ascomycota	180226	24533	119970	137910	82855	126518	46191	108119	113779	203116	46831	81222	114334	88138	118355	169177	119050	147621	25884	63856						2117685
Wickerhamomycesanomalus	GCA_001661255.1	2016-06-10	6421	Ascomycota	154937	27508	166750	188014	132761	149580	57035	194459	207448	269715	45505	160737	121390	113128	111695	240255	156168	162074	29488	96514						2785161
Wickerhamomycesciferrii	GCA_000313485.1	2012-09-13	6702	Ascomycota	159868	28773	199535	219370	152545	167485	65871	241114	248683	308492	49009	213583	143180	143752	122750	294075	182290	167914	32244	112045						3252578
Wolfiporiacocos	GCA_000344635.1	2013-03-06	12212	Basidiomycota	478337	65573	278878	300294	170323	323722	130768	232809	204976	455058	108101	156081	327204	188351	336936	416569	296218	321831	72625	133993						4998647
Xanthophyllomycesdendrorhous	GCA_001600435.1	2016-03-01	6380	Basidiomycota	267269	32089	184828	213403	121924	233546	75221	163876	170296	312929	64338	116131	224818	129272	195460	362279	208589	204326	42120	80280	225					3403219
Xylonaheveae	GCA_001619985.1	2016-04-13	8201	Ascomycota	345214	45919	222227	254865	149621	273596	97747	193679	194633	356714	80193	147888	248252	163753	252700	356009	229392	232832	53056	106111						4004401
Yamadazymatenuis	GCA_000223465.1	2011-08-06	6985	Ascomycota	166254	34179	176230	183212	140783	160360	64864	192872	204191	285136	59653	165757	130522	110553	121526	259257	163181	186372	31704	106813						2943419
Yarrowialipolytica	GCA_000002525.1	2004-07-02	7949	Ascomycota	256412	44769	196229	212915	131318	213045	83363	165868	194293	296218	76719	135332	182214	140410	175498	279792	207474	225642	41671	100854						3360036
Zancudomycesculisetae	GCA_001969505.1	2017-01-23	8068	Zoopagomycota	182790	41344	173275	212040	118096	194907	61686	187818	224024	260653	68286	195937	130735	120217	143953	293151	191818	189359	25394	107927	244					3123654
Zygosaccharomycesbailii	GCA_000530735.1	2014-01-23	5141	Ascomycota	156599	33860	141632	169812	107834	140363	57564	139866	165960	244114	53948	124026	114244	108813	124330	214526	134887	153773	27922	82837	4					2496914
Zygosaccharomycesparabailii	GCA_001984395.2	2017-02-03	10086	Ascomycota	310644	68050	279523	335265	213229	277305	113869	277441	329168	483199	107396	245722	227311	214964	246886	429915	270445	303884	55224	164251						4953691
Zygosaccharomycesrouxii	GCA_000026365.1	2009-06-05	4991	Ascomycota	144556	30572	146544	168835	107129	140383	55306	139334	165288	238084	51754	132900	116909	111113	120673	214926	134260	149239	27401	80573						2475779
Zymoseptoriabrevis	GCA_000966595.1	2015-03-31	10566	Ascomycota	470847	59425	300935	326459	181323	361586	123456	232409	252128	439198	115461	185029	310253	212030	318353	419187	316958	310480	71562	134656						5141735
Zymoseptoriatritici	GCA_000219625.1	2011-06-22	10963	Ascomycota	435243	60742	278562	301192	173850	336380	117020	223449	234804	420368	107686	170928	278863	193087	296835	380828	291141	294223	69835	128177						4793213
Aevareg			10336.4

## Sheet: Sheet2
Amino Acids	Percentage
Leu	9.11506
Ser	8.46543
Ala	8.06689
Gly	6.41659
Glu	6.21205
Val	6.0801
Thr	5.88545
Arg	5.79175
Pro	5.70191
Asp	5.67744
Lys	5.30966
Ile	5.29162
Asn	4.12836
Gln	3.96066
Phe	3.85629
Tyr	2.88946
His	2.38862
Met	2.15658
Trp	1.32229
Cys	1.26785
Xaa	0.0159674

## Sheet: Sheet3
Classification	Ala%	Cys%	Asp%	Glu%	Phe%	Gly%	His%	Ile%	Lys%	Leu%	Met%	Asn%	Pro%	Gln%	Arg%	Ser%	Thr%	Val%	Trp%	Tyr%	Xaa%
Mucoromycota	6.91729	1.37746	6.27043	5.08231	3.65108	5.41522	3.05296	5.14125	5.32171	9.31549	2.53769	4.32205	5.63252	5.1491	5.16962	8.65848	6.7764	5.75327	1.21208	3.1823	0.0612753
Mucoromycota	6.59686	1.38716	6.18448	5.19581	3.74924	5.37578	2.986	5.48781	5.46005	9.16334	2.6053	4.74971	5.11897	5.27836	4.90145	8.799	6.7738	5.69959	1.19539	3.29188	0
Basidiomycota	10.3786	1.04884	5.77726	6.21845	3.25218	7.64711	2.38043	3.77686	4.51504	8.83218	1.9929	2.93282	5.84814	4.32826	6.7845	9.30092	5.53555	6.00028	1.26346	2.18552	0.000664877
Ascomycota	8.65335	1.34091	5.46712	6.20383	3.67749	7.01189	2.51132	5.03864	4.79574	8.8525	2.30297	3.69992	5.83391	4.09931	6.42203	7.95599	5.7844	6.04963	1.48744	2.8116	0
Ascomycota	9.12623	1.16204	6.09419	6.35078	3.45892	7.32803	2.42655	4.36343	4.62025	8.63678	2.23005	3.30305	6.40899	3.92373	6.66544	7.9484	5.73773	6.19127	1.44116	2.58255	0.000435127
Basidiomycota	7.69898	1.24165	5.60416	6.00223	3.91143	6.31691	2.59439	5.29214	4.94048	9.14683	2.08848	3.84479	6.35083	3.78918	6.11619	8.72784	5.99907	6.17015	1.43087	2.73336	2.16497e-05
Blastocladiomycota	7.69898	1.24165	5.60416	6.00223	3.91143	6.31691	2.59439	5.29214	4.94048	9.14683	2.08848	3.84479	6.35083	3.78918	6.11619	8.72784	5.99907	6.17015	1.43087	2.73336	2.16497e-05
Ascomycota	8.61357	1.28961	5.74597	6.15055	3.69917	6.74317	2.44118	4.89452	5.03807	8.58584	2.2934	3.77038	5.96787	4.08542	5.99015	8.05417	6.14279	6.07328	1.52545	2.89544	0
Ascomycota	8.63489	1.20768	5.81026	6.26609	3.67044	6.74091	2.38146	4.87684	5.11239	8.54229	2.29737	3.77495	5.89987	4.09688	5.89482	7.97435	6.10359	6.07414	1.50647	2.86666	0.267654
Basidiomycota	7.68951	1.42099	5.58591	5.80992	3.85071	6.03422	2.6844	5.2831	4.83293	9.43591	2.09136	3.80306	6.10577	3.95064	6.25628	8.69925	6.06367	6.22711	1.41518	2.76	6.76213e-05
Basidiomycota	7.63153	1.24654	5.39289	5.78379	3.77084	6.40413	2.59946	5.30656	4.81474	9.31194	2.15794	3.86943	6.20263	4.04814	5.95141	8.74095	6.25173	6.27322	1.41556	2.82656	0
Ascomycota	8.3665	1.17223	5.54299	6.45371	3.65085	6.94432	2.28213	5.0545	5.12281	8.82906	2.16335	3.689	6.26411	3.91436	6.17489	8.4424	5.87071	5.89199	1.39563	2.77445	0
Microsporidia	6.63549	2.10431	4.61504	9.65144	4.41347	6.39049	2.1154	5.50222	7.83927	9.6995	2.12179	3.36505	3.50453	2.93192	6.48392	6.50753	5.66043	6.9683	0.998845	2.48653	0.00453715
Neocallimastigomycota	3.48819	1.53604	5.88778	7.24278	4.18145	4.0799	1.64681	8.8507	8.97762	8.07704	1.9319	10.9449	3.41941	3.18493	3.07857	8.14637	5.50795	4.40109	0.758913	4.65761	0
Microsporidia	2.96754	1.81019	5.05986	7.70547	6.33649	3.42578	1.78407	9.81032	10.5933	10.0855	2.07738	8.17018	2.42814	2.58868	3.48124	7.21882	4.52422	4.68278	0.550682	4.69939	0
Basidiomycota	11.7463	0.956118	6.20729	5.54606	3.00811	7.97894	2.40125	3.53126	4.00475	8.52737	1.80477	2.65217	6.55023	4.15885	7.02422	9.41901	5.53669	5.68683	1.155	2.09777	0.00695927
Basidiomycota	7.64946	1.59057	5.6562	5.61005	3.95202	6.11806	2.69294	5.39629	4.49034	9.54659	2.28058	3.5416	6.07572	3.59944	5.96156	8.76238	6.10299	6.47704	1.58675	2.90942	0
Basidiomycota	7.79368	1.40846	5.85265	5.85382	3.89001	6.00528	2.65341	5.27426	4.61542	9.33704	2.17126	3.51884	6.35663	3.62125	6.06952	8.65578	6.13622	6.34714	1.55627	2.88307	0
Basidiomycota	7.77369	1.49461	5.68672	5.67382	3.95269	6.1915	2.59352	5.29584	4.44454	9.52783	2.2063	3.47356	6.16061	3.55405	6.10424	8.80039	6.0866	6.50074	1.57954	2.8992	0
Ascomycota	7.54374	1.21039	5.6489	6.63203	3.72491	6.84337	2.179	5.41982	5.54297	8.53022	2.01878	4.09288	6.17565	3.82232	5.76782	8.35128	6.33725	5.88061	1.36291	2.91514	0
Ascomycota	9.25354	1.1458	5.76182	6.06872	3.59573	6.79381	2.50636	4.58839	4.89117	8.68813	2.12328	3.62558	6.13355	4.13647	6.07131	8.08383	6.21757	6.14754	1.43124	2.72991	0.00624664
Ascomycota	3.97978	1.09234	5.91674	5.58577	5.01993	3.94928	1.87775	8.15794	8.13977	9.84487	1.4622	10.6537	3.76923	3.68215	3.3862	9.65662	5.0282	4.3154	0.801269	3.67775	0.00310324
Ascomycota	8.47846	1.1159	5.86173	6.51601	3.46022	6.44674	2.53051	4.89587	5.20114	8.31695	2.1813	3.93743	6.20541	4.31988	6.21975	8.67	6.05287	5.72933	1.19858	2.66191	0
Ascomycota	8.98923	1.33013	5.50669	5.99094	3.69147	6.85425	2.55389	4.7383	4.10633	9.31353	2.0985	3.37473	6.10064	4.09626	6.31025	8.15327	6.12403	6.30346	1.52301	2.84104	7.0298e-05
Ascomycota	8.99806	1.26559	5.53227	6.07537	3.68231	6.85726	2.51793	4.76022	4.17674	9.28302	2.09176	3.41975	6.03724	4.11262	6.24812	8.12867	6.14288	6.313	1.50594	2.85125	0
Ascomycota	8.26936	1.31063	5.62761	6.10063	3.8214	6.79615	2.44803	5.16501	4.58473	9.22451	2.15918	3.73542	5.83637	4.03331	5.95906	8.22474	5.95339	6.27698	1.52553	2.94798	0
Ascomycota	8.36657	1.31388	5.59739	6.04274	3.82416	6.82841	2.45294	5.11704	4.51543	9.25194	2.16569	3.67266	5.86505	4.04323	5.98174	8.22909	5.95291	6.32098	1.52511	2.93304	0
Ascomycota	8.42173	1.34567	5.58963	6.03952	3.74844	6.78138	2.48984	4.99391	4.35702	9.20536	2.18455	3.54975	6.02399	4.01691	6.13776	8.31507	6.06071	6.26207	1.52583	2.95085	0
Ascomycota	8.96823	1.33444	5.48062	5.98425	3.69469	6.84617	2.55679	4.74841	4.10984	9.32211	2.10132	3.38266	6.10373	4.08695	6.31266	8.1613	6.13101	6.30904	1.52383	2.84181	0.000141829
Ascomycota	8.6458	1.32102	5.57882	6.10523	3.7722	6.89974	2.45545	5.02532	4.29917	9.32091	2.0668	3.52946	6.02472	3.94235	6.2537	8.11402	6.03728	6.20767	1.53621	2.86378	0.000341375
Ascomycota	8.60058	1.26252	5.84991	6.02587	3.6796	6.97325	2.5205	4.61723	4.38601	8.98866	2.17257	3.43691	6.45033	4.02426	6.43508	8.22105	5.90147	6.26504	1.44748	2.7417	0
Ascomycota	8.62249	1.25923	5.83549	6.00319	3.70215	6.99616	2.51909	4.61833	4.40141	8.9846	2.18369	3.43726	6.43435	4.00617	6.4051	8.2499	5.88949	6.2842	1.44028	2.72732	0.00010804
Ascomycota	8.44862	1.31446	5.58813	5.93917	3.82518	6.88719	2.49833	5.07475	4.24404	9.39291	2.20077	3.50959	5.95042	3.96256	6.12837	8.13267	6.02542	6.37429	1.54841	2.95471	0
Ascomycota	8.75799	1.1905	5.64454	6.24227	3.69036	6.72559	2.41991	4.85332	4.62307	9.12846	2.14236	3.52531	6.1172	4.09822	6.28099	8.34695	5.85369	6.19109	1.41323	2.75122	0.00375427
Ascomycota	8.40722	1.32017	5.6017	6.08212	3.74943	6.79744	2.45994	4.99744	4.41609	9.15386	2.19834	3.59311	6.01757	4.00012	6.08326	8.30656	6.07358	6.27071	1.5195	2.95185	0
Ascomycota	8.32815	1.19667	5.72706	6.45827	3.66042	6.73772	2.43396	4.83234	4.83223	8.82427	2.15292	3.82751	6.19011	4.29067	6.2086	8.17883	5.87957	6.02899	1.42344	2.78826	0
Ascomycota	8.50858	1.33741	5.54881	5.95652	3.76725	6.91581	2.48909	4.92432	4.28595	9.19622	2.18872	3.4933	6.23064	3.98104	6.21788	8.32482	6.04202	6.2292	1.51386	2.84732	0.00122398
Ascomycota	8.40193	1.3214	5.58742	6.06679	3.74659	6.78296	2.459	4.9803	4.42964	9.13396	2.19604	3.60376	6.04321	4.01119	6.11495	8.36109	6.07024	6.24114	1.50317	2.94522	0
Ascomycota	8.99536	1.32746	5.48844	5.9888	3.69635	6.84303	2.55316	4.74133	4.09798	9.33085	2.10014	3.36699	6.09629	4.10208	6.30666	8.16143	6.1317	6.3192	1.51736	2.83526	0.0001229
Ascomycota	8.68241	1.24907	5.62081	6.21298	3.72236	6.74435	2.40304	4.89537	4.63651	9.10794	2.13503	3.59385	5.97394	4.0757	6.24304	8.28555	5.86677	6.23119	1.47046	2.83959	0.0100534
Ascomycota	8.26208	1.30193	5.6165	6.11014	3.81481	6.81792	2.43026	5.13903	4.60293	9.20576	2.16054	3.7341	5.8655	4.02375	5.94646	8.24751	5.96792	6.27994	1.52257	2.95037	0
Ascomycota	8.67006	1.2254	5.61579	6.22167	3.71206	6.7099	2.40065	4.91131	4.63642	9.12104	2.10566	3.59341	6.02552	4.06563	6.29634	8.35419	5.86485	6.21844	1.44399	2.80766	0
Ascomycota	8.09341	1.27742	5.71818	6.31173	3.79039	6.78649	2.45156	4.92566	4.72864	8.91693	2.20696	3.84367	6.09449	4.17114	6.09131	8.28705	5.88303	6.12587	1.44697	2.84906	4.05177e-05
Ascomycota	8.5818	1.28565	5.61346	5.99322	3.72743	6.91609	2.51119	4.7797	4.2432	9.14082	2.15764	3.4234	6.35564	3.96687	6.31758	8.38654	6.06204	6.24617	1.4749	2.81666	0
Ascomycota	8.77543	1.31357	5.51391	6.07403	3.70641	6.75316	2.5241	4.81309	4.30691	9.25686	2.12428	3.46847	6.08904	4.08641	6.29844	8.28998	6.06516	6.22775	1.48072	2.83219	0.000112572
Ascomycota	8.49308	1.31368	5.57024	6.04388	3.73587	6.84901	2.4823	4.92972	4.27609	9.2417	2.16318	3.46135	6.1896	3.99487	6.22969	8.25999	6.07991	6.26347	1.51572	2.90663	0
Ascomycota	9.0374	1.33532	5.52249	5.97949	3.67974	6.8351	2.57051	4.70705	4.08363	9.31098	2.08533	3.35167	6.15609	4.1036	6.34874	8.10684	6.12435	6.29847	1.52327	2.83976	0.000158372
Ascomycota	9.01396	1.32819	5.50772	5.98686	3.68981	6.84768	2.5505	4.72738	4.10311	9.3085	2.08909	3.36522	6.11569	4.1051	6.30824	8.13787	6.14011	6.31416	1.51632	2.84381	0.000669496
Ascomycota	8.50375	1.24609	5.67339	6.19415	3.70894	6.79066	2.43251	4.95642	4.4584	9.12027	2.18077	3.61132	6.01532	4.04091	6.06392	8.25288	6.06271	6.26538	1.49591	2.9263	0
Ascomycota	8.36548	1.38309	5.52403	5.99808	3.72218	6.80718	2.49696	5.00332	4.37239	9.19761	2.20448	3.57506	6.0411	4.00345	6.19529	8.38722	6.02574	6.23354	1.52744	2.93623	0.00013064
Ascomycota	8.71745	1.23258	5.61383	6.1703	3.71732	6.7868	2.38764	4.89935	4.59529	9.12362	2.11311	3.60605	6.03805	4.02882	6.23445	8.30312	5.87828	6.24694	1.4719	2.83511	0
Ascomycota	8.48334	1.26594	5.65653	6.19818	3.66811	6.84064	2.43098	4.91093	4.46583	9.06669	2.20507	3.60201	6.02622	4.03009	6.1304	8.31085	6.05076	6.25929	1.49623	2.90191	0
Ascomycota	8.78903	1.24843	5.74279	6.22157	3.67633	6.91657	2.42502	4.85447	4.41271	9.15792	2.06029	3.58398	6.11277	3.91813	6.22571	8.17176	5.98043	6.19848	1.48639	2.81723	0
Ascomycota	8.39546	1.32256	5.59283	6.08942	3.75006	6.78038	2.45938	4.98878	4.42823	9.15538	2.19561	3.59729	6.03009	4.0013	6.10803	8.32987	6.07048	6.24916	1.51107	2.94455	5.27707e-05
Ascomycota	8.55533	1.2595	5.5669	6.19081	3.71081	6.78738	2.37	5.00477	4.56332	9.158	2.06131	3.675	5.99061	4.02326	6.25992	8.37967	5.96344	6.12255	1.46346	2.89395	0
Ascomycota	8.36169	1.41149	5.50694	5.98462	3.65499	6.85588	2.51449	4.98644	4.3895	9.15811	2.2077	3.57273	6.06783	4.01096	6.25738	8.38793	6.01864	6.20639	1.52465	2.91825	0.00338456
Ascomycota	8.334	1.31055	5.59828	6.053	3.81816	6.79368	2.44602	5.11293	4.55335	9.24219	2.16366	3.67941	5.89967	4.03256	5.99614	8.26751	5.95482	6.29435	1.51939	2.93033	0
Ascomycota	8.6009	1.33143	5.56213	6.07511	3.754	6.72223	2.43829	4.9425	4.57375	9.19424	2.15225	3.59322	5.95125	4.01926	6.29218	8.3663	5.86766	6.22189	1.49262	2.8488	0
Ascomycota	8.36076	1.19392	5.62662	6.2459	3.73044	6.65687	2.41536	4.952	4.62005	9.10727	2.09169	3.64604	6.23442	4.12188	6.23283	8.61042	5.93776	6.06086	1.38302	2.77193	0
Ascomycota	8.28062	1.28271	5.63505	6.13007	3.81599	6.81171	2.43291	5.14282	4.60626	9.20834	2.14408	3.73414	5.88207	4.03416	5.95545	8.19556	5.97375	6.26656	1.52165	2.94607	0
Ascomycota	8.32776	1.26255	5.62052	6.11831	3.83271	6.88131	2.41225	5.15019	4.63651	9.16303	2.16821	3.7481	5.83307	3.99909	5.89283	8.19854	5.95927	6.30752	1.5228	2.96541	0
Ascomycota	8.41235	1.33343	5.57131	6.04597	3.75589	6.78668	2.47522	5.00804	4.39426	9.18734	2.19641	3.58431	6.02256	4.0095	6.11017	8.33893	6.03804	6.25724	1.51775	2.95462	0
Ascomycota	8.4015	1.32516	5.59037	6.06827	3.75891	6.79132	2.4615	4.99081	4.41511	9.16177	2.19946	3.59455	6.02598	3.99903	6.10606	8.323	6.05086	6.26078	1.51579	2.9597	6.96474e-05
Ascomycota	8.36593	1.18703	5.62504	6.24318	3.73473	6.66903	2.41752	4.95473	4.62484	9.10656	2.08809	3.64278	6.23781	4.12023	6.22983	8.61579	5.93323	6.0564	1.37993	2.76735	0
Ascomycota	8.07418	1.25571	5.65025	6.27746	3.80532	6.78536	2.43549	4.99206	4.75592	8.90645	2.19525	3.89104	6.04589	4.16666	6.11637	8.36088	5.89479	6.11537	1.41581	2.85971	0
Ascomycota	8.85633	1.2773	5.47603	6.11422	3.66036	6.72478	2.52986	4.764	4.28685	9.23621	2.10531	3.432	6.10157	4.13083	6.3252	8.35841	6.12321	6.20928	1.46064	2.82726	0.000354538
Ascomycota	8.45814	1.34363	5.59899	6.00748	3.77322	6.88967	2.4979	4.94663	4.23865	9.25551	2.20297	3.47394	6.1409	4.00799	6.16114	8.22224	6.0469	6.28766	1.54213	2.90386	0.000457364
Ascomycota	8.31596	1.33425	5.58924	6.00655	3.76863	6.81562	2.49741	5.03577	4.31364	9.25751	2.19939	3.53019	6.09671	3.98944	6.16067	8.28953	6.07164	6.27271	1.53616	2.91899	0
Ascomycota	8.40053	1.3317	5.67498	5.99335	3.88595	6.90613	2.48116	4.91316	4.40166	9.17288	2.17628	3.57931	6.11805	4.00867	6.18007	8.37132	5.79605	6.25415	1.52014	2.83446	0
Ascomycota	8.41255	1.35474	5.63441	5.99431	3.85232	6.99758	2.40185	5.06126	4.4088	9.12908	2.12435	3.68301	5.98308	3.95976	6.12529	8.24319	5.9284	6.24087	1.5425	2.91048	0.012165
Ascomycota	8.62356	1.27739	5.80761	5.99769	3.70541	6.93962	2.52259	4.63851	4.39901	9.01443	2.18015	3.43648	6.41667	4.01874	6.4409	8.25916	5.87911	6.27402	1.44043	2.72853	0
Ascomycota	8.73958	1.29277	5.72947	6.02628	3.73687	6.85505	2.47785	4.81699	4.4136	9.11409	2.18182	3.48385	6.16153	3.97068	6.30046	8.10372	5.88913	6.32435	1.49903	2.88221	0.000654497
Ascomycota	8.68093	1.24786	5.63434	6.20708	3.75429	6.74072	2.40505	4.92286	4.5687	9.18397	2.13226	3.57757	5.93634	4.05646	6.22852	8.29566	5.87553	6.24374	1.47629	2.83184	0
Ascomycota	8.38737	1.32882	5.60254	6.07418	3.75479	6.79041	2.46573	4.99536	4.41127	9.16998	2.19823	3.59069	6.0229	3.99555	6.10399	8.31545	6.05479	6.26457	1.52062	2.95274	0
Ascomycota	8.64272	1.22806	5.66854	6.25903	3.73223	6.70359	2.39021	4.90818	4.60627	9.14161	2.12695	3.60336	6.00679	4.06067	6.24738	8.26169	5.86639	6.23723	1.46714	2.84195	0
Ascomycota	8.70137	1.24088	5.61485	6.13947	3.74859	6.77527	2.40763	4.95668	4.5802	9.18265	2.11508	3.6055	5.95212	4.05966	6.16894	8.27448	5.8787	6.27708	1.47901	2.84184	0
Ascomycota	9.09605	1.39557	5.40594	5.64033	3.92495	7.18864	2.55476	5.41697	3.67334	9.86612	2.07206	3.35286	5.50658	3.83379	5.88135	7.88367	6.07271	6.77083	1.59289	2.86928	0.00132428
Ascomycota	8.92142	1.33072	5.48985	6.00125	3.71197	6.8189	2.53966	4.78545	4.15815	9.31091	2.09797	3.40225	6.07175	4.11391	6.27122	8.171	6.14391	6.29705	1.51379	2.84881	5.34133e-05
Ascomycota	8.38837	1.33143	5.60512	6.07893	3.74539	6.77374	2.46535	4.99654	4.42408	9.16094	2.19429	3.60371	6.02717	4.00062	6.10886	8.3156	6.05692	6.25258	1.51526	2.9551	0
Ascomycota	8.44801	1.34147	5.63461	5.99854	3.86072	7.02814	2.39638	5.08152	4.39893	9.14698	2.11183	3.6608	5.98246	3.96484	6.04233	8.2565	5.9177	6.27291	1.5422	2.91307	7.87449e-05
Ascomycota	9.01172	1.32612	5.50349	5.97594	3.69145	6.84654	2.55284	4.72591	4.09159	9.31042	2.09076	3.36602	6.125	4.11053	6.30203	8.14182	6.154	6.31165	1.51678	2.84367	0.00172653
Ascomycota	8.37423	1.38323	5.53436	6.00692	3.76286	6.75682	2.50372	5.01305	4.35749	9.23794	2.21175	3.57778	6.01547	4.00886	6.16458	8.34644	6.02001	6.25335	1.52635	2.94471	8.19209e-05
Ascomycota	8.08426	1.3174	5.71438	6.09602	3.92548	6.8016	2.44504	5.17426	4.75212	8.99136	2.2254	3.84229	5.9213	4.0355	5.91201	8.41814	5.82961	6.13036	1.50127	2.88218	0
Ascomycota	8.82527	1.2677	5.80271	6.07949	3.73035	6.47864	2.41649	4.93878	5.07405	8.84484	2.2497	3.86692	5.75067	4.19788	5.76621	8.24681	6.08539	6.07483	1.4604	2.84289	0
Ascomycota	8.92723	1.24269	5.8244	5.9718	3.72827	6.55633	2.42674	4.8928	4.99787	8.81122	2.2402	3.82783	5.75589	4.19106	5.77326	8.2752	6.15331	6.13016	1.44828	2.82546	0
Ascomycota	8.9275	1.1557	5.82697	6.07073	3.70179	6.59278	2.40296	4.88408	5.03896	8.56904	2.24111	3.87993	5.90776	4.21708	5.67018	8.44505	6.23962	5.99881	1.42183	2.80755	0.000576104
Ascomycota	8.84378	1.26101	5.77618	5.93999	3.72078	6.55842	2.43522	4.90499	4.93855	8.78564	2.27161	3.77993	5.82463	4.16806	5.83	8.45729	6.17528	6.10241	1.42271	2.80339	0.00010247
Basidiomycota	10.6746	1.47724	5.83093	5.41619	3.623	6.54789	2.6613	4.08134	3.65453	9.58917	1.96488	2.87416	7.02431	3.55069	7.08508	7.58657	5.7154	6.67023	1.53847	2.43397	1.10288e-05
Ascomycota	7.8602	1.23047	5.46804	6.39019	4.3469	5.78565	2.27943	5.3937	5.83636	10.0549	2.16812	4.2487	4.95205	3.79791	4.95252	8.0296	5.96325	6.84832	1.09566	3.29804	0
Zoopagomycota	6.87818	1.51008	5.25535	6.47836	4.20452	6.22272	2.39884	5.88498	5.87162	9.3937	2.22374	4.55218	5.06523	4.01018	5.07114	8.15856	5.8212	6.38931	1.20098	3.40914	0
Chytridiomycota	6.99448	1.47894	5.67041	5.4012	3.94315	5.26326	2.69485	6.29056	5.72507	9.33754	2.45356	4.55038	4.91895	4.59018	4.72791	9.42027	6.45519	6.10686	1.05592	2.92133	0
Ascomycota	7.573	1.40447	5.7549	5.2484	3.52823	5.66165	2.85108	5.74024	4.93531	9.43517	2.45822	4.02813	5.40055	4.37996	5.21367	10.1251	6.54194	6.06077	0.993709	2.66544	0
Ascomycota	9.43502	1.2987	5.55135	6.07493	3.43352	7.03786	2.52885	4.39452	4.54877	8.85039	2.27424	3.43407	5.98185	4.26658	6.5011	7.8301	6.06406	6.30772	1.42806	2.7583	0
Ascomycota	9.60551	1.28415	5.8542	5.85712	3.61856	6.91621	2.43567	4.62598	4.69039	8.86895	2.25315	3.49716	5.8805	4.07783	6.29333	8.0791	5.9055	6.1767	1.42855	2.65141	0
Mucoromycota	8.00614	1.22205	5.90028	6.19016	3.78832	6.06465	2.57529	5.30065	5.26345	9.13515	2.35681	4.03907	5.43645	4.36922	5.63812	7.94641	6.06922	6.28885	1.27149	3.13822	0
Ascomycota	8.76469	1.3057	5.57748	6.05682	3.69301	6.71092	2.48622	4.90998	5.08685	8.68595	2.25807	3.7801	6.08878	4.14543	5.96083	8.06565	6.05046	6.04399	1.48096	2.84785	0.000253763
Ascomycota	8.75812	1.27663	5.58066	6.0871	3.67596	6.75668	2.4745	4.89986	5.08851	8.62732	2.22704	3.7713	6.15641	4.14147	5.98547	8.08687	6.06285	6.02587	1.47762	2.8396	0.000149668
Ascomycota	8.6966	1.29265	5.56831	6.09897	3.67728	6.68093	2.47523	4.93744	5.1231	8.67408	2.24471	3.78788	6.09674	4.17607	5.97351	8.09301	6.07092	6.01793	1.46708	2.84758	0
Ascomycota	8.72261	1.31022	5.58077	6.07407	3.67698	6.73769	2.47804	4.91142	5.08408	8.64753	2.23857	3.77433	6.1222	4.13138	5.99126	8.07695	6.07167	6.03594	1.48969	2.84443	0.00018001
Ascomycota	8.73058	1.30193	5.56593	6.07996	3.671	6.73032	2.47695	4.89721	5.08198	8.63756	2.23932	3.75872	6.16041	4.14402	5.9999	8.10801	6.07938	6.03528	1.47255	2.82871	0.000254578
Ascomycota	7.95055	1.2431	5.55687	6.20759	3.63907	6.65012	2.50737	5.09465	5.02098	8.78023	2.11836	3.93655	6.32421	4.07914	6.36735	8.84629	5.98493	5.74223	1.28139	2.66902	0
Ascomycota	7.94227	1.2355	5.55906	6.21492	3.62657	6.70663	2.50968	5.0523	4.98396	8.7542	2.10796	3.92663	6.3784	4.08875	6.41392	8.83389	5.97204	5.71565	1.30097	2.67669	0
Ascomycota	8.28129	1.16518	5.65891	6.21466	3.60683	6.85125	2.45278	4.97801	4.96782	8.77803	2.06282	3.87708	6.45222	4.03123	6.31871	8.62182	5.93053	5.79633	1.30086	2.65364	0
Ascomycota	7.99715	1.22863	5.66589	6.29625	3.57711	6.59383	2.50811	5.04292	5.04099	8.81317	2.07748	3.91342	6.31158	4.10703	6.57566	8.63522	5.90127	5.73852	1.30368	2.67209	0
Ascomycota	7.05878	1.37084	5.35633	6.43907	3.76521	5.74826	2.33732	6.14491	5.96434	9.10366	2.09992	4.72114	5.40267	4.092	5.81774	9.16418	5.93018	5.47673	1.21554	2.79102	0.000159348
Basidiomycota	9.25299	1.40218	5.35376	5.70077	3.70903	6.54164	2.70437	4.87249	4.31278	9.45815	1.98538	3.18469	6.93993	3.5081	6.41161	8.60993	5.88088	6.13775	1.44938	2.58415	3.11614e-05
Ascomycota	7.69538	1.18257	5.54351	6.53297	3.71971	6.76051	2.28766	5.46979	5.41723	8.47904	2.24147	4.29693	5.8661	3.93423	5.64673	8.88953	6.13787	5.71031	1.37646	2.81199	0
Ascomycota	6.19026	1.28005	6.09882	6.60677	4.15938	5.76808	1.99706	5.89611	7.2424	8.90052	2.26705	4.94026	4.15886	3.77142	4.88662	8.72637	5.30649	5.82877	1.00053	3.32561	1.64858
Ascomycota	8.43231	1.1406	5.72849	6.34176	3.73459	6.82985	2.33492	5.01923	4.85198	8.89933	2.08408	3.65622	6.06683	3.96657	6.19915	8.50304	5.82326	6.132	1.42472	2.83107	0
Ascomycota	8.10893	1.39586	5.46144	6.09402	3.96754	6.97627	2.2978	5.33355	5.03273	8.96217	2.23645	3.82603	5.74265	3.8046	5.7349	8.32348	6.10168	6.12277	1.58861	2.88774	0.000796606
Basidiomycota	9.5964	1.27906	5.35087	6.0616	3.39619	7.10376	2.4965	4.29014	4.07289	9.47144	2.21908	2.94429	7.06391	3.82543	6.63823	7.80583	5.83478	6.3378	1.60309	2.60867	3.80628e-05
Basidiomycota	9.38575	1.25883	5.32292	6.15601	3.48361	7.05731	2.42602	4.41995	4.13468	9.6004	2.23412	2.99921	6.89229	3.79888	6.50367	7.88438	5.8345	6.39232	1.58052	2.63461	0
Ascomycota	5.0318	1.08203	5.90171	6.458	4.43086	5.06493	2.09929	7.1164	7.37759	9.2408	1.79287	6.69438	4.4465	4.49216	3.77708	8.95268	6.09762	5.42102	0.969503	3.55279	0
Ascomycota	5.18539	1.19297	6.20097	6.51963	4.41058	5.09423	1.93334	6.908	7.2902	9.80725	2.06548	5.97083	4.20896	4.13812	3.87293	9.37355	5.93878	5.42989	0.959981	3.4903	0.00862642
Ascomycota	6.71075	1.20249	5.768	6.84559	4.47677	5.55899	2.32725	5.60781	6.98449	9.26334	2.16417	4.75807	4.59337	3.94937	4.87361	8.97811	5.33034	6.27512	1.13336	3.19494	0.00405549
Ascomycota	4.73813	1.02537	6.32392	6.53196	4.34072	4.80592	1.86648	7.23684	7.55817	8.9419	1.69935	8.27336	4.10195	3.97818	3.66598	10.0852	5.78829	4.88793	0.80588	3.34331	0.00110917
Ascomycota	4.95419	1.06526	5.87041	6.45017	4.40601	5.04396	2.11298	7.25924	7.36093	9.18237	1.78567	6.84644	4.44898	4.49128	3.77501	8.96039	6.10835	5.34338	0.966094	3.56889	0
Ascomycota	6.81176	1.08158	6.02791	6.99575	4.44352	5.57936	2.22347	5.44149	6.82932	9.22619	1.99561	4.79105	4.82227	3.96476	4.62541	9.03245	5.49823	6.29847	1.08503	3.22639	0
Ascomycota	5.53825	1.16267	6.16586	6.76475	4.1814	5.2514	2.10931	6.51638	7.303	9.30758	2.2071	6.02432	4.25073	3.92969	4.43978	8.6833	5.85454	5.83682	0.99024	3.48286	0
Ascomycota	6.77315	1.07963	6.03748	6.91606	4.40914	5.66568	2.22749	5.39852	6.81583	9.12486	1.98432	4.77638	4.93808	3.96804	4.58784	9.16514	5.53167	6.28448	1.073	3.24323	0
Ascomycota	6.51564	1.12169	5.91075	6.65179	4.41859	5.58336	2.17276	5.72264	6.46943	10.0902	2.05472	4.99327	4.54858	3.78521	4.41682	8.7061	5.89441	6.52408	1.06394	3.35601	0
Ascomycota	5.17897	1.0572	6.14695	6.72146	4.50355	5.12538	2.0891	6.88566	7.26982	9.18148	1.82307	6.17775	4.69656	4.25737	3.79218	8.70068	6.08212	5.77217	0.989681	3.54887	0
Ascomycota	5.77934	1.11468	6.20742	6.8037	4.54306	5.50337	2.34217	6.71628	7.43572	9.5755	1.9175	6.03935	4.63783	4.68633	4.32681	9.28642	5.99371	6.0123	1.02535	0.0531344	0
Ascomycota	5.79972	1.08506	6.02853	6.47343	4.34428	5.49053	2.29653	6.31614	7.03308	9.12095	1.86018	5.72755	4.53691	4.58209	4.1428	8.94932	5.87312	5.88026	1.00294	3.45657	0
Ascomycota	6.81281	1.08379	6.01225	6.98451	4.43034	5.58417	2.22989	5.44398	6.80761	10.234	1.98722	4.76494	4.87013	3.97558	4.62128	7.97785	5.53941	6.31649	1.09658	3.2272	0
Ascomycota	5.05529	1.10118	5.97974	6.75981	4.49126	5.09364	2.07171	7.06226	7.22084	9.13839	1.88171	6.26534	4.55151	4.27189	3.82109	9.05872	5.99319	5.62649	0.985266	3.5707	0
Ascomycota	5.99064	1.07223	6.05067	6.7592	4.38479	5.44467	2.14484	6.27454	6.82385	9.50727	1.84819	5.43771	4.89316	4.17569	4.18849	8.28342	6.07469	6.1049	1.01564	3.52541	0
Ascomycota	8.80662	1.12964	5.81262	6.12242	3.5715	6.89149	2.45516	4.67293	4.74024	8.83328	2.15717	3.50258	6.19166	4.17676	6.24372	8.2812	6.11216	6.19577	1.39702	2.70566	0.000408567
Ascomycota	8.86416	1.15973	5.78899	6.03988	3.63355	6.91711	2.50904	4.72078	4.61988	9.07816	2.03551	3.44543	6.11721	4.18168	6.2274	8.15132	6.05902	6.27767	1.44544	2.72805	0
Chytridiomycota	10.962	1.44942	5.26398	4.50944	3.25376	6.53192	2.96127	3.91047	3.87015	9.3029	2.37726	3.03288	6.81375	4.07981	6.21515	8.71449	6.16249	7.08256	1.35238	2.15388	0
Ascomycota	8.29816	1.35052	5.35736	6.1614	3.76356	6.68824	2.39315	5.21335	5.04319	9.2364	2.04423	3.80413	5.9513	3.92193	6.24891	8.33325	5.93417	5.91833	1.48126	2.84806	0.00910496
Basidiomycota	11.3399	1.01761	5.45073	5.86999	3.02182	7.31899	2.56949	3.77776	4.19958	8.9524	1.8347	2.95662	6.12012	4.1925	6.9696	9.80845	5.58226	5.70153	1.26116	2.04468	0.0100925
Basidiomycota	11.3892	1.09127	5.4136	5.86022	3.00496	7.34511	2.57259	3.75495	4.15475	8.96597	1.81544	2.89896	6.10779	4.16718	7.0815	9.865	5.5388	5.68825	1.25976	2.02414	0.000613117
Ascomycota	9.0522	1.15132	5.71091	5.97129	3.43069	6.37051	2.43643	4.82195	4.87146	8.46766	2.39411	3.84826	6.26933	4.08963	5.96899	9.2631	6.17394	5.94263	1.22831	2.53005	0.00721588
Ascomycota	9.34397	1.05309	6.01288	6.39234	3.52806	6.5214	2.28149	4.91876	5.22275	8.52322	2.49382	3.84763	5.70291	4.01318	5.78212	8.32445	6.01569	6.11825	1.26622	2.63731	0.00046785
Ascomycota	9.19535	1.16858	5.85104	6.35812	3.56827	6.92011	2.4225	4.64675	4.95152	8.58533	2.15793	3.70141	5.90165	4.32721	6.09652	7.88209	6.04706	5.99719	1.46809	2.7533	0
Ascomycota	9.17245	1.21237	5.79122	6.29477	3.56113	6.90792	2.42443	4.65931	4.93564	8.58611	2.16374	3.705	5.91681	4.33741	6.11431	7.94405	6.07798	5.9742	1.46342	2.7557	0.00203097
Ascomycota	9.35798	1.2211	5.74379	6.19195	3.50653	6.9121	2.54399	4.54519	4.81181	8.54751	2.18449	3.6002	6.03046	4.30615	6.32973	8.00745	6.05287	6.00069	1.42824	2.67458	0.003179
Ascomycota	9.48067	1.23993	5.62275	6.09186	3.41264	7.62337	2.43897	4.18295	4.43924	8.68877	2.07183	3.36419	6.71684	4.01269	6.78329	7.5722	6.0707	6.2048	1.49551	2.47343	0.0133624
Ascomycota	9.0435	1.08643	5.49161	6.70017	3.35852	6.85387	2.30035	4.50271	5.00818	8.65663	2.01858	3.49122	6.87188	4.19675	6.51195	7.99245	5.90282	6.07992	1.36772	2.55992	0.00482157
Mucoromycota	6.56909	1.40229	5.68395	6.55576	4.02435	4.77583	2.71955	5.90748	6.33803	9.36169	2.46102	4.67981	4.83423	4.94833	5.04044	8.29297	6.02475	5.86201	1.13756	3.35963	0.0212465
Ascomycota	8.56825	1.25915	5.6042	6.10448	3.7831	6.84734	2.43459	4.99744	4.74486	9.03415	2.19493	3.62355	6.01224	4.08366	6.18267	8.13103	5.95837	6.15395	1.49494	2.7871	0
Ascomycota	8.97	1.15351	5.78214	6.09653	3.59137	6.92316	2.49267	4.60699	4.67371	8.82146	2.13664	3.46884	6.23796	4.17047	6.36082	8.15224	6.06822	6.19869	1.43087	2.66371	0
Ascomycota	8.67401	1.29696	5.68759	6.09729	3.71787	6.76393	2.49898	4.79296	4.61982	9.05301	2.16955	3.51596	6.12018	4.17763	6.33105	8.20711	5.97155	6.09752	1.48209	2.72494	0
Ascomycota	8.62868	1.26926	5.60678	6.10449	3.81841	6.89643	2.44321	5.03498	4.74798	9.08972	2.19988	3.60994	5.93957	4.07273	6.12436	7.98176	5.90422	6.20208	1.51942	2.8061	0
Ascomycota	8.92946	1.14365	5.78028	6.14819	3.63707	6.94088	2.4577	4.67085	4.79501	8.85845	2.15101	3.52351	6.13337	4.17244	6.25829	8.01008	6.03112	6.21869	1.43383	2.70612	0
Ascomycota	8.8993	1.2773	6.03149	6.1982	3.52789	6.77954	2.58215	4.5685	4.85374	8.79549	2.29237	3.47988	5.93744	4.20511	6.44141	8.34001	5.80444	6.02293	1.39892	2.5639	0
Ascomycota	7.12711	1.1793	5.77958	6.84652	4.39986	5.43858	2.29613	5.37358	6.54955	9.26133	2.07085	4.7344	4.77298	3.88222	4.80325	9.33589	5.4615	6.42917	1.0543	3.20388	0
Ascomycota	8.40549	1.39273	5.38987	6.01498	3.8032	6.97796	2.46361	4.95301	4.91637	8.88943	2.20006	3.68778	6.2342	3.86966	6.15125	8.23762	6.01902	6.0391	1.56233	2.79231	0
Ascomycota	8.03003	1.34147	5.48715	6.24402	3.70247	6.65297	2.46305	5.06298	5.05791	8.97395	2.1656	3.73443	6.26277	3.98751	6.67745	8.64276	5.66685	5.83842	1.37552	2.63268	0
Ascomycota	8.10831	1.19936	5.64279	6.39471	3.70425	6.62031	2.40394	5.0846	5.11896	8.93979	2.10045	3.77324	6.26727	4.01657	6.44444	8.58508	5.69742	5.90056	1.31864	2.67925	5.29894e-05
Zoopagomycota	9.11402	1.46174	5.69422	5.87707	3.5262	6.28611	2.52423	5.12965	4.50394	9.11245	2.49199	3.98934	5.00056	4.27875	6.27172	8.23351	5.81534	6.61877	1.17022	2.89993	0.000233185
Ascomycota	8.67543	1.24194	5.4507	6.04995	3.82712	6.96321	2.25087	5.28374	4.92466	8.91619	2.2434	3.8038	5.71416	3.91221	5.50778	8.47589	6.25337	6.13001	1.49382	2.88174	0
Ascomycota	8.65999	1.2621	5.44747	6.02189	3.84626	6.94465	2.25157	5.32592	4.87482	8.96058	2.2348	3.81782	5.69036	3.92737	5.45784	8.45851	6.25833	6.15135	1.51271	2.89564	0
Ascomycota	9.12256	1.1526	5.72988	6.07353	3.7956	7.14246	2.26677	4.76555	4.86451	8.7373	2.15509	3.68795	6.06276	3.86529	6.00318	7.92851	5.99112	6.41802	1.50063	2.73439	0.0022983
Ascomycota	9.07316	1.21701	5.71397	6.02994	3.78971	7.15224	2.31175	4.79459	4.80356	8.67846	2.21017	3.67166	6.10171	3.88915	5.86434	8.06693	6.11006	6.25458	1.53805	2.72537	0.0035941
Ascomycota	9.04197	1.25324	5.82003	6.05455	3.91245	7.14391	2.28826	4.89873	4.84701	8.72507	2.30614	3.72746	5.90308	3.79662	5.77516	7.73119	5.96225	6.37086	1.62664	2.81537	0
Ascomycota	9.28578	1.20922	5.7803	6.0241	3.69607	7.19968	2.30991	4.62819	4.77503	8.68705	2.23162	3.58542	6.17167	3.8881	6.11893	7.93361	5.9147	6.37805	1.48662	2.69594	0
Ascomycota	9.42855	1.29266	5.92198	6.13438	3.86844	7.41486	2.41706	4.70068	4.80815	9.01546	2.30108	3.62093	6.24171	3.98064	6.397	8.10925	6.07017	6.65026	1.56472	0.0620113	0
Ascomycota	9.05435	1.19764	5.67886	6.07268	3.80687	7.12899	2.2815	4.83774	4.93917	8.70208	2.22694	3.7217	6.00903	3.90303	5.90147	7.88917	5.99495	6.36768	1.52249	2.75986	0.00379821
Ascomycota	9.0722	1.231	5.71715	6.02416	3.78465	7.13476	2.3153	4.79405	4.79722	8.69644	2.21108	3.6486	6.0863	3.88981	5.89099	8.06936	6.10428	6.26316	1.53994	2.72674	0.00279479
Ascomycota	9.35064	1.2472	5.80247	5.96288	3.75505	7.2101	2.34481	4.49378	4.61396	8.7203	2.16746	3.51237	6.12513	3.82781	6.19004	7.93597	5.95699	6.55259	1.53208	2.69659	0.00179678
Ascomycota	9.04637	1.24851	5.67773	6.00583	3.75467	7.10803	2.35237	4.77137	4.80279	8.71651	2.18201	3.62937	6.16466	3.92071	6.05225	8.11268	6.04871	6.2302	1.50999	2.66526	0
Ascomycota	9.05791	1.22432	5.71584	6.02573	3.76339	7.15035	2.31601	4.77839	4.81721	8.6639	2.21119	3.67245	6.12688	3.87701	5.90384	8.07815	6.12069	6.25456	1.51452	2.71329	0.0143414
Ascomycota	9.06913	1.22149	5.71883	6.03408	3.78483	7.15001	2.30451	4.811	4.80262	8.69303	2.20796	3.66992	6.08916	3.87944	5.85736	8.06065	6.10511	6.26298	1.54271	2.72731	0.00787312
Ascomycota	9.18986	1.23675	5.77684	5.99981	3.66629	7.10323	2.36975	4.61835	4.72355	8.7019	2.18617	3.61243	6.25786	3.95206	6.19555	7.97814	5.96161	6.29471	1.48773	2.66374	0.0236705
Ascomycota	9.11768	1.2347	5.67287	5.98911	3.76011	7.12332	2.34414	4.72554	4.76525	8.77842	2.16899	3.65408	6.12953	3.9103	6.0165	7.98886	6.0406	6.33162	1.53604	2.71234	0
Zoopagomycota	5.18814	1.4401	5.25057	5.98097	4.70785	5.14418	2.13196	7.2662	7.04889	10.177	1.93552	6.55379	4.69756	4.05844	3.71774	8.60145	5.69919	5.3514	1.09083	3.95811	0.00013685
Ascomycota	9.44997	1.34303	5.67487	5.71586	3.56248	6.98927	2.51754	4.49698	4.49806	8.82832	2.1854	3.53987	5.99685	4.19377	6.14107	8.4479	6.13961	6.14855	1.47879	2.65154	0.000239949
Ascomycota	9.1392	1.32633	5.75515	5.91569	3.59534	7.25135	2.41494	4.4818	4.50795	8.87474	2.14615	3.37214	6.248	3.87476	6.33576	7.9794	6.10751	6.42173	1.5264	2.72385	0.00180174
Basidiomycota	9.06312	1.30806	5.70274	5.80282	3.64624	6.81026	2.6049	4.61644	4.195	9.12947	2.13165	3.34644	6.35656	3.69172	6.28348	8.66612	5.92545	6.50549	1.509	2.70502	0
Ascomycota	9.34851	1.11205	5.6208	6.50889	3.53155	7.09737	2.33136	4.49763	4.76443	8.79697	2.0973	3.38328	6.3059	3.97298	6.52126	7.9874	5.88609	6.15407	1.40163	2.68052	0
Basidiomycota	8.12942	1.16446	5.65307	6.21485	3.6533	6.65472	2.49278	4.63283	4.75995	9.0424	1.92689	3.51632	6.92195	3.76654	6.40249	8.74504	6.03485	6.23343	1.41948	2.6352	4.8649e-05
Ascomycota	9.67077	1.23138	5.92597	5.88603	3.60201	7.00891	2.41301	4.60697	4.73434	8.82571	2.24066	3.52031	5.87702	4.06987	6.22355	7.99965	5.88401	6.20426	1.42382	2.65173	0
Ascomycota	9.40534	1.25044	5.89162	5.90895	3.71155	6.85074	2.40716	4.7036	4.80731	8.89327	2.28947	3.56641	5.75999	4.09622	6.1373	8.07455	5.83281	6.16704	1.41755	2.66465	0.164019
Ascomycota	10.1806	1.23176	5.88888	5.92289	3.55032	7.25632	2.37854	4.3201	4.44706	8.87637	2.19807	3.30882	6.06315	3.92159	6.50838	7.7222	5.80756	6.38305	1.43669	2.5977	0
Ascomycota	9.92442	1.2995	5.7867	5.65693	3.61662	7.00959	2.48653	4.46431	4.45711	9.00868	2.22461	3.36977	6.09703	4.0028	6.42738	7.85511	5.93102	6.28419	1.45747	2.64023	0
Ascomycota	10.3991	1.40768	5.95702	5.72539	3.38161	7.51733	2.43233	3.8014	4.12291	9.00077	2.13378	2.86882	6.67502	3.87442	7.54096	7.91455	5.21127	6.21113	1.435	2.35546	0.0340213
Ascomycota	8.64979	1.37876	5.46799	6.05509	3.8541	6.91708	2.4988	4.95702	4.85527	8.82887	2.20131	3.70664	6.20844	3.92331	6.15689	8.07759	5.81708	6.01854	1.59397	2.83347	1.38842e-05
Basidiomycota	8.82875	1.01312	5.47847	6.49366	3.35925	7.4016	2.36008	4.4417	4.96053	8.84533	2.09134	3.12268	6.9521	3.80999	5.95263	9.03441	5.76777	6.12221	1.40988	2.55421	0.000296801
Basidiomycota	7.73131	1.08923	5.34918	6.50944	3.44304	6.60269	2.4016	5.11938	5.47734	9.19135	2.15568	3.75727	6.19564	4.05835	5.91595	9.22496	5.86303	6.00719	1.35121	2.55616	0
Basidiomycota	8.32706	1.04115	5.35061	6.61879	3.40668	7.0845	2.35436	4.8583	5.22658	8.96044	2.18081	3.40913	6.60716	3.85259	5.98696	9.03761	5.76459	6.0562	1.36472	2.51178	0
Basidiomycota	8.28455	1.04286	5.33543	6.5513	3.42496	7.08962	2.36824	4.8536	5.15676	8.86996	2.18485	3.45481	6.68518	3.88162	5.98518	9.14084	5.77992	5.99205	1.37931	2.53886	9.77923e-05
Basidiomycota	10.8361	1.14711	5.51624	5.97683	3.25877	7.35745	2.43785	4.01034	4.10086	8.91627	2.18083	2.84812	7.27294	3.43059	6.96252	7.66981	5.69699	6.52321	1.46083	2.39634	0
Ascomycota	6.57425	1.05726	6.14452	6.64299	4.281	5.49117	2.24247	5.93514	6.73503	9.40298	2.0818	4.59806	4.68759	4.06926	4.57765	8.60039	6.32678	6.27927	1.0681	3.19974	0.0045484
Ascomycota	6.19567	1.16687	6.1222	6.8383	4.26096	5.5162	2.17	5.86733	6.53833	9.63692	2.00978	4.68029	4.40196	4.28242	4.60973	8.74468	6.08331	6.54252	1.08623	3.24597	0.000356842
Basidiomycota	8.90989	1.31467	5.79623	5.90715	3.73646	6.41385	2.52351	4.72828	4.5583	9.11449	2.23397	3.37802	6.4366	3.64436	6.27814	8.30707	6.07225	6.39734	1.50834	2.74109	0
Ascomycota	9.09324	1.15285	5.77482	6.0633	3.61629	7.07065	2.40217	4.64127	4.67642	8.86363	2.20863	3.54361	6.04043	4.16397	6.18037	8.07372	6.00201	6.20537	1.49677	2.73048	0
Basidiomycota	8.81182	1.24687	5.26154	6.2892	3.5952	6.99138	2.47204	4.64204	4.32982	9.60249	2.30218	3.20859	6.72941	3.86182	6.11786	7.84773	5.92219	6.48436	1.59123	2.69224	0
Ascomycota	7.85802	1.19317	5.69746	6.35956	3.72857	6.76725	2.13696	5.40513	5.47655	8.44612	2.09079	4.07027	6.1277	3.80786	5.59919	8.33721	6.62966	5.95049	1.35841	2.95962	0
Basidiomycota	9.35805	1.31506	5.55814	5.90797	3.45945	6.62905	2.5658	4.44198	4.08084	9.17351	2.15632	3.01245	6.67821	3.68782	6.76948	8.45212	5.96954	6.62055	1.45614	2.7075	0
Ascomycota	8.26364	1.20473	5.75475	6.24202	3.76096	6.82492	2.30355	5.19723	5.02756	8.81749	2.06497	3.88606	6.0876	3.86681	6.09761	8.18498	5.94005	6.07506	1.48617	2.9081	0.00572941
Ascomycota	5.16459	1.13351	6.10213	6.68623	4.45989	5.15183	2.06946	7.08636	7.51511	9.67013	1.93651	6.69685	4.22705	3.82078	3.96431	8.97962	5.40274	5.36043	0.993593	3.57885	0
Ascomycota	5.1585	1.16598	6.17788	6.57431	4.46657	5.19931	2.08767	7.05043	7.38291	9.21137	1.99756	6.65933	4.24581	3.81559	4.01618	9.30338	5.47487	5.42281	0.990356	3.59918	0
Ascomycota	9.52839	1.12329	6.10451	6.2209	3.76414	7.64084	2.23408	4.5942	4.83991	8.7994	2.195	3.57402	5.57618	3.84327	5.89237	7.41818	5.75968	6.57401	1.52308	2.79092	0.00364115
Ascomycota	9.21832	1.19533	5.88625	5.93059	3.62807	7.45847	2.37863	4.47142	4.58077	8.64289	2.18819	3.5533	6.23274	4.0283	6.14666	8.10145	5.92744	6.27138	1.50798	2.64939	0.00240684
Basidiomycota	9.34082	1.19171	5.64581	5.87171	3.64861	6.68055	2.55594	4.51461	4.19483	9.20424	1.96285	3.10542	6.76291	3.66967	6.49429	8.34877	5.9956	6.63907	1.48482	2.68777	1.94756e-05
Ascomycota	8.66559	1.09904	5.54392	6.41651	3.6342	6.9975	2.27635	4.95706	5.26185	8.79346	2.15554	3.66812	6.02786	3.92036	6.08672	8.5473	5.89573	6.01944	1.3128	2.64406	0.0765902
Ascomycota	9.89386	1.16253	5.85892	6.14516	3.51966	7.39465	2.43205	4.136	4.47201	8.52276	2.06658	3.39037	6.42987	3.90054	6.34533	8.09745	5.94573	6.22744	1.46443	2.59235	0.002298
Ascomycota	9.71875	1.14144	5.82869	6.24476	3.68163	7.41368	2.34893	4.35039	4.74039	8.6663	2.12931	3.47387	6.09995	3.8632	6.24016	7.74283	5.75847	6.35606	1.48891	2.71218	7.48862e-05
Mucoromycota	4.13491	1.54925	5.47858	7.3747	4.55789	4.43583	2.16802	8.32711	8.25229	8.66958	1.92456	7.86133	3.8711	3.76311	4.3533	7.94081	5.49395	4.49943	1.30582	3.99628	0.0421631
Ascomycota	9.07911	1.29738	5.84404	6.09309	3.49156	6.95285	2.54876	4.65416	4.90105	8.56109	2.26365	3.61044	5.80139	4.29365	6.29489	7.98171	6.04582	6.07523	1.45556	2.75457	0
Ascomycota	9.6751	1.31947	5.92709	5.79491	3.36576	7.30078	2.49516	4.15501	4.35711	8.61952	2.25126	3.17419	6.49343	3.8284	6.86899	8.21484	6.04203	6.40798	1.34178	2.36719	0
Ascomycota	8.7704	1.13741	5.82372	6.29591	3.55095	6.95297	2.26192	4.88541	5.0752	8.6434	2.10684	3.6896	6.29048	3.94153	6.14473	8.19764	6.07358	6.14404	1.28052	2.73376	0
Microsporidia	3.2384	1.97619	5.78222	6.85201	5.89063	3.00033	1.93352	9.25563	10.5455	8.63383	1.98417	9.99904	2.38712	3.22372	3.29257	7.89076	4.94961	4.50987	0.431421	4.22338	6.76315e-05
Ascomycota	7.8164	1.20541	5.7589	6.26006	3.74785	6.56993	2.40957	5.19944	4.83367	9.26807	2.04266	3.8011	6.02313	4.07982	6.50353	8.67215	5.73708	6.02568	1.34524	2.69031	0.00999568
Ascomycota	8.87874	1.06309	5.74457	6.20661	3.56805	7.28031	2.2433	4.60347	5.0278	8.4915	2.18609	3.63175	6.03718	4.1421	6.13152	8.33078	6.23875	6.11804	1.38702	2.68933	0
Ascomycota	7.97371	1.1985	5.61384	6.20863	3.65191	6.73495	2.48556	5.0975	5.04714	8.8334	2.08544	3.99493	6.28551	4.06933	6.29764	8.74866	5.93366	5.78101	1.29354	2.66513	0
Ascomycota	8.01623	1.18739	5.65481	6.24996	3.64767	6.82411	2.4555	5.09387	5.0165	8.8014	2.10143	3.97975	6.31688	4.07625	6.26934	8.6461	5.92191	5.74759	1.30924	2.68407	0
Ascomycota	8.04105	1.2008	5.66389	6.25079	3.64392	6.68489	2.4483	5.08203	5.01894	8.86343	2.11546	3.91524	6.33089	4.03701	6.33691	8.69927	5.91904	5.77184	1.31775	2.65851	2.72545e-05
Ascomycota	7.98094	1.17203	5.62362	6.22295	3.62553	6.73555	2.46499	5.08415	5.02185	8.82904	2.08064	3.98938	6.35511	4.09596	6.29367	8.76874	5.94237	5.77238	1.28756	2.65354	0
Microsporidia	4.94393	2.01532	5.60203	8.15973	4.85453	6.47475	1.8826	6.77648	7.16439	9.47057	2.96841	4.00906	3.19482	2.26224	6.66289	7.97189	4.05728	7.09519	0.726068	3.7078	0
Microsporidia	4.5997	2.01616	5.56097	8.37778	4.9404	6.14333	1.80237	7.38371	7.92577	9.26938	2.96589	4.33257	3.08844	2.24075	6.06827	7.95228	4.07023	6.7558	0.70971	3.7965	0
Microsporidia	4.16047	1.89761	5.40144	8.59631	5.07402	6.06489	1.74571	7.57714	8.32185	9.44208	2.90074	4.52011	3.10303	2.33291	5.8101	7.88111	4.10918	6.50427	0.735625	3.8214	0
Microsporidia	4.20101	1.96834	5.52002	8.27348	5.02501	6.01581	1.78255	7.76164	8.18459	9.29823	2.97025	4.64263	3.08444	2.25689	5.84268	7.82244	4.149	6.58813	0.718607	3.89424	0
Ascomycota	8.42428	1.20787	5.66056	6.35115	3.52409	6.64402	2.47761	4.83164	4.93726	8.9766	2.0957	3.70881	6.03338	4.26577	6.42797	8.64846	5.95764	5.80522	1.37223	2.62343	0.0262826
Microsporidia	3.84173	1.95194	5.16774	6.62556	5.42109	4.26332	2.05088	10.2838	9.18026	9.22408	2.37019	7.53125	2.95761	3.33365	3.523	6.32286	5.42409	5.17189	0.739979	4.60247	0.0125694
Microsporidia	3.33199	1.91519	5.20727	7.54902	5.85734	3.5031	1.74653	9.29078	10.968	9.03237	2.2945	9.69558	2.0012	2.64638	2.86371	6.38226	5.3234	5.21345	0.489646	4.68826	0
Microsporidia	5.02714	1.87267	5.3291	8.0076	4.75952	4.98719	1.96496	7.33319	8.66732	8.98183	2.86126	5.87722	2.68725	3.14605	5.21337	6.61734	5.54207	6.52885	0.639413	3.94428	0.0123821
Ascomycota	9.13218	1.21206	5.67521	6.11837	3.63498	6.82077	2.44449	4.67775	4.9613	8.72924	2.18993	3.64119	6.02783	4.14063	6.03794	8.04631	6.12401	6.12991	1.46559	2.79033	0
Ascomycota	5.78701	1.34344	5.7568	6.51279	4.21917	5.50809	2.26856	6.15869	6.7435	9.77779	2.15469	5.27046	4.38506	4.23866	4.80338	8.82209	5.54215	6.20212	1.07472	3.43061	0.000232011
Ascomycota	7.87158	1.35889	5.65141	6.57598	3.94058	5.95173	2.38796	5.04142	5.66271	10.0273	2.18668	4.10576	4.86306	4.26027	5.82232	7.96562	5.43973	6.49243	1.12276	3.27184	0
Ascomycota	6.03171	1.30271	5.8241	6.72033	4.15296	5.28116	2.20248	6.15755	6.87149	9.77549	2.18318	5.28877	4.45079	4.06661	4.82683	8.65151	5.57009	6.13497	1.0606	3.44667	0
Ascomycota	6.41034	1.35302	5.32333	6.52663	3.89141	5.39359	2.21054	6.70611	6.6068	9.17858	1.97027	5.31905	5.05362	4.10885	5.62762	9.32342	5.72416	5.25668	1.19422	2.79555	0.0261993
Ascomycota	6.44748	1.33154	5.44962	6.54659	3.88345	5.50479	2.25685	6.54113	6.45425	9.17116	1.93552	5.16505	5.0964	4.10217	5.73476	9.19173	5.77672	5.33934	1.2193	2.85216	0
Ascomycota	10.0032	1.15162	6.12753	6.321	3.59087	7.32542	2.43465	4.43431	4.6139	8.89133	2.24759	3.25826	5.96031	3.96475	6.67526	7.74635	5.30098	6.11042	1.36964	2.46425	0.00835339
Ascomycota	9.17582	1.1296	6.12722	6.41785	3.74601	7.59987	2.24251	4.80626	4.77508	8.70815	2.15162	3.6689	5.57809	3.79528	5.84742	7.45987	5.94573	6.47227	1.53806	2.81438	0
Basidiomycota	10.0839	1.45496	5.82259	5.30809	3.67909	6.30665	2.64916	4.25308	3.69758	9.58669	1.99754	2.95576	6.67789	3.51128	6.95994	8.04356	6.15282	6.81348	1.54036	2.50562	0
Ascomycota	8.57322	1.20635	5.61015	5.87703	3.87914	6.89026	2.45305	5.18188	4.73133	9.18506	2.13769	3.72872	5.80292	4.08634	5.92018	8.23202	6.02212	6.16448	1.50403	2.81404	0
Ascomycota	8.78439	1.16032	5.71364	6.16253	3.51791	6.87172	2.46076	4.62035	4.8344	8.74464	2.08607	3.60832	6.23527	4.26498	6.28831	8.32245	6.15687	6.10615	1.37723	2.68371	0
Ascomycota	8.37449	1.11093	5.88631	5.84492	3.65806	6.64056	2.51937	4.94585	4.76756	8.89425	2.10226	3.73644	6.20483	4.30604	6.09355	8.68017	6.18703	5.98906	1.38095	2.67737	0
Ascomycota	8.38105	1.25615	5.78322	5.97251	3.74164	6.81249	2.48382	4.83666	4.7195	8.86557	2.25641	3.66024	5.96243	4.14847	6.19864	8.38473	6.16612	6.16157	1.45288	2.7559	0
Ascomycota	8.58161	1.18351	5.81136	6.11739	3.64472	6.73704	2.44766	4.82816	4.893	8.79483	2.2299	3.67128	5.99798	4.23857	6.06154	8.25302	6.22332	6.10863	1.41857	2.75792	0
Ascomycota	8.60496	1.21938	5.77298	6.0039	3.75468	6.86735	2.46083	4.83587	4.67555	8.98961	2.15758	3.5656	5.92415	4.06124	6.16537	8.31019	6.08425	6.27282	1.49119	2.7825	0
Ascomycota	8.60136	1.24461	5.70605	6.05208	3.72283	6.83583	2.4666	4.83352	4.79297	8.86251	2.26342	3.60054	6.03273	4.16591	6.15821	8.20694	6.06238	6.12134	1.47489	2.79528	0
Ascomycota	9.16509	1.26398	5.6722	6.03826	3.60511	6.71355	2.55856	4.71437	5.01922	8.61826	2.28426	3.66312	6.17948	4.19069	6.0554	7.9761	5.99308	6.03078	1.45714	2.80135	0
Basidiomycota	8.80797	1.14251	5.693	5.87536	3.63442	6.46112	2.523	4.80154	4.16989	9.33125	2.14692	3.22255	6.54731	3.71893	6.39282	8.93658	5.95421	6.57999	1.39552	2.66514	0
Basidiomycota	9.44393	1.52602	5.35721	5.46116	3.62606	6.75696	2.77074	4.95892	4.16752	9.29473	2.20197	3.28968	6.29538	3.68788	6.23295	8.3537	6.08988	6.303	1.55289	2.62923	0.000191955
Basidiomycota	8.74508	1.4152	5.86621	5.6964	3.81952	6.17361	2.64806	4.84608	4.20638	9.2189	2.21097	3.33377	6.23011	3.59142	6.40672	8.55228	6.00038	6.75817	1.4522	2.82854	0
Basidiomycota	8.34538	1.26463	5.57879	6.13455	3.80159	6.54742	2.45637	4.92374	4.69944	9.15942	2.02025	3.69356	6.03357	3.64575	6.37403	8.99999	5.96748	6.37055	1.343	2.64048	0
Basidiomycota	9.52115	1.28822	5.71207	6.03331	3.45946	6.6331	2.61742	4.38798	4.16785	9.21599	2.11129	3.03317	6.60142	3.67529	6.68037	8.05018	5.96752	6.63356	1.50075	2.70987	1.78372e-05
Ascomycota	8.74531	1.22378	5.71019	6.09108	3.72666	6.87876	2.47013	4.82337	4.6525	8.97225	2.16965	3.52833	6.10727	4.1211	6.19468	8.06496	6.03871	6.23995	1.48492	2.75639	0
Ascomycota	8.65913	1.21527	5.75447	6.0734	3.75248	6.88777	2.46092	4.88234	4.67771	8.99855	2.14811	3.55329	6.02768	4.08656	6.14123	8.05455	6.06728	6.2925	1.4955	2.77123	0
Ascomycota	8.73345	1.20444	5.68832	6.1364	3.75476	6.87899	2.44526	4.86686	4.70565	9.00496	2.16851	3.56748	6.05319	4.13119	6.08399	8.11458	5.99639	6.20409	1.48954	2.77194	0
Ascomycota	8.67376	1.20586	5.77127	6.08442	3.73836	6.89211	2.45773	4.8682	4.67976	8.98757	2.1384	3.54711	6.04494	4.09983	6.1524	8.06834	6.06528	6.28064	1.48348	2.76052	0
Ascomycota	8.62912	1.23941	5.7374	6.0522	3.73977	6.89925	2.46774	4.86606	4.66746	8.98386	2.14584	3.54052	6.05117	4.09241	6.18792	8.09808	6.06036	6.27868	1.49216	2.77059	0
Opisthokonta	9.3099	1.26147	5.8108	5.78404	3.55851	6.91627	2.47417	4.6193	4.6189	8.82388	2.21953	3.3825	5.85858	4.04867	6.46217	8.49913	6.15731	6.19099	1.4096	2.59427	0
Zoopagomycota	4.7522	1.17486	5.35753	6.50298	4.36886	5.24966	1.90067	7.17977	7.95512	8.79719	2.08134	7.25075	4.27757	3.79988	3.89764	9.71409	5.84336	5.49504	0.871207	3.5303	0
Ascomycota	8.33951	1.2615	5.92563	6.19671	3.79843	6.80496	2.37717	5.12586	5.0166	8.79662	2.22787	3.80075	5.86551	4.03214	5.71381	8.13823	6.08541	6.16771	1.53633	2.78865	0.000621456
Ascomycota	8.26835	1.30063	5.93523	6.20725	3.76899	6.7352	2.36201	5.102	5.1239	8.6793	2.27833	3.86197	5.8555	4.01467	5.79391	8.12898	6.12335	6.15082	1.51378	2.79582	0
Ascomycota	8.29747	1.34374	5.85675	6.19734	3.8089	6.75122	2.39998	5.17536	5.04001	8.87008	2.22877	3.76936	5.84352	3.98985	5.82847	8.10614	6.00404	6.0927	1.56487	2.83143	0
Ascomycota	8.2527	1.29102	5.93348	6.21198	3.75037	6.72471	2.36294	5.09889	5.12135	8.63557	2.2878	3.86309	5.89256	4.04284	5.77822	8.15327	6.10714	6.13542	1.51408	2.7977	0.0448662
Ascomycota	8.2906	1.24469	5.93883	6.31047	3.73696	6.71215	2.36442	5.04138	5.13113	8.66309	2.24412	3.83222	5.94811	4.07398	5.89614	8.13632	6.03793	6.09724	1.49639	2.77391	0.0299053
Ascomycota	8.28887	1.24044	5.96378	6.30061	3.74996	6.73241	2.34542	5.10108	5.11846	8.65574	2.22464	3.86331	5.89672	4.03446	5.80752	8.1381	6.08064	6.14358	1.51372	2.79854	0.00198558
Ascomycota	8.26353	1.36079	5.84557	6.18272	3.82526	6.74607	2.41037	5.17053	5.00882	8.9076	2.2203	3.76506	5.82823	4.00401	5.85336	8.11099	6.00002	6.09684	1.56998	2.82751	0.00241949
Ascomycota	8.38155	1.26368	5.91884	6.27643	3.79224	6.81672	2.3647	5.13679	5.0832	8.81427	2.24068	3.78082	5.84319	3.99132	5.8097	7.99226	5.98407	6.12582	1.56018	2.8235	5.51723e-05
Ascomycota	5.22809	0.575881	3.77145	4.47154	6.36856	5.87173	1.52439	11.0208	4.84417	12.421	2.35998	6.05239	3.94083	2.42773	3.15041	8.57046	5.00226	6.27823	1.0953	5.02484	0
Ascomycota	8.12195	1.31075	5.99468	6.35444	3.72693	6.571	2.46534	5.11245	5.15463	8.69244	2.20984	3.83556	5.83222	4.11903	6.14899	8.00946	5.98505	5.98271	1.58328	2.78925	0
Ascomycota	8.34578	1.28896	5.87787	6.21674	3.83532	6.79408	2.38	5.18785	5.03952	8.89725	2.22702	3.78014	5.82845	3.97562	5.76014	8.04749	6.00057	6.12401	1.56607	2.82623	0.00091433
Ascomycota	8.29162	1.26879	5.95591	6.22948	3.74609	6.74207	2.35681	5.08139	5.13079	8.61075	2.27749	3.86301	5.93274	4.05677	5.77503	8.14171	6.11398	6.12778	1.50271	2.79507	0
Ascomycota	8.31908	1.26817	5.94478	6.35345	3.75747	6.74612	2.35511	5.06174	5.12441	8.66196	2.24534	3.83768	5.93273	4.02247	5.78329	8.0337	6.10077	6.09353	1.5388	2.8186	0.000811093
Ascomycota	8.32725	1.24484	5.94005	6.265	3.7731	6.78905	2.33549	5.08853	5.09085	8.65647	2.24029	3.85804	5.92179	4.03308	5.75374	8.1289	6.09163	6.14764	1.51094	2.80326	6.57925e-05
Ascomycota	8.18276	1.31417	5.88086	6.19064	3.7834	6.73528	2.36457	5.15268	5.07712	8.71504	2.2674	3.88275	5.8756	4.03168	5.77632	8.16658	6.12769	6.13626	1.52233	2.81686	0
Ascomycota	8.49275	1.21776	5.90748	6.28408	3.82058	6.96922	2.29886	5.11807	5.17176	8.67616	2.26581	3.80132	5.86479	3.9374	5.65212	7.90946	6.02112	6.2155	1.53595	2.8398	0
Ascomycota	10.4679	1.31405	5.68947	5.62899	3.36109	7.98712	2.38279	3.89115	4.22165	8.63865	2.14189	3.07884	6.74133	3.91709	6.98844	7.90537	5.56136	6.27131	1.46099	2.35045	1.58453e-05
Ascomycota	7.6444	0.981043	5.64045	6.20809	4.0289	5.60124	2.24151	5.60547	5.91063	9.07546	1.82317	4.92785	5.4155	4.17655	4.93644	9.27239	6.2566	6.14651	1.0196	3.06273	0.0254828
Basidiomycota	7.96856	1.35847	5.41563	5.5709	4.08595	6.33133	2.58931	5.20706	4.58628	9.5686	2.01237	3.76057	6.4802	3.73927	6.01855	8.90562	6.11481	6.16638	1.45479	2.66533	2.43974e-05
Basidiomycota	9.39119	1.26436	5.7535	5.78729	3.67706	6.68115	2.6382	4.2643	3.9923	9.25256	2.01073	3.01866	7.06261	3.51785	6.60559	8.39567	5.97521	6.63898	1.4871	2.58414	0.00153871
Basidiomycota	9.23265	1.31935	5.62758	5.86704	3.5692	6.53015	2.60286	4.69592	4.04551	9.27788	2.12822	3.11107	6.57992	3.75877	6.61047	8.44651	6.00009	6.51091	1.47905	2.60684	0
Ascomycota	8.62142	1.01736	5.89238	7.10637	3.69594	7.19156	2.11228	5.24811	6.06824	8.35926	2.32336	3.91847	5.39882	3.74842	5.47001	7.55423	5.91636	6.31257	1.34058	2.70329	0.000957583
Basidiomycota	8.9591	1.2448	5.61451	6.18679	3.554	6.78416	2.46855	4.55319	4.51383	9.17069	2.08836	3.16387	6.60195	3.67283	6.50602	8.34306	5.76645	6.54012	1.49896	2.76874	2.01649e-05
Glomeromycota	4.5096	1.53131	5.72077	6.94883	4.69052	4.5435	2.15152	8.24717	7.89305	9.18495	2.00735	7.08743	4.06284	3.82568	4.2647	7.88495	5.29861	4.97124	1.15824	3.97932	0.0384215
Ascomycota	8.41268	1.34904	5.33229	6.04749	3.83722	6.76576	2.39487	5.27254	4.88636	9.11478	2.10036	3.81699	5.99458	3.93705	6.06032	8.38736	5.97497	5.93733	1.51104	2.86685	0.000131971
Chytridiomycota	9.28094	1.23141	5.41836	5.83961	3.54557	7.45852	2.34536	4.2299	4.37318	8.97585	2.04169	3.2115	6.61663	3.42087	6.4889	8.50925	6.14773	7.08493	1.43319	2.31173	0.0349038
Basidiomycota	8.83826	1.47079	5.55828	5.71514	3.70499	6.21526	2.77616	4.82265	4.14269	9.2437	2.18783	3.1973	6.56055	3.604	6.70614	8.81415	5.97453	6.43232	1.42962	2.60562	0
Ascomycota	10.4248	1.15616	5.92113	5.71556	3.40748	7.41409	2.36666	4.08033	3.91854	8.9063	2.14785	3.13008	5.90356	4.023	6.66897	8.31833	6.05278	6.57706	1.35171	2.51564	0
Basidiomycota	8.22235	1.27559	5.55182	5.91207	3.87044	6.27086	2.56977	4.89777	4.62233	9.45618	1.94905	3.54167	6.65328	3.84369	6.18886	9.09311	5.8838	6.14122	1.40254	2.64842	0.00517456
Basidiomycota	7.75218	1.34085	5.35277	5.76897	4.0499	6.41982	2.52124	5.31758	4.61633	9.44447	2.08463	3.93775	6.09453	3.83119	5.47018	9.50933	6.00575	6.22185	1.49378	2.7669	1.24785e-05
Ascomycota	4.22341	1.21967	6.35771	6.78295	4.79732	4.34593	1.90744	7.58129	8.94177	9.70011	2.31359	7.69734	3.36783	3.64712	3.25316	8.36601	5.39613	5.34313	0.832196	3.92584	4.76194e-05
Ascomycota	4.45214	1.19185	6.32307	6.81881	4.7194	4.39779	1.88674	7.16403	8.77613	9.56148	2.28271	7.32404	3.41216	3.663	3.24168	8.40256	5.51036	5.52149	0.829129	3.86758	0.653827
Ascomycota	5.47945	1.23817	5.69434	6.53194	4.51598	4.89498	2.20647	5.86908	7.77381	9.2252	2.11433	6.87492	4.06708	4.47786	3.46778	9.20499	6.12377	5.57544	0.87483	3.46524	0.324323
Ascomycota	4.36205	1.12356	6.24404	6.92817	4.80346	4.33406	1.79927	7.47765	8.96085	9.60461	2.12687	7.7239	3.3626	3.67519	3.08083	8.3129	5.52622	5.35586	0.822172	3.86616	0.509582
Ascomycota	4.22328	1.21554	6.11948	6.95746	4.91663	4.35874	1.7152	7.70438	8.84296	9.82341	2.01135	8.21692	3.34687	3.78453	3.08437	8.36852	5.62237	5.09662	0.851283	3.74004	4.73303e-05
Basidiomycota	7.85661	1.26199	5.47475	5.84361	4.00162	6.33019	2.62584	5.21306	4.72955	9.37931	2.06328	3.67455	6.68056	3.69719	6.16163	8.88626	5.95384	6.09692	1.41342	2.65583	0
Ascomycota	8.2098	1.21209	5.67283	6.32722	3.6968	6.93872	2.37805	4.94286	5.07006	8.78725	2.0906	3.89215	6.27232	3.98395	6.18993	8.44158	5.81523	5.93019	1.37501	2.77338	0
Microsporidia	2.53627	1.70131	5.80461	7.38518	5.97616	3.31087	1.47194	10.0419	10.7671	9.98915	2.15192	8.77796	2.18266	2.40885	3.34002	7.01851	4.55137	5.21112	0.456666	4.66797	0.248482
Mucoromycota	7.58183	1.47602	6.15107	5.115	3.8952	5.1598	3.06025	5.00251	5.17195	9.8447	2.63318	3.9168	5.89483	5.09309	5.25301	8.06476	6.20256	6.12201	1.27958	3.08185	0
Basidiomycota	9.18817	1.27337	5.55044	5.6076	3.65349	6.60172	2.74007	4.71349	4.12969	9.24343	2.07928	3.161	6.74326	3.61453	6.77249	8.66258	5.90928	6.36831	1.42417	2.56364	0
Ascomycota	9.19045	1.3684	5.95949	6.02316	3.59633	6.81447	2.5065	4.46303	4.70027	8.95413	2.15451	3.33971	6.0397	4.22962	7.05486	7.90578	5.54068	6.11227	1.51657	2.53006	0
Ascomycota	7.90155	1.26443	5.5465	6.13174	3.63992	6.75533	2.4982	5.10569	5.00118	8.86312	2.08637	3.95441	6.29459	4.07489	6.44503	8.82109	5.85742	5.80138	1.32724	2.62994	0
Ascomycota	9.12304	1.12607	5.7328	6.45948	3.53991	7.48116	2.37678	4.32149	4.86718	8.43009	2.30924	3.6467	6.08761	4.47429	6.07025	8.04964	5.85605	5.87725	1.41426	2.75673	0
Basidiomycota	8.57511	1.30467	5.53456	5.89169	3.70292	6.61736	2.60194	4.78769	4.42864	9.28331	2.0976	3.34474	6.53025	3.76316	6.11341	8.83583	6.02617	6.40755	1.48036	2.67304	1.86413e-05
Basidiomycota	9.32871	1.36999	5.379	5.42615	3.74133	6.33809	2.68933	5.03258	4.27341	9.11933	2.02358	3.48531	6.76693	3.64722	6.46305	8.51323	6.1516	6.18359	1.38675	2.661	0.0198238
Ascomycota	5.12576	1.05308	6.1211	6.45336	4.59982	5.04735	2.1355	7.10744	7.50235	9.84924	1.7248	6.73856	4.50612	4.05429	3.84258	9.04735	5.2788	5.25706	1.00167	3.55354	0.000249022
Ascomycota	8.40206	1.17427	5.86172	6.19445	3.75285	6.90877	2.33408	5.0654	4.87966	8.78266	2.10134	3.82728	6.04139	3.92792	6.04147	8.22742	6.01597	6.10106	1.49375	2.86497	0.00149124
Basidiomycota	8.18511	1.29261	5.56401	5.71109	3.80306	6.27497	2.77842	4.99451	4.42483	9.334	2.06224	3.42193	6.88419	3.63476	6.34475	8.81091	6.21827	6.19217	1.43395	2.60691	0.0273093
Basidiomycota	7.73973	1.38748	5.49578	5.86894	3.78399	6.67881	2.65572	4.91982	4.41648	9.46199	2.0737	3.30175	6.84322	3.64257	6.14481	8.99967	6.03565	6.42702	1.51567	2.60712	6.21054e-05
Basidiomycota	11.0716	1.02217	5.45415	6.06846	2.91823	8.036	2.35805	3.51843	4.17495	8.69609	1.89654	2.71932	6.41965	4.16162	6.92262	9.93273	5.5876	5.66271	1.29229	2.08658	0.000162151
Basidiomycota	10.5642	0.919662	5.96525	6.00497	3.36051	7.19346	2.24674	4.14334	4.79931	8.89943	2.01753	3.23817	5.78831	4.07674	6.22572	9.1235	5.83285	6.04188	1.21206	2.34527	0.00104591
Ascomycota	5.1971	1.18012	5.98286	6.70246	4.55175	4.70358	2.03677	6.99233	7.41176	9.72072	2.06054	6.57344	3.9924	3.76021	4.27765	8.90946	5.95148	5.52788	1.00748	3.45916	0.000841989
Ascomycota	6.2922	1.28548	5.9349	6.46751	4.24358	5.65811	2.19828	5.64668	6.5688	9.63554	2.13237	5.24149	4.5792	4.17088	4.96991	8.31136	6.05983	6.32399	1.06089	3.21162	0.00739109
Ascomycota	4.92309	1.13323	6.16714	6.49625	4.26677	4.82416	2.02687	7.21156	7.29589	9.23828	2.18765	7.05938	4.10318	3.99498	4.12445	8.78653	6.35282	5.4246	0.965713	3.4174	7.4106e-05
Ascomycota	5.85962	1.21847	6.05715	6.70917	4.39918	5.19971	2.1834	6.06835	7.00883	9.68918	2.05077	5.4465	4.31318	4.23124	4.38606	8.94841	5.70699	6.16633	1.07752	3.27993	0
Ascomycota	5.60572	1.23671	6.05675	6.69677	4.38279	5.10436	2.18853	6.33892	7.06528	9.70541	2.0795	5.54925	4.30665	4.20474	4.35698	8.83587	5.83857	6.00756	1.09012	3.3495	0
Ascomycota	5.73824	1.21702	5.89876	6.82772	4.29533	5.2745	2.19161	6.17587	7.14178	9.51859	2.12845	5.5309	4.42025	4.21728	4.35279	8.8751	5.72371	6.02634	1.0796	3.36617	0
Basidiomycota	8.62219	1.06546	5.72314	6.03516	3.37049	7.17232	2.40605	4.75033	4.6043	8.99006	2.23561	3.18225	6.57194	3.82783	6.31167	9.26045	5.91769	6.03349	1.44381	2.47577	0
Ascomycota	5.5024	1.17615	5.91043	6.80207	4.45866	5.13118	2.12401	6.3191	6.86837	10.0767	1.85429	5.30943	4.52259	4.17938	4.5201	8.95018	5.84075	6.06164	1.05379	3.33881	0
Ascomycota	5.4856	1.17006	5.91632	6.79162	4.45659	5.11757	2.13213	6.33697	6.93202	10.094	1.84416	5.32719	4.52252	4.18311	4.53827	8.94726	5.77677	6.05418	1.03978	3.33388	0
Ascomycota	6.74687	1.19406	5.87776	6.78232	4.46995	5.7781	2.03853	5.67399	6.40691	9.73513	2.12778	4.37897	4.67301	3.82635	4.84885	8.94321	5.59373	6.5657	1.12378	3.20819	0.00680205
Basidiomycota	7.3824	1.00304	5.56159	6.52909	3.33474	7.25871	2.32499	5.11915	5.2405	8.76359	2.07145	3.78089	6.66855	3.88272	5.79163	9.44144	6.10146	5.73209	1.37705	2.63494	0
Basidiomycota	8.0086	0.968064	5.65134	6.2936	3.30097	7.17438	2.35883	5.09659	5.16406	8.65488	2.03391	3.86966	6.52835	4.02914	5.7313	9.51126	6.08829	5.6016	1.34486	2.59031	0
Basidiomycota	8.99766	0.936947	5.6108	6.20247	3.18768	7.70514	2.3689	4.54411	4.73845	8.53962	2.01882	3.32502	6.74961	3.84946	6.01548	9.49725	6.04605	5.90764	1.31639	2.44251	0
Basidiomycota	7.22766	0.972443	5.64919	6.46451	3.31021	7.09287	2.30645	5.26275	5.40256	8.76487	2.05161	3.94763	6.55426	3.96932	5.68265	9.63021	6.10355	5.62491	1.34354	2.63878	0
Basidiomycota	7.00903	0.956866	5.48761	6.51854	3.4563	6.70847	2.19531	5.91481	5.78871	8.86771	1.96358	4.68029	6.23191	3.98314	5.37883	9.67545	5.96132	5.27162	1.32334	2.62715	0
Basidiomycota	7.70498	1.42271	5.39194	5.74715	3.88458	6.2564	2.74589	5.05487	4.79893	9.44121	2.0601	3.69564	6.54901	3.81027	6.1281	8.92826	6.15564	6.18835	1.43884	2.5971	2.98716e-05
Basidiomycota	7.72924	1.49464	5.41283	5.66854	3.91073	6.20953	2.79764	5.02059	4.78821	9.39833	2.08444	3.67694	6.58943	3.82545	6.04792	8.86363	6.21169	6.18732	1.48975	2.59259	0.000552161
Ascomycota	6.73589	1.32334	5.75968	6.52868	4.35299	5.68747	2.31336	5.45428	6.29327	9.93005	2.06724	4.73169	4.52053	4.27897	5.0743	8.98665	5.5195	6.25594	1.10322	3.08297	0
Ascomycota	6.24373	1.34477	5.83246	6.73744	4.43151	5.37559	2.20951	6.02703	6.74292	9.74355	2.08237	5.02203	4.45165	4.0296	4.85771	8.81702	5.59018	6.08811	1.09429	3.27853	0
Ascomycota	6.72062	1.26143	5.82784	6.56229	4.38203	5.59149	2.25961	5.37916	6.40872	9.87799	1.99127	4.83504	4.46773	4.34264	5.03851	8.96806	5.62283	6.32521	1.09088	3.04667	0
Ascomycota	6.83622	1.32528	5.76618	6.59308	4.34192	5.49981	2.26184	5.30187	6.44753	9.86832	2.06177	4.78419	4.46928	4.37685	5.04029	8.99323	5.59216	6.30128	1.08472	3.05418	0
Ascomycota	6.91819	1.34594	5.78256	6.63144	4.50139	5.67591	2.18107	5.50487	6.40857	9.88701	2.04741	4.69002	4.43719	4.13498	5.25331	8.71542	5.44982	6.2772	1.10053	3.05718	0
Ascomycota	6.55425	1.3408	5.78111	6.57115	4.37853	5.4525	2.23107	5.5572	6.56144	9.83903	2.10391	4.91054	4.45726	4.36498	4.90347	9.03412	5.57247	6.18992	1.08924	3.10703	0
Ascomycota	6.96125	1.35304	5.62649	6.76777	4.38045	5.63075	2.21715	5.33404	6.51789	9.83897	2.02354	4.63532	4.62916	4.25318	5.12154	8.98196	5.33923	6.22495	1.08958	3.07343	0.000324364
Ascomycota	6.79006	1.26707	5.81232	6.59815	4.35359	5.56466	2.24906	5.30616	6.44695	9.84097	2.01264	4.80703	4.48399	4.3491	5.04037	9.05259	5.62628	6.27273	1.08435	3.04193	0
Ascomycota	7.04156	1.34162	5.59216	6.76592	4.38084	5.67763	2.19166	5.29432	6.48987	9.78731	2.01497	4.61297	4.65804	4.23526	5.10966	9.00513	5.42306	6.21495	1.09097	3.0721	0
Basidiomycota	8.94413	1.37941	5.53336	6.14431	3.54424	6.22568	2.70713	4.77959	4.32806	9.22984	2.29928	3.1742	6.28704	3.73957	6.55332	8.66521	5.85727	6.48269	1.43759	2.68808	0
Basidiomycota	7.81663	1.14512	5.55486	6.04345	3.92708	6.353	2.44134	5.33285	4.78711	9.19942	2.088	3.95724	6.10511	3.71911	5.69744	9.29239	6.16727	6.22715	1.36039	2.78504	0
Basidiomycota	9.21452	1.35583	5.5896	5.77012	3.60002	6.50567	2.64567	4.40523	4.07044	9.20715	2.08945	3.01146	6.97642	3.60095	6.65478	8.5098	6.02064	6.62317	1.47611	2.6728	0.000156624
Ascomycota	8.30855	1.32669	5.39206	6.13636	3.80174	6.78542	2.41168	5.20916	4.92836	9.02983	2.15216	3.79385	6.05306	3.89702	6.12262	8.37998	5.97061	5.98706	1.5046	2.8092	0
Ascomycota	8.81182	1.33542	5.45897	5.97013	3.52235	6.67833	2.6458	4.70243	4.84818	8.66145	2.25319	3.6308	6.3905	4.19687	6.30755	8.30923	6.24683	5.91581	1.425	2.68937	0
Basidiomycota	7.7089	1.26837	5.45351	5.9062	3.90899	6.3993	2.58469	5.26087	4.85307	9.34511	2.04288	3.78996	6.37393	3.83686	5.85065	8.59353	6.08845	6.3181	1.4619	2.74642	0.208323
Basidiomycota	9.81087	1.06748	5.05182	6.54266	3.55445	7.2594	2.19283	4.02237	4.44677	9.79463	1.76189	2.701	6.90821	3.49494	6.28851	9.40539	5.96798	6.0237	1.38601	2.31909	0
Mucoromycota	7.4565	1.44582	6.04651	5.80972	3.63528	5.41041	3.019	5.33378	5.15136	8.79141	2.70788	4.23944	5.45285	4.96633	5.66746	8.25294	6.33121	5.87796	1.24774	3.15386	0.0025497
Mucoromycota	7.38809	1.38067	6.08953	5.90067	3.64862	5.32569	2.90814	5.38839	5.27525	8.85833	2.71575	4.25071	5.26824	5.0627	5.57367	8.27384	6.31761	5.96667	1.21806	3.1893	7.48918e-05
Zoopagomycota	9.51991	1.51359	5.57444	5.54059	3.66708	6.55232	2.52928	4.88332	4.41158	9.05412	2.60214	3.45812	5.43511	4.24302	6.21987	8.02136	5.79734	6.78489	1.28432	2.9076	0
Ascomycota	7.94919	1.25283	5.75273	6.14037	4.02159	6.10113	2.21193	5.70991	5.00326	9.15171	2.24238	3.85367	5.22971	3.80814	5.88106	8.64805	5.90086	6.64373	1.30037	3.19739	0
Mucoromycota	7.37442	1.24769	5.44985	6.12368	3.65387	5.97403	2.66432	5.48587	5.48099	8.96387	2.42822	4.43182	5.34228	4.77518	5.44461	9.22498	6.20978	5.7579	1.10309	2.86356	0
Ascomycota	5.89544	1.06045	5.8132	6.67489	4.21812	5.39179	2.30517	6.17196	7.01806	9.53632	1.9	6.15318	4.36159	4.79062	4.19151	8.63361	5.95612	5.66479	0.932442	3.33073	0
Ascomycota	8.88874	1.18031	5.82396	6.26408	3.6845	7.09205	2.27084	4.88738	4.86145	8.82888	2.15112	3.58573	6.2047	3.78324	6.1732	7.99304	5.88926	6.28686	1.43241	2.71796	0.000274474
Ascomycota	9.40954	1.21731	5.72901	6.18892	3.57395	7.39191	2.33254	4.48498	4.42584	8.92483	2.12375	3.33352	6.35376	3.86705	6.60801	7.78849	5.80873	6.30306	1.49919	2.62585	0.00975557
Ascomycota	9.41984	1.27042	5.72985	5.89108	3.50061	7.4373	2.30965	4.35853	4.71654	8.5038	2.27548	3.51098	6.32819	4.06195	6.40148	8.15165	5.88994	6.2874	1.42933	2.52597	0
Ascomycota	9.91006	1.33464	5.74557	5.71275	3.43249	7.61398	2.41359	4.05673	4.38076	8.66504	2.16048	3.17705	6.70032	3.98036	6.88436	8.02463	5.70673	6.21998	1.46455	2.41593	0
Basidiomycota	9.52467	1.29379	5.84248	5.86414	3.24842	5.84223	3.15843	4.04224	3.87721	9.44818	2.72616	3.0392	6.12162	4.26829	6.73957	8.67322	5.86975	6.52759	1.33861	2.55392	0.00029012
Basidiomycota	10.31	1.12478	5.74158	6.07347	3.1152	5.82765	2.91781	3.86604	3.91621	9.53924	2.80142	2.62731	6.36744	4.28706	6.60632	7.82318	6.33008	6.60064	1.48042	2.63717	0.00694572
Basidiomycota	9.81425	1.34152	5.84907	5.94153	3.23967	5.69657	3.30003	3.97793	3.75585	9.70159	2.76273	2.70788	6.28089	4.25202	7.04148	7.85037	5.68693	6.67858	1.44793	2.67318	0
Basidiomycota	11.122	1.18435	5.76666	6.16255	3.15167	6.22638	2.87854	3.59554	3.6082	9.96685	2.50572	2.54021	6.42302	4.20659	7.14115	7.1357	5.50464	6.90451	1.41756	2.55742	0.000769061
Basidiomycota	10.9106	1.20823	5.70676	6.10974	3.42752	6.09661	2.93165	4.03227	4.01316	9.7786	2.55522	3.04247	5.93441	4.31977	6.67632	7.0848	5.65241	6.56527	1.30125	2.65295	0
Ascomycota	8.79578	1.16255	5.5123	6.38299	3.6145	7.03591	2.24612	4.83884	5.22782	8.65352	2.19105	3.64784	6.25572	3.8927	6.22109	8.48811	5.92806	5.94312	1.32209	2.63987	0
Ascomycota	8.96227	1.13734	5.47402	6.34413	3.53801	7.19628	2.30236	4.75697	5.00206	8.70232	2.12207	3.52196	6.30374	3.87087	6.39153	8.62199	5.84202	6.0112	1.33655	2.56229	2.24133e-05
Basidiomycota	8.63789	1.03862	5.63896	6.25716	3.54548	6.78084	2.35452	5.03407	5.49838	8.6101	2.23116	4.19397	5.32083	4.63608	6.03477	9.17751	5.74182	5.54526	1.21791	2.50469	0
Basidiomycota	6.48827	1.40247	5.50252	6.05261	3.69516	5.71301	2.79641	5.58442	5.86033	9.19069	2.10121	4.72218	6.08254	4.444	5.39235	9.57701	6.19276	5.37605	1.27307	2.55292	0
Ascomycota	8.05607	1.40652	5.30841	6.22988	3.94533	6.93061	2.33252	5.32493	5.07846	9.17217	2.17073	3.83178	5.8025	3.87946	5.88854	8.29639	5.97571	5.99086	1.57587	2.8033	0
Ascomycota	8.87114	1.26811	5.84057	5.9982	3.63253	7.01465	2.43427	4.71641	4.90682	8.82933	2.23651	3.65944	6.0076	4.0455	6.24015	8.1335	5.80503	6.24064	1.45902	2.6606	0
Ascomycota	9.29832	1.26678	5.9529	5.94449	3.51795	7.13534	2.47117	4.37152	4.70298	8.78616	2.2062	3.42243	6.10315	4.0442	6.66594	8.14073	5.67613	6.33164	1.41169	2.55027	0
Ascomycota	8.96042	1.27988	5.89624	5.95303	3.66538	7.05353	2.41816	4.75669	4.82158	8.8848	2.25231	3.62816	5.91046	4.05671	6.16848	8.01706	5.80897	6.29318	1.48306	2.69157	0.000341645
Ascomycota	8.96114	1.28983	5.87684	5.93996	3.65503	7.08637	2.42508	4.74106	4.79023	8.88979	2.24281	3.62658	5.93722	4.05889	6.18833	8.0504	5.80105	6.28854	1.4761	2.67477	0
Ascomycota	8.86543	1.32255	5.91065	5.97179	3.65726	6.96152	2.45535	4.77032	4.82677	8.89918	2.22201	3.64924	5.87734	4.10516	6.26893	7.96062	5.84487	6.22717	1.51529	2.68855	0
Ascomycota	8.8899	1.30834	5.89493	6.00105	3.64679	6.98742	2.45523	4.73821	4.83525	8.88137	2.22885	3.64682	5.90001	4.09255	6.30128	7.98961	5.7841	6.24162	1.49622	2.68045	0
Ascomycota	8.73223	1.25466	5.87763	6.03925	3.62734	6.91276	2.4573	4.67465	4.88229	8.85589	2.26173	3.59899	5.91666	4.08759	6.36959	8.32732	5.87416	6.2129	1.41017	2.62687	0
Ascomycota	8.86137	1.39168	5.80636	5.88659	3.65441	6.97794	2.47745	4.76641	4.79232	8.92153	2.23076	3.63858	5.90541	4.08145	6.28389	8.0636	5.83006	6.22466	1.51156	2.69346	0.000514871
Ascomycota	8.11021	1.42321	5.80803	6.20276	4.42382	5.44477	2.43736	5.1257	5.95681	10.726	2.09394	4.28525	4.64884	3.78586	5.37625	7.6334	5.32115	6.88964	1.07438	3.23262	0
Ascomycota	6.35211	1.2245	5.74969	6.45053	4.42188	5.50124	2.31816	5.95979	6.50706	9.2565	2.09839	4.98037	4.70484	3.92506	4.71762	9.27073	5.71308	6.33386	1.1134	3.40118	0
Ascomycota	6.73771	1.1531	5.8683	6.46886	4.32849	5.62413	2.32561	5.74429	6.39936	9.2259	2.04486	4.81757	4.83433	3.92762	4.77926	9.10363	5.66517	6.44828	1.09806	3.40113	0.00434121
Basidiomycota	9.41065	1.16794	5.52346	5.79787	3.44701	6.75332	2.52433	4.28003	4.49739	9.21697	1.91799	3.1271	6.4563	3.75454	6.48658	9.55449	6.37321	6.13122	1.29775	2.28187	0
Basidiomycota	9.52212	1.03287	5.4514	5.96087	3.36992	6.92572	2.40814	4.23288	4.4961	9.12408	1.92982	3.11335	6.53857	3.75761	6.37781	9.71834	6.4117	6.11622	1.23607	2.27644	0
Basidiomycota	9.57732	1.21869	5.71721	5.70594	3.4458	6.74727	2.60663	4.20281	4.258	9.22018	1.81217	2.95572	6.49474	3.65166	6.97217	9.2764	6.40607	6.13777	1.32374	2.26968	0
Basidiomycota	9.48082	1.34363	5.66151	5.53714	3.53468	6.61849	2.67136	4.24125	4.32342	9.35308	1.82109	3.06887	6.4717	3.72677	7.03472	8.98337	6.2759	6.14016	1.38142	2.33061	0
Basidiomycota	9.74844	1.31969	5.77663	5.68669	3.55668	7.37376	2.48221	4.48502	4.37301	8.77741	2.22636	3.31766	6.01308	4.00755	6.28973	8.04791	6.07875	6.30435	1.50853	2.62653	0
Ascomycota	8.04154	1.27701	5.61003	6.22881	3.64808	6.64362	2.42024	5.25836	5.10099	8.93763	2.13338	3.83689	6.14428	4.0454	6.15494	8.66725	5.87656	5.83809	1.33245	2.80445	0
Ascomycota	5.70439	1.18783	6.05475	6.70383	4.41125	5.40177	2.1869	6.34217	7.29897	9.31119	1.93141	5.72419	4.26973	3.62872	4.58918	9.77697	5.19935	5.74915	0.997252	3.53098	0
Microsporidia	7.18234	1.75989	5.08161	5.95327	4.98246	5.2452	2.36999	6.7239	5.87595	10.5948	2.09979	4.1623	5.1397	3.52833	4.77499	10.4531	4.88363	5.37378	1.00982	2.79789	0.00722198
Basidiomycota	10.4668	1.23532	5.77043	5.47594	3.23946	6.14421	2.46309	4.54293	4.2865	9.58455	1.99598	2.86015	5.95114	4.35117	6.74332	9.28335	6.09096	5.82581	1.18912	2.49623	0.00349759
Ascomycota	9.38656	1.22431	5.92664	5.90956	3.59452	7.07044	2.46595	4.48122	4.71213	8.82235	2.18118	3.42898	5.96485	4.17149	6.52757	8.34731	5.71322	6.20157	1.39889	2.47126	0
Basidiomycota	11.743	0.993112	5.82805	5.36123	3.15961	6.80805	2.60915	3.77682	4.14611	8.8133	1.92472	2.99394	6.44965	4.17942	6.70804	9.5668	5.73086	5.85612	1.19328	2.15503	0.00366925
Basidiomycota	11.6763	1.00888	5.82471	5.36246	3.20671	6.79453	2.59844	3.82841	4.17191	8.92278	1.92377	2.96567	6.35674	4.12662	6.71375	9.46647	5.72765	5.91707	1.23143	2.17576	0
Ascomycota	7.97045	1.15349	5.58839	6.60006	3.56852	6.70798	2.30716	5.45389	5.5752	8.46161	2.16151	4.20018	5.85861	3.98076	5.92512	8.53014	6.19448	5.60073	1.38293	2.77878	0
Basidiomycota	8.03883	1.23827	5.78314	6.25638	3.96719	6.72534	2.3933	5.3403	5.15254	9.10889	2.22348	3.81688	5.67725	3.70119	5.78705	7.86502	5.99622	6.44785	1.56184	2.87968	0.0393422
Basidiomycota	7.61788	1.24198	5.59708	6.05477	3.95213	6.27191	2.51767	5.25144	4.8796	9.27906	2.16569	3.80559	6.32461	3.82804	5.7764	8.77732	6.12642	6.20906	1.51681	2.80652	2.55957e-05
Ascomycota	8.19014	1.26256	5.32976	6.69284	3.60894	7.15467	2.3574	5.00548	5.22247	8.7091	2.2175	3.70592	6.12897	3.63506	6.13806	8.08755	6.18323	6.23744	1.36399	2.76613	0.00280226
Mucoromycota	7.93054	1.25073	5.518	5.81299	3.65636	6.45764	2.70258	4.88514	4.98547	8.92254	2.35401	3.99838	5.75876	4.738	5.51393	9.01936	6.50068	6.04254	1.19552	2.75679	2.93211e-05
Mucoromycota	7.75107	1.15833	5.55414	6.06633	3.56174	6.18671	2.76762	4.90379	5.19404	9.0046	2.4457	4.09776	5.78498	4.73654	5.3673	9.18019	6.34777	5.99994	1.14058	2.75088	0
Mucoromycota	7.2752	1.34672	5.82845	6.08058	3.86861	5.03144	2.66402	5.77733	6.10951	8.895	2.50091	4.86434	4.94534	4.97702	4.7813	8.44775	6.27372	5.92003	1.11175	3.29633	0.00465055
Mucoromycota	7.11611	1.36008	5.86231	6.17874	3.93514	5.0184	2.58423	5.85826	6.24698	8.88642	2.47837	4.94681	4.87903	4.91924	4.77109	8.36743	6.21277	5.92392	1.11803	3.33666	0
Ascomycota	9.06109	1.26958	5.73993	6.17405	3.58986	6.72971	2.55729	4.72924	4.98982	8.59163	2.2347	3.70496	5.99687	4.29837	6.17408	8.13193	5.98218	5.79993	1.47177	2.77062	0.00239713
Ascomycota	6.61855	1.13756	5.80227	6.215	4.08627	5.60162	2.18837	6.36697	6.19384	9.21837	2.02303	5.56852	4.73671	3.92366	4.75229	9.50551	5.93774	5.92812	1.05425	3.13382	0.00752584
Basidiomycota	8.54419	1.05622	5.60281	6.1371	3.41825	7.19796	2.34791	4.80644	4.50642	9.17925	2.11471	3.14029	6.64395	3.7382	6.29072	8.97598	6.11365	6.23634	1.44812	2.5015	0
Ascomycota	8.20096	1.26299	5.59557	6.26791	3.62294	6.66882	2.41924	5.15314	5.153	8.84664	2.13423	3.80336	6.14272	4.10171	6.1457	8.66944	5.90325	5.83147	1.32725	2.74963	0
Ascomycota	5.19903	1.17091	5.95531	6.73745	4.38984	4.85501	2.08995	6.75251	7.31131	9.6298	2.18925	6.2389	4.4364	4.04835	4.31836	8.63281	6.23355	5.48226	1.02614	3.30255	0.000325093
Ascomycota	4.80799	1.12954	5.99821	6.5597	4.30745	4.65475	2.12285	7.22704	7.49338	9.41889	2.08949	7.17588	4.3124	4.05014	4.12392	8.84238	6.32442	5.0531	0.964972	3.33739	0.00609903
Ascomycota	8.48629	1.35427	5.81743	6.17996	3.88768	6.9438	2.39279	5.02113	4.82976	9.04254	2.22521	3.58291	5.94721	3.89584	5.96327	7.8629	5.88383	6.23576	1.64796	2.79944	0
Microsporidia	7.04303	1.76896	4.32507	7.30523	4.13304	5.61167	2.28002	6.39461	6.79394	10.4423	2.23845	3.69259	4.69798	3.46912	5.03306	7.64624	6.50315	6.65555	0.872008	3.09394	0
Microsporidia	4.82621	1.74773	4.75799	7.58767	4.03218	4.37603	2.02541	9.32874	8.43659	9.17561	2.59102	5.98252	3.37285	3.05789	4.20252	8.22784	5.6741	5.61572	0.662197	4.31919	0
Microsporidia	5.71741	1.8165	4.76167	8.03938	4.04128	4.54115	2.10065	8.31301	8.28606	9.25643	2.74549	4.97047	3.51757	3.25808	4.57271	7.98408	5.49428	5.8654	0.691933	4.02635	0.000100193
Chytridiomycota	3.7711	1.5102	5.70887	7.34046	4.27498	4.27337	1.64991	8.7012	8.97075	8.09028	1.98589	9.94033	3.46473	3.23998	3.20927	8.50805	5.43688	4.57634	0.791855	4.55553	0
Ascomycota	9.97949	1.14962	5.903	6.24951	3.8409	7.32394	2.27183	4.60373	4.85226	8.74996	2.16654	3.5422	5.75925	3.76952	5.82223	7.28421	5.85406	6.47409	1.53656	2.86712	0
Ascomycota	7.0511	1.41033	5.60621	6.29719	4.15362	5.62409	2.45321	6.32384	5.75538	9.69466	2.11047	4.15865	5.23871	4.12056	5.86065	8.52428	5.61335	5.88821	1.21358	2.89804	0.00386887
Basidiomycota	8.43042	1.3318	5.55796	6.01451	3.59695	6.50359	2.52556	4.81974	4.53445	9.23656	2.18135	3.30136	6.39739	3.68081	6.36265	8.74281	5.93385	6.55326	1.49616	2.79881	1.93755e-05
Ascomycota	8.86603	1.28727	5.94523	6.05224	3.75868	6.92703	2.39636	4.75025	4.66764	8.93061	2.19144	3.51882	6.10023	3.96372	6.02784	8.11836	5.9988	6.29286	1.53818	2.66841	0
Ascomycota	8.56467	1.21874	5.53401	6.31071	3.45121	7.15561	2.49909	4.45636	5.03289	8.43305	2.15941	3.6898	6.53292	4.21557	6.25799	8.37502	6.1544	5.98713	1.38592	2.58547	0
Ascomycota	8.63675	1.14439	5.62453	6.42711	3.42317	7.15846	2.46329	4.49546	5.08195	8.39579	2.15351	3.71551	6.50438	4.21761	6.17034	8.28142	6.12703	6.00207	1.37629	2.60097	0
Microsporidia	2.31524	2.00659	5.91706	7.02425	5.28103	3.50176	1.67405	10.3354	10.5228	9.29038	2.02969	10.5	2.18137	2.58401	3.12447	6.9997	4.71865	4.65859	0.53201	4.77806	0.0248184
Microsporidia	3.07358	1.70574	5.90272	7.57484	5.83061	4.1447	1.76135	8.80513	10.1295	9.83714	2.19885	7.19313	3.12838	2.68304	3.72126	7.40909	4.80816	5.31407	0.5754	4.20257	0.000721053
Microsporidia	3.01313	2.08599	5.69834	6.80034	6.14139	3.49085	1.66692	9.66366	10.5594	9.95044	2.0385	7.9676	2.38968	2.70956	3.44923	6.9998	4.83153	5.10799	0.583867	4.8518	0
Basidiomycota	9.23349	1.36451	5.5081	5.86537	3.60998	6.45776	2.62665	4.6813	4.07521	9.35058	2.13524	3.0603	6.66437	3.72831	6.6527	8.51621	5.89255	6.48629	1.47402	2.61593	0.00114036
Ascomycota	6.54107	1.2595	5.83648	6.88251	4.36146	5.35022	2.12402	5.71421	6.69864	10.1504	2.08813	4.63109	4.62052	4.09708	4.94005	8.3283	5.45864	6.37153	1.07266	3.47348	0
Ascomycota	6.5382	1.31539	5.80022	6.76974	4.41024	5.42907	2.15186	5.75177	6.5945	10.1717	2.12002	4.60558	4.58746	4.03107	4.97358	8.25701	5.43088	6.42871	1.10978	3.52325	0
Ascomycota	8.2875	1.35828	5.45719	5.95248	3.91387	6.94126	2.32055	5.625	4.74232	9.26681	2.17414	3.86879	5.5802	3.85699	5.72401	8.23309	5.99753	6.10761	1.59367	2.99872	0
Ascomycota	6.25564	1.3174	5.42996	6.52188	3.91345	5.47122	2.24406	6.66594	6.48759	9.26413	2.00178	5.22405	4.97332	4.09815	5.61631	9.36874	5.74527	5.2988	1.20094	2.90078	0.000615333
Ascomycota	9.78728	1.39698	5.86838	5.70718	3.39393	6.79881	2.63946	4.22258	4.54264	9.17377	2.33734	3.24158	5.99669	4.49214	6.595	8.29075	5.42546	6.16248	1.43011	2.46452	0.0328996
Ascomycota	9.56001	1.29912	6.20038	5.86821	3.41103	7.10824	2.41244	3.99495	4.4008	9.10916	2.28747	3.07111	6.30061	3.97634	7.12468	8.13269	5.4958	6.42898	1.39992	2.41733	0.000722047
Ascomycota	9.28735	1.36842	6.02022	5.71074	3.502	7.06791	2.44916	4.05861	4.43852	9.13744	2.1933	3.12086	6.29999	3.87874	7.29703	8.379	5.5368	6.35427	1.34615	2.54847	0.00501867
Ascomycota	9.57838	1.32184	6.09439	5.91413	3.53069	7.2603	2.51633	4.0786	4.66223	9.02775	2.31805	3.1923	6.14835	4.03683	6.8315	7.85102	5.42474	6.35978	1.42159	2.43121	0
Ascomycota	9.39835	1.28506	6.2184	5.9902	3.45242	7.11801	2.40039	4.02907	4.4737	8.97594	2.21652	3.14386	6.19663	3.97474	7.04863	8.34393	5.52298	6.40937	1.37288	2.42892	0
Ascomycota	9.62945	1.34169	6.12635	5.78914	3.40289	7.12372	2.47404	3.90659	4.31783	9.07227	2.23322	3.03906	6.40875	3.98669	7.23857	8.29087	5.45957	6.36494	1.38552	2.37362	0.0352232
Ascomycota	10.2353	1.0788	5.96026	5.63078	3.38511	7.17696	2.39988	4.30279	4.31568	8.41031	2.15742	3.49514	6.2443	3.97871	6.14472	8.76544	6.19794	6.2181	1.27229	2.63007	0
Microsporidia	4.82779	2.40726	5.76827	7.96952	4.66456	5.53725	1.98566	7.7246	7.85277	8.54694	3.78755	5.0579	2.58995	2.6718	5.27333	7.39535	4.06491	7.29574	0.697252	3.8816	0
Ascomycota	5.17224	1.13646	5.98539	6.70753	4.64236	5.08717	1.88046	7.3613	7.75147	9.64119	1.70166	7.4269	3.90337	3.80993	3.84046	9.11706	5.25266	5.21395	0.922624	3.44576	3.6874e-05
Basidiomycota	7.89211	1.17122	5.64852	5.79574	3.79921	6.27509	2.60454	5.13746	4.82916	8.98707	2.07096	3.95122	6.59409	3.92353	5.84155	9.02742	6.26481	6.09006	1.37313	2.72127	0.00181049
Ascomycota	7.80168	1.20637	5.53164	6.21353	3.62402	6.70737	2.49149	5.11307	5.08148	8.83594	2.07945	4.01814	6.25531	4.11898	6.36128	8.9303	5.8823	5.86274	1.26811	2.61679	2.58086e-05
Ascomycota	7.75441	1.2283	5.51741	6.20002	3.65135	6.71494	2.48231	5.13095	5.09619	8.81898	2.09271	4.04301	6.25033	4.10518	6.35667	8.89847	5.88751	5.85727	1.28541	2.62859	0
Microsporidia	7.80646	1.60255	5.40867	6.5106	3.96382	5.78368	2.35245	5.41004	5.2231	10.3522	2.53139	3.62897	5.06713	3.80737	6.15141	7.88832	5.7588	6.7164	1.23983	2.77238	0.024404
Ascomycota	9.051	1.31617	5.53091	5.98379	3.74565	6.97649	2.47298	4.77478	4.88268	8.74728	2.16605	3.62275	6.10782	3.92968	6.10981	7.94827	6.05405	6.18151	1.56739	2.83094	1.56764e-05
Mucoromycota	7.08899	1.39536	5.83772	6.1316	3.97307	4.94723	2.55736	5.92653	6.31565	8.97431	2.37279	5.0518	4.8672	4.82779	4.98176	8.47087	6.0591	5.82788	1.10844	3.2551	0.0294367
Ascomycota	8.88975	1.27806	5.7305	6.21198	3.70623	6.74647	2.46819	4.8686	5.13222	8.61816	2.33293	3.71762	5.92719	4.06669	5.96906	7.91971	6.07112	6.08511	1.49516	2.76526	0
Basidiomycota	8.22596	1.4138	5.60155	5.90135	3.65893	6.4915	2.83223	4.83224	4.4505	9.2146	2.1141	3.42254	6.50373	3.84783	6.15753	8.59938	6.14934	6.4738	1.51871	2.59031	7.80628e-05
Basidiomycota	7.98372	1.69304	5.33152	5.70484	3.65465	6.26629	3.06244	4.91848	4.67661	9.33484	2.31806	3.50015	6.52421	4.05621	5.76621	8.70882	6.08402	6.29967	1.56634	2.54989	0
Ascomycota	8.7733	1.26823	5.62476	6.1835	3.75015	6.71606	2.4287	4.82486	4.30531	9.33891	2.1355	3.4089	5.97231	4.08073	6.25894	8.41136	6.01579	6.25837	1.46201	2.78229	2.09431e-05
Ascomycota	8.47626	1.22924	5.65942	6.13154	3.81213	6.75516	2.41707	5.08165	4.69649	8.97499	2.27589	3.77882	5.96584	4.08625	5.90354	8.41655	6.01032	6.07377	1.47174	2.78332	0
Ascomycota	8.51817	1.23337	5.64456	6.05966	3.83679	6.85959	2.41382	5.09489	4.60108	9.01837	2.24859	3.77604	5.95724	4.05276	5.87374	8.33625	5.9935	6.15098	1.50257	2.82805	0
Ascomycota	8.57459	1.24455	5.61796	6.11048	3.79925	6.77605	2.42545	5.04793	4.54302	9.05087	2.19522	3.64447	6.02018	4.08709	6.06856	8.44135	5.96553	6.11454	1.48952	2.78333	6.82741e-05
Ascomycota	8.26406	1.33021	5.61008	6.06281	3.8299	6.7132	2.47946	5.18923	4.60778	9.07696	2.25476	3.75685	5.99201	4.05377	5.95481	8.37047	6.03549	6.09601	1.51528	2.8069	0
Ascomycota	8.4273	1.25373	5.69991	6.1572	3.77545	6.76273	2.4599	4.99604	4.60372	8.96667	2.2555	3.70541	6.11178	4.0633	6.05056	8.35376	5.94659	6.16686	1.47327	2.77031	0
Ascomycota	8.39064	1.22685	5.64142	6.10802	3.81636	6.75103	2.43229	5.19093	4.68691	9.0166	2.27556	3.75601	5.99565	4.05029	5.9067	8.4231	5.96831	6.12652	1.4631	2.7737	0
Ascomycota	8.51418	1.1241	5.77331	6.28934	3.71932	6.75814	2.3886	4.88306	4.76892	8.84102	2.26349	3.66277	6.22298	4.08537	6.19599	8.48479	5.8241	6.06573	1.39936	2.73431	0.001122
Ascomycota	8.34852	1.16396	5.68808	6.28658	3.75943	6.64777	2.44112	5.05198	4.8218	8.95024	2.20356	3.76393	6.0973	4.09365	6.07253	8.40263	5.99322	6.11426	1.40714	2.69014	0.00215492
Ascomycota	8.40314	1.1973	5.64882	6.13409	3.86175	6.78436	2.42454	5.23175	4.63522	9.04723	2.24934	3.77679	5.95564	4.04454	5.7987	8.32329	6.02649	6.16416	1.49127	2.80142	0.000143911
Ascomycota	8.41749	1.26875	5.66997	6.12647	3.79864	6.77068	2.4415	5.07491	4.62328	8.96954	2.2578	3.73845	6.04483	4.0767	5.97622	8.32831	5.9697	6.15266	1.49617	2.79728	0.000652361
Ascomycota	8.37283	1.22033	5.64382	6.09497	3.83454	6.76948	2.43713	5.13414	4.62404	8.99713	2.2606	3.75315	6.05927	4.05019	5.91146	8.37192	6.03382	6.16735	1.47144	2.7924	0
Ascomycota	8.39194	1.17479	5.73562	6.2117	3.80167	6.7561	2.41183	5.16935	4.73987	8.94944	2.2673	3.76442	6.04278	4.023	5.88438	8.28428	5.98839	6.1435	1.46287	2.79676	0
Ascomycota	8.38495	1.17095	5.68581	6.25548	3.79884	6.69113	2.42627	5.05154	4.74185	8.97912	2.21635	3.75078	6.09486	4.06429	5.97467	8.44352	5.99335	6.11043	1.43745	2.726	0.00237476
Ascomycota	8.36933	1.26218	5.69145	6.14707	3.75606	6.70225	2.46413	5.02119	4.64371	8.93228	2.25607	3.74199	6.11372	4.0962	6.06362	8.40335	5.99537	6.10216	1.4684	2.76583	0.00365661
Ascomycota	5.5935	0.609193	3.06443	3.06443	7.84567	5.88887	1.97526	10.7809	3.59978	14.0484	2.39985	5.81503	3.48902	2.52908	2.63984	8.63947	5.64888	6.27654	1.10762	4.98431	0
Ascomycota	8.64329	1.22099	5.6025	6.16383	3.68638	6.74176	2.50247	4.79132	4.54877	8.94796	2.23037	3.52908	6.12296	4.15203	6.32864	8.66441	5.89375	6.14628	1.43906	2.64415	0
Ascomycota	8.40776	1.2458	5.65282	6.09104	3.83	6.77464	2.43974	5.14754	4.59466	9.02096	2.26306	3.74239	6.04707	4.05471	5.87744	8.3459	6.02439	6.14525	1.49437	2.80015	0.000321882
Ascomycota	5.38862	0.72184	3.05523	2.837	7.50378	5.69078	1.94729	10.8947	4.21353	14.1011	2.3166	6.14403	3.50848	2.66913	2.76985	8.56136	5.25432	6.22797	1.14151	5.05288	0
Ascomycota	8.2727	1.34926	5.6007	6.05315	3.75936	6.74124	2.48961	5.06322	4.6155	9.00435	2.23462	3.69528	6.09781	4.02253	6.1769	8.4158	5.93077	6.13416	1.49133	2.82097	0.0307705
Ascomycota	8.41912	1.23656	5.67151	6.10018	3.8196	6.81174	2.42916	5.16186	4.61409	9.00706	2.2388	3.75531	6.02197	4.04045	5.84771	8.3403	6.03714	6.15746	1.49337	2.79662	0
Ascomycota	8.34323	1.12549	5.7322	6.18914	3.85629	6.67381	2.34508	5.44571	4.7676	9.03893	2.14372	3.96633	5.58686	4.0118	5.71122	8.21431	6.16189	6.22269	1.48492	2.97878	0
Ascomycota	8.06639	1.24127	5.7122	6.16487	3.88682	6.7858	2.38285	5.26105	4.75301	8.90056	2.24751	3.94595	5.92101	4.08364	5.83096	8.66564	5.91139	5.92686	1.48695	2.82528	0
Ascomycota	8.57253	1.23365	5.64828	6.11926	3.77172	6.85236	2.41236	5.05399	4.60397	8.9978	2.22456	3.69458	5.96628	4.07699	6.00647	8.28019	5.97907	6.16074	1.51983	2.82464	0.000747386
Ascomycota	8.30185	1.25787	5.63568	6.15147	3.82624	6.67653	2.42211	5.25777	4.6677	9.02541	2.26947	3.80256	6.00268	4.06621	5.87941	8.42431	5.98444	6.06796	1.47527	2.80407	0.00100786
Basidiomycota	9.76389	1.33965	5.69281	5.78148	3.58181	6.56304	2.64008	4.45078	3.81441	9.60488	2.0743	3.06407	6.50251	3.4386	6.75855	8.27893	5.93808	6.54447	1.53165	2.63601	0
Ascomycota	8.36057	1.36433	5.42198	6.02534	3.87085	6.68699	2.51414	5.09798	5.00561	8.93597	2.17597	3.86751	5.99239	3.95433	5.95784	8.13821	6.11541	6.07051	1.56997	2.87244	0.00166687
Ascomycota	8.87173	1.26679	5.90176	5.93115	3.78316	6.99085	2.39877	5.05056	4.59332	8.91431	2.20841	3.73991	5.6463	4.04451	5.72895	8.17032	6.098	6.18588	1.60073	2.87458	0
Ascomycota	8.00081	1.3936	5.31633	6.33997	3.9081	6.77014	2.32153	5.34031	5.16269	9.12756	2.1757	3.85538	5.82335	3.93152	5.88632	8.39325	5.98576	5.89574	1.5532	2.81841	0.000324739
Ascomycota	9.10041	1.06994	6.04712	6.422	3.84846	7.34283	2.13818	5.11739	5.33669	8.70683	2.26295	3.67612	5.4884	3.79246	5.58165	7.31615	5.85655	6.50819	1.49145	2.89623	0
Ascomycota	8.23785	1.01905	5.9329	6.46933	3.71141	6.81596	2.27181	5.28448	5.28084	8.8015	2.08187	3.88847	5.69854	4.0307	5.74152	8.42655	6.18157	5.97288	1.34648	2.80411	0.00217439
Basidiomycota	9.15919	1.33627	5.54678	5.90574	3.73986	6.48041	2.59996	4.66815	4.25528	9.42676	2.09772	3.19082	6.40385	3.75523	6.32121	8.31096	5.97988	6.62719	1.489	2.70572	1.8765e-05
Ascomycota	8.09875	1.35671	5.45654	6.17651	3.96815	6.84323	2.30546	5.33035	5.02751	9.004	2.26474	3.85635	5.71272	3.8304	5.63055	8.38151	6.1734	6.09291	1.58482	2.90539	0
Ascomycota	8.11396	1.34611	5.48139	6.27459	3.90257	6.85911	2.29862	5.3351	5.07541	8.98918	2.19088	3.88565	5.73755	3.8601	5.65795	8.40773	6.15791	5.98727	1.57978	2.85685	0.00233096
Ascomycota	8.79739	1.2109	5.73093	6.04309	3.67801	6.84725	2.47728	4.7375	4.66481	8.94748	2.15107	3.50825	6.20341	4.16749	6.31702	8.15693	6.03686	6.15868	1.45327	2.71238	0
Ascomycota	9.12484	1.13976	5.85353	5.97551	3.60409	6.96581	2.40407	4.75498	4.75012	8.77069	2.20032	3.58271	5.98497	4.09524	6.08803	8.08812	6.17539	6.19918	1.49671	2.74592	0
Ascomycota	8.39982	1.21133	5.61515	6.18917	3.6623	6.98357	2.30257	5.18609	5.07574	8.83402	2.17117	3.84442	6.14466	3.96959	5.87916	8.42386	6.00001	5.95859	1.41405	2.73472	0
Ascomycota	8.78756	1.16187	5.9538	6.28192	3.67803	7.14325	2.42227	4.39155	4.5147	8.74699	2.23489	3.58421	6.30592	4.06335	6.52002	8.36403	5.53283	6.26323	1.37812	2.67146	0
Basidiomycota	8.37911	1.16318	5.78866	6.18403	3.59793	6.39043	2.53221	4.85822	4.61262	9.11268	2.14391	3.42039	6.56426	3.78863	6.20978	8.84746	6.04272	6.35902	1.40399	2.60079	0
Basidiomycota	9.36553	1.29607	5.54339	5.74841	3.6487	6.53248	2.6036	4.52571	4.19543	9.28647	2.05121	3.09845	6.60364	3.69116	6.49513	8.38779	6.11182	6.65957	1.47046	2.6811	0.00388033
Mucoromycota	6.43475	1.72655	5.41553	5.94379	4.25605	5.13745	2.70571	6.15752	6.09285	9.39829	2.46246	4.83766	4.90855	4.15342	5.13322	8.34491	6.13182	6.1381	1.2435	3.37785	0
Ascomycota	5.36615	1.19939	6.081	7.00439	4.37336	5.30271	2.08596	6.69582	7.41977	9.46023	2.12369	6.04472	4.19936	3.70488	4.28934	8.60789	5.64783	5.91015	0.990617	3.4922	0.000552008
Ascomycota	6.0034	1.11533	6.42833	7.07312	4.21216	5.38375	1.9934	6.20315	7.44295	9.1757	2.07939	6.06716	4.21814	3.8032	4.17554	9.07513	5.51123	5.81661	0.922196	3.30011	0
Basidiomycota	7.90005	1.48302	5.7157	5.58437	3.81815	6.30861	2.803	5.30442	4.67179	9.33964	2.21626	3.72247	6.14406	3.76168	6.00163	8.75943	6.07762	6.22734	1.48026	2.68048	4.21521e-05
Zoopagomycota	7.82793	1.20473	5.38671	6.77182	3.20578	7.59698	2.66477	4.66775	4.50325	9.83708	2.44309	2.69535	6.13165	3.78809	6.72286	8.70566	5.70779	6.04469	1.44721	2.64683	0
Chytridiomycota	3.68912	1.46911	5.77379	7.41291	4.12413	3.96808	1.69522	8.75718	9.06687	8.24435	1.99397	9.95101	3.46649	3.49182	3.1758	8.61561	5.43045	4.49134	0.777039	4.40572	0
Chytridiomycota	3.85536	1.65752	6.03298	7.14875	4.09831	4.5122	1.69622	8.37932	8.7321	7.75338	1.99962	10.0272	3.57021	3.19189	3.10756	8.29219	5.68172	4.85244	0.773668	4.63732	1.77089e-05
Basidiomycota	7.88196	1.72174	5.53953	5.78542	3.67228	6.19777	2.99033	4.82793	4.4177	9.39451	2.23867	3.39045	6.25474	3.876	6.34078	8.60996	6.03547	6.57062	1.53229	2.72179	6.80421e-05
Basidiomycota	8.06358	1.7696	5.50558	6.0185	3.62321	6.15003	2.92462	4.82127	4.57115	9.30723	2.24966	3.44885	6.24658	3.86473	6.21935	8.53657	6.00244	6.50229	1.56188	2.61286	4.58294e-05
Basidiomycota	8.54528	1.252	5.69261	5.73742	3.7731	6.57769	2.55476	5.02694	4.56658	9.17357	2.0657	3.54636	6.51465	3.67694	6.12034	8.53588	6.08332	6.38158	1.44817	2.72713	0
Basidiomycota	9.47742	1.28315	5.72179	5.63357	3.56423	6.58895	2.67685	4.50393	4.24346	9.00959	2.00043	3.14123	6.86207	3.47326	6.72657	8.59094	6.06279	6.40838	1.44383	2.58754	1.79501e-05
Ascomycota	4.22303	1.71703	5.5531	7.32859	4.69326	4.42392	2.12117	8.34267	8.62895	9.77536	2.12483	6.13623	3.65272	3.55139	4.41578	8.61354	5.09793	4.80445	1.04668	3.74874	0.000649561
Ascomycota	4.61842	1.53947	5.41363	6.78656	4.76004	4.4316	2.30449	8.32223	8.08473	9.75865	2.14463	6.03702	3.78779	3.76125	4.47263	8.70122	5.20323	5.07061	1.10621	3.69558	0
Ascomycota	4.17604	1.62474	5.42584	7.0309	4.90491	4.26463	2.155	8.65624	8.55056	9.90677	2.07484	6.24679	3.62971	3.59528	4.41827	8.70932	5.04676	4.73664	1.06498	3.78173	6.01822e-05
Ascomycota	8.51645	1.39514	5.76386	5.85015	3.73753	6.92184	2.45401	4.96989	4.94118	8.92121	2.27237	3.79316	5.7316	4.08696	6.07415	8.08041	5.96536	6.20232	1.57014	2.75192	0.000366603
Ascomycota	8.46955	1.22107	5.48604	6.34938	3.61249	7.29366	2.40099	4.54467	4.94098	8.77233	2.13445	3.5953	6.53687	4.03022	6.20369	7.95174	6.06415	6.28726	1.48361	2.62129	0.000248857
Ascomycota	8.44474	1.19353	5.48848	6.40844	3.58355	7.35854	2.37295	4.55011	4.95614	8.71577	2.13133	3.61179	6.53568	4.02442	6.15987	7.95953	6.08203	6.27806	1.47524	2.62572	0.0441071
Basidiomycota	9.40653	1.45949	5.62602	5.73091	3.5289	6.51691	2.7133	4.25201	3.92161	9.24058	2.05935	2.88076	6.947	3.56433	7.03113	8.39597	5.97255	6.59901	1.51192	2.64153	0.000194617
Ascomycota	8.31187	1.19866	5.72046	6.30968	3.65637	6.77046	2.41544	4.96126	4.87591	8.91307	2.08108	3.72716	6.25217	3.9978	6.26021	8.56787	5.93678	5.96981	1.36583	2.70808	0
Basidiomycota	9.37587	1.37183	5.66026	5.91385	3.47501	6.49995	2.61196	4.61965	4.08264	9.24006	2.12301	3.066	6.51698	3.70132	6.75242	8.27501	5.96378	6.60003	1.4781	2.67228	0
Ascomycota	9.68077	1.48173	5.51907	5.90033	3.71756	6.30244	2.49071	4.70473	5.09213	9.7906	2.29918	3.17827	5.16947	4.77342	5.92126	7.8322	5.91193	6.31599	1.23937	2.67883	0
Ascomycota	8.92088	1.43628	5.55852	6.10563	3.66515	6.72197	2.62963	4.82977	4.95914	8.83963	2.23627	3.61788	5.83522	4.17012	6.40087	8.04027	5.89018	5.87634	1.52259	2.74367	0
Ascomycota	9.07726	1.32363	5.68083	6.07696	3.56997	6.78948	2.59148	4.72934	4.91645	8.57438	2.25574	3.68038	5.98693	4.27694	6.21181	8.18886	5.98721	5.85591	1.46435	2.76209	1.66687e-05
Ascomycota	8.89649	1.12376	5.60155	6.55242	3.46769	7.12146	2.28519	4.79914	5.20427	8.64849	2.2208	3.60242	6.18752	3.95924	6.23796	8.1636	5.9721	6.02034	1.32255	2.61302	0
Ascomycota	8.98736	1.13665	5.61027	6.4001	3.64119	7.35401	2.19577	4.99088	5.04797	8.70301	2.19915	3.69294	5.98768	3.80493	5.83959	8.05731	6.04124	6.18095	1.38966	2.73936	0
Ascomycota	8.91985	1.19368	5.56098	6.26942	3.68138	7.34217	2.21065	5.06108	4.95664	8.74035	2.20521	3.7163	5.9572	3.79627	5.80973	8.08021	6.08101	6.20533	1.43255	2.78	0
Microsporidia	3.32587	1.66664	5.69856	7.189	5.80278	3.73857	2.1074	8.76384	9.96083	9.35774	2.19722	7.26808	3.05307	4.08168	3.97736	7.58866	5.45602	4.60287	0.597658	3.56613	0
Ascomycota	8.61194	1.31262	5.65981	5.96789	3.7646	7.07486	2.38299	4.93024	4.87166	8.8039	2.31979	3.77199	5.91	3.92709	5.94071	8.09936	6.05448	6.26252	1.52895	2.80459	0
Basidiomycota	10.4112	0.992331	5.34352	6.25923	3.03254	7.85492	2.24076	3.80457	4.43126	8.9283	1.86659	2.80457	6.22757	4.11408	6.58771	10.1983	5.77549	5.69263	1.23787	2.19627	0.000273641
Basidiomycota	10.3515	1.06596	5.90039	5.60413	3.2725	6.80015	2.47247	4.03829	4.45526	8.73424	1.93462	3.19535	5.98827	4.24499	6.69738	10.0922	5.90092	5.88781	1.16124	2.20007	0.00226616
Basidiomycota	8.12939	1.21126	5.55646	5.68244	3.81817	6.35457	2.60712	5.3072	4.71065	9.12801	2.08133	3.8897	6.35386	3.82214	5.75602	9.11063	6.22115	6.18494	1.35811	2.71252	0.00434084
Basidiomycota	7.74248	1.4152	5.15405	5.48953	3.40756	5.8182	3.06876	4.80706	5.27175	9.42124	1.95622	4.32407	7.08833	4.82956	5.66854	9.68581	6.09932	5.14317	1.23114	2.37799	0
Basidiomycota	7.12864	1.327	5.41088	5.88495	3.60487	5.80444	2.86413	5.15782	5.53946	9.34498	1.95194	4.49275	6.66957	4.71953	5.6917	9.68502	5.97599	5.14436	1.22973	2.37224	0
Basidiomycota	6.1127	2.06455	4.34861	5.0085	4.61046	5.30867	3.24277	5.73993	5.89756	10.3663	2.11423	4.65409	6.17917	4.59227	5.16426	9.68598	5.79395	5.10406	1.43258	2.57406	0.00526646
Basidiomycota	9.52644	1.2168	5.75672	5.84001	3.536	6.78796	2.5678	4.54538	4.22233	9.12128	2.0503	3.13563	6.60665	3.61796	6.5616	8.31969	5.9802	6.4994	1.48815	2.61968	0
Ascomycota	9.84604	1.34047	5.90179	5.78928	3.52805	7.43059	2.44117	4.22452	4.44555	8.73921	2.21998	3.21809	6.20057	3.92851	6.68795	7.83137	5.74491	6.3929	1.52502	2.55173	0.0123007
Ascomycota	8.65785	1.3331	5.5428	6.00378	3.83864	6.75918	2.45699	5.02795	4.88334	8.92732	2.1422	3.70244	6.01447	4.03432	6.02946	8.08967	6.05997	6.09349	1.56886	2.83415	0
Ascomycota	8.74954	1.23051	5.588	6.10699	3.6107	6.69032	2.5103	4.77371	5.13215	8.61112	2.32353	3.7493	6.18022	4.1305	6.04322	8.05569	6.22262	6.04704	1.42939	2.81473	0.000416785
Ascomycota	8.75746	1.16319	5.7365	6.28366	3.59928	6.68234	2.43924	4.83811	5.21858	8.51998	2.28524	3.78426	6.14357	4.17201	5.96438	7.96492	6.17734	6.03203	1.41751	2.82039	0
Ascomycota	8.81613	1.19763	5.72845	6.41173	3.55188	6.47156	2.4555	4.84969	5.21581	8.55512	2.24935	3.81271	6.03769	4.24787	6.11681	7.78629	6.1503	5.93644	1.50824	2.9008	0
Ascomycota	8.18186	1.26399	5.42528	6.82793	3.5243	6.75531	2.33294	5.00741	5.54788	8.48384	2.39969	3.82629	6.30556	3.93183	6.05711	7.95715	6.09096	6.00786	1.3461	2.7234	0.00329453
Basidiomycota	7.18195	1.15439	5.54161	6.28413	3.74467	6.52016	2.31265	5.42933	5.07377	8.98982	1.92013	4.18745	5.93889	3.64814	6.01148	9.81018	6.17002	6.00501	1.28108	2.79513	2.03513e-05
Ascomycota	9.68845	1.0842	5.76801	6.10906	3.36809	7.23361	2.38229	4.44501	4.70849	8.7169	2.20394	3.33135	6.04203	4.0399	6.19691	8.12003	6.28992	6.21188	1.39047	2.66947	0
Ascomycota	9.49507	1.00916	5.72146	6.15641	3.36101	7.05297	2.14469	4.55327	4.77333	9.00511	2.3252	3.36445	6.07905	4.04955	6.46243	8.18591	6.26042	6.09452	1.23352	2.67248	0
Ascomycota	8.98976	1.22883	5.77533	6.309	3.57364	7.01885	2.42492	4.69452	4.88184	8.60109	2.28836	3.62136	5.88254	4.15718	6.10712	8.18203	5.97185	6.05755	1.41527	2.65266	0.166295
Ascomycota	8.56402	1.25537	5.66227	6.32424	3.58903	6.64862	2.36472	4.74339	4.70134	8.91977	1.96122	3.64712	6.28007	4.13846	6.60371	8.55663	5.78258	6.10894	1.40339	2.74475	0.000375461
Ascomycota	8.25686	1.22828	5.71396	6.16394	3.78938	6.73732	2.44651	5.08618	4.83025	8.96767	2.22123	3.69768	6.04463	4.0503	6.23708	8.20029	5.97855	6.08884	1.48426	2.77679	0
Chytridiomycota	7.87213	1.46705	5.19259	5.78859	4.21623	6.08286	2.2248	5.38385	5.56738	9.44392	2.22269	4.32796	5.32674	4.04959	4.85498	8.66677	6.3774	6.90649	1.23243	2.79555	0
Basidiomycota	8.41782	1.18306	5.39631	5.7901	3.43219	6.67021	2.44802	4.93857	4.46	8.80155	2.00653	3.60176	6.52741	3.74911	5.99722	8.38517	6.14502	6.17103	1.45016	2.70917	1.71958
Mucoromycota	4.44845	1.63341	5.85377	6.82191	4.58782	4.34152	2.23415	8.16051	8.00616	9.11278	1.90135	7.32262	4.03562	3.83755	4.29088	7.923	5.2943	4.78331	1.2389	4.15468	0.0173215
Mucoromycota	4.49776	1.56258	5.76504	6.97094	4.71918	4.4911	2.16857	8.18559	7.95051	9.15852	1.98027	7.16418	4.0043	3.78005	4.33729	7.79026	5.31262	4.98268	1.16346	4.01291	0.00219424
Mucoromycota	4.40507	1.55793	5.80038	7.01053	4.69195	4.48285	2.14632	8.3236	7.96023	9.13162	1.98822	7.16296	4.01891	3.72036	4.27958	7.85148	5.22965	4.97346	1.17439	4.06729	0.0232188
Basidiomycota	8.11407	1.32093	5.57236	5.64635	3.74667	6.09878	2.7018	5.0977	4.3419	9.25608	2.21337	3.386	6.38019	3.76732	6.04075	9.00717	6.04235	6.35305	1.39723	2.65318	0.862775
Basidiomycota	8.11291	1.44211	5.54467	5.64307	3.8227	6.24961	2.72115	5.241	4.3714	9.38258	2.23145	3.40903	6.2389	3.75311	6.13458	8.94102	6.07263	6.46832	1.49209	2.72342	0.00424573
Mucoromycota	6.44444	1.40899	5.71241	6.70062	3.993	4.88486	2.53206	6.34263	6.64063	9.21472	2.42058	4.8343	4.74206	4.62135	4.97477	7.89975	6.03022	5.90852	1.15924	3.53486	0
Mucoromycota	6.3408	1.44434	5.60344	6.52591	4.01545	4.89444	2.59646	6.17462	6.79958	9.18962	2.42877	5.03865	4.7514	4.47649	5.06493	8.11337	5.92501	5.94494	1.23933	3.43247	0
Mucoromycota	6.3794	1.47446	5.63899	6.59721	4.05212	4.85169	2.55982	6.40768	6.68128	9.26661	2.43069	4.85118	4.68882	4.60746	5.05987	7.85865	5.98544	5.89684	1.16297	3.54862	0.000192341
Mucoromycota	6.36192	1.38266	5.6612	6.76158	4.06877	4.9565	2.57235	6.12228	6.55182	9.42265	2.48049	4.72262	4.68852	4.71098	4.8616	7.98478	6.08837	6.01338	1.17916	3.40835	1.72902e-05
Basidiomycota	12.0762	1.00109	5.90443	5.68802	3.20868	7.61915	2.42279	3.072	3.77565	9.42431	1.53107	2.17751	7.21879	3.423	7.25504	8.73546	5.3958	6.66129	1.26143	2.14828	0
Basidiomycota	11.1286	1.01532	5.68728	6.15584	3.30478	7.15803	2.28712	3.73774	4.13899	9.2912	1.68014	2.68817	6.80866	3.78115	6.82294	8.62071	5.87984	6.22638	1.2742	2.31292	0
Basidiomycota	11.4843	0.980606	5.79014	5.99146	3.23156	7.21759	2.22179	3.61213	4.02871	9.13954	1.69542	2.57773	6.93135	3.76772	6.98501	8.83433	5.82647	6.15377	1.24329	2.28679	0.000259488
Basidiomycota	10.7553	0.976891	5.49685	6.39154	3.34971	7.16862	2.19896	3.546	4.38021	9.25355	1.67092	2.52307	7.20985	3.62546	6.84236	9.12167	5.72304	6.18878	1.28661	2.25167	0.0389411
Ascomycota	8.15302	1.2148	5.52962	6.3069	3.74521	6.90386	2.26391	5.2848	5.36965	8.67878	2.25622	3.90626	5.84148	3.89989	5.82622	8.66552	6.07257	5.95885	1.37011	2.74669	0.00564774
Ascomycota	8.20221	1.17661	5.54626	6.31111	3.75269	6.95847	2.2455	5.25953	5.37491	8.65343	2.25572	3.90615	5.86215	3.89322	5.79002	8.64787	6.07615	5.97983	1.3718	2.73627	9.00072e-05
Ascomycota	8.17665	1.19554	5.52953	6.3076	3.74165	6.94431	2.2572	5.24832	5.35754	8.65206	2.26821	3.89618	5.86983	3.89953	5.83217	8.67554	6.07245	5.97101	1.36714	2.73623	0.0013309
Ascomycota	9.24536	1.19683	5.89102	5.91573	3.57618	7.30914	2.41905	4.78629	4.37084	8.81009	2.07045	3.58798	6.2028	3.86946	6.49708	7.97467	5.95545	6.12718	1.46927	2.72513	0
Ascomycota	4.94168	1.54278	5.67195	7.71471	4.97183	4.47376	2.01846	7.39119	8.35399	9.77041	2.43019	6.13535	3.64994	3.70625	4.36287	7.93697	4.7311	5.91212	0.90544	3.35722	0.0217891
Ascomycota	8.22899	1.2122	5.50081	6.39661	3.74621	7.01479	2.27316	5.30745	5.25451	8.87943	2.22757	3.90772	5.71274	3.7498	5.69737	8.38396	6.10164	6.05614	1.46016	2.88875	0
Ascomycota	5.57499	1.22541	5.99693	6.53949	4.4321	5.11324	2.14374	6.49425	7.25852	9.59152	2.08801	6.11305	4.33635	4.05573	4.41821	8.7819	5.81761	5.67469	1.03401	3.31024	0
Ascomycota	5.50429	1.31147	5.80758	6.52195	4.5161	4.98101	2.14165	6.54218	7.29744	9.60801	2.08655	6.08344	4.33565	3.90578	4.46496	9.02123	5.86034	5.60851	1.04701	3.35483	0
Ascomycota	5.59348	1.23866	6.01916	6.55345	4.43068	5.06282	2.15642	6.38117	7.23907	9.59127	2.09536	6.05674	4.37813	4.0376	4.41884	8.91431	5.83792	5.62863	1.03691	3.28181	0.0475803
Ascomycota	5.66135	1.31003	5.91067	6.55774	4.44436	5.19976	2.17975	6.41572	7.27007	9.52378	2.08477	5.96893	4.34179	3.96895	4.56652	8.85063	5.70625	5.65396	1.04307	3.33979	0.00214089
Ascomycota	5.53729	1.24017	5.92455	6.624	4.40574	5.03177	2.1368	6.5342	7.35111	9.5236	2.05875	6.1404	4.33278	3.94951	4.40887	8.96312	5.87347	5.58993	1.03372	3.34024	0
Ascomycota	7.82178	1.32744	5.71059	6.64221	3.93951	5.91838	2.35913	5.04698	5.65978	10.0155	2.18154	4.11487	4.87068	4.29549	5.7478	7.99767	5.47224	6.46859	1.11939	3.29044	0
Ascomycota	4.70623	1.31529	6.0111	6.27033	4.43624	4.8555	1.98332	7.25791	7.97814	9.38871	1.82545	8.19016	3.81129	3.57078	3.61299	8.60751	6.23563	5.32823	0.920696	3.69338	0.00108573
Ascomycota	8.90071	1.19683	5.45086	6.96676	3.59681	7.11671	2.28551	4.71669	5.24506	8.93851	2.35693	3.31117	5.71005	3.64703	6.07412	7.45796	6.04715	6.86086	1.39711	2.72312	3.36604e-05
Basidiomycota	9.62393	1.0435	5.50866	6.08071	3.33943	7.84019	2.39344	4.24705	4.05909	8.98221	2.11303	2.87924	6.94658	3.53511	6.44216	8.72694	5.95982	6.41517	1.48787	2.37588	0
Basidiomycota	8.37673	1.16577	5.69371	6.26146	3.79012	6.41524	2.39767	4.89822	4.61081	9.11506	1.9763	3.54463	6.20621	3.62045	6.51305	9.37721	5.8325	6.21396	1.28581	2.60483	0.100235
Ascomycota	8.81423	1.2107	5.85373	6.39519	3.73871	7.09478	2.27563	4.95081	4.78041	8.96366	2.08199	3.53277	6.18994	3.76328	6.16661	7.86581	5.84242	6.29163	1.46959	2.7181	0
Ascomycota	5.8791	1.05	5.92817	6.63953	4.56209	5.25138	2.11966	6.63761	6.85229	9.41739	1.78133	5.74547	4.38457	3.81001	4.24986	9.297	5.68949	6.12427	1.02733	3.55345	0
Basidiomycota	9.87244	1.32425	5.8986	5.99324	3.46171	6.52709	2.54848	4.32264	4.18204	9.13649	2.10871	2.99184	6.79237	3.58284	6.88548	8.0107	5.86936	6.32021	1.44105	2.73048	0
Basidiomycota	7.97403	1.42126	5.67503	6.08152	4.12101	6.2302	2.44563	4.99122	4.74699	9.38179	2.13245	3.67905	5.88476	3.50031	6.4023	9.24433	5.79968	6.34081	1.36899	2.57865	0
Ascomycota	6.22895	1.40705	5.34548	6.67132	4.62067	4.98012	2.33665	5.85581	6.24708	9.86792	2.15243	5.07655	4.89781	4.07656	5.09417	9.31732	5.3265	5.91183	1.13076	3.45501	0
Ascomycota	7.3098	1.52876	5.31249	6.51904	4.32501	5.02216	2.35707	5.23262	5.90672	9.8476	2.16602	4.53186	4.89104	4.10555	5.45032	8.80225	5.8636	6.52101	1.13014	3.17695	0
Ascomycota	6.18371	1.39951	5.39144	6.67234	4.57307	5.02256	2.33516	5.8233	6.27392	9.79016	2.14457	5.15199	4.89169	4.06416	5.09197	9.33225	5.34675	5.94413	1.12119	3.44614	0
Ascomycota	6.22225	1.46888	5.34098	6.52688	4.61122	4.92148	2.26216	6.15701	6.43637	9.87251	2.06739	5.20969	4.71349	3.81903	4.86908	9.42715	5.50219	6.03291	1.11823	3.42111	0
Basidiomycota	7.82837	1.76824	5.54768	5.68968	3.72023	6.16982	3.04129	5.00681	4.47706	9.3934	2.29098	3.48799	6.27551	3.92003	6.12102	8.59161	6.03771	6.39374	1.57074	2.66809	0
Ascomycota	7.67345	1.13589	5.63898	6.55404	3.66156	6.88796	2.30269	5.49438	5.39309	8.48979	2.24116	4.18873	5.82988	3.91073	5.73796	8.73668	6.22938	5.75525	1.35401	2.78439	0
Ascomycota	7.62252	1.2056	5.52356	6.65621	3.71179	6.81068	2.27024	5.58156	5.66881	8.49151	2.28345	4.26861	5.64641	3.85387	5.75307	8.62522	6.09326	5.73118	1.38259	2.81985	0
Ascomycota	7.98058	1.22698	5.51836	6.24967	3.82565	6.75796	2.28343	5.66633	5.08218	9.02869	2.12851	4.04776	5.70903	3.95663	5.61342	8.36529	6.1056	6.03751	1.47794	2.92561	0.012859
Ascomycota	8.67536	1.03454	5.55395	6.4707	3.68765	7.08645	2.18587	5.18065	5.34511	8.6668	2.17635	3.89967	5.96529	3.98518	5.68365	8.13269	5.96814	6.10334	1.33431	2.85825	0.00604341
Basidiomycota	8.38962	1.13843	5.35705	5.9445	3.49211	6.39246	2.54712	5.04343	4.51591	9.25164	2.11144	3.53223	6.44478	3.92517	6.36082	8.9362	6.33241	6.13472	1.43967	2.64868	0.0615909
Basidiomycota	7.5992	1.24951	5.39467	6.03539	3.68271	6.35102	2.53196	5.43395	4.86487	9.44165	2.14168	3.89276	6.15751	3.91969	6.05151	8.80993	6.2038	5.94553	1.52479	2.76364	0.00423482
Basidiomycota	7.87638	1.37175	5.51804	5.81536	3.83543	6.35426	2.67603	5.26587	4.91968	9.29702	2.23188	3.76639	5.95202	3.9284	5.82986	8.71619	5.94496	6.36934	1.49084	2.84025	6.44437e-05
Basidiomycota	8.03571	1.24976	5.56617	5.93512	3.87355	6.16228	2.60546	5.25693	4.50676	9.58104	1.97133	3.48298	6.55565	3.68831	6.15834	9.15532	6.00937	6.12325	1.47655	2.60613	0
Basidiomycota	8.00204	1.26651	5.54465	5.89149	3.88935	6.16272	2.60911	5.25167	4.48371	9.59721	1.96898	3.47631	6.57089	3.68398	6.16266	9.24196	6.01652	6.09671	1.47353	2.60999	0
Zoopagomycota	4.79919	1.18201	5.36535	6.52362	4.35104	5.26071	1.89183	7.215	7.96484	8.84168	2.07971	7.24275	4.25696	3.8142	3.89629	9.62305	5.81349	5.4861	0.872718	3.51945	0
Zoopagomycota	5.31112	1.17535	5.75706	5.70893	4.45557	4.69288	1.85204	7.21652	7.4867	8.71936	1.82273	7.50157	4.66188	3.55293	3.917	11.4561	5.46087	5.07968	0.764342	3.39331	0.0140454
Zoopagomycota	5.24682	1.2101	5.42052	6.03268	4.752	4.87526	1.8684	6.83952	7.5145	9.30681	1.82819	6.60099	4.64632	3.82406	3.98876	10.8569	5.54354	5.33628	0.820681	3.48766	0
Zoopagomycota	4.84616	1.16433	5.83339	5.8365	4.68017	5.04677	1.88494	7.08536	7.18101	8.97826	1.9076	6.87367	4.89579	3.51142	4.0595	11.475	5.1703	5.34494	0.803953	3.41404	0.0068818
Zoopagomycota	5.36823	1.33334	5.46845	5.67699	4.46314	4.24633	1.8737	7.60329	8.13023	9.31315	1.82812	7.83062	4.03636	4.00841	3.55574	10.0416	5.88111	4.90438	0.818627	3.61739	0.000801527
Ascomycota	9.10839	1.23178	5.83674	6.09603	3.5322	7.1589	2.57924	4.23322	4.32811	8.7642	2.08846	3.32272	6.70289	3.98091	6.92808	8.16869	5.8511	6.17008	1.40288	2.51536	2.28314e-05
Ascomycota	8.66635	1.08629	5.68203	6.49327	3.418	7.23415	2.42044	4.47291	5.1525	8.3326	2.15134	3.78021	6.4774	4.21108	6.03673	8.20614	6.17117	5.99146	1.36922	2.60573	0.0409565
Basidiomycota	8.84904	1.30089	5.75047	6.08592	3.56325	6.262	2.7119	4.55114	4.36468	9.16725	2.21746	3.18711	6.71065	3.70631	6.48617	8.60206	5.8696	6.5628	1.42127	2.63002	0
Ascomycota	5.58525	1.11022	5.89452	6.758	4.45287	5.21958	2.21243	6.92599	6.96021	9.34931	1.90027	5.59816	4.68057	4.26863	4.11648	8.43413	5.9605	5.9304	1.02517	3.61726	3.71088e-05
Ascomycota	5.10089	1.09966	5.78665	6.87309	4.4308	5.22234	2.10144	7.23398	6.85941	9.29139	1.81027	5.84132	4.70836	4.53669	3.99455	8.59263	6.17918	5.73528	1.00738	3.59393	0.000754326
Ascomycota	8.99044	1.04988	5.83402	6.12952	3.49406	7.26789	2.27315	4.57418	4.88266	8.59594	2.17811	3.42104	6.07382	4.05965	6.40013	8.35815	6.23451	6.18487	1.35737	2.64061	0
Basidiomycota	7.73169	1.39586	5.39366	6.084	3.90779	6.20163	2.6765	5.62135	4.9591	9.30442	2.16516	3.98597	6.21904	3.94715	5.66946	8.32501	6.10824	5.96571	1.53193	2.8063	9.24334e-06
Ascomycota	9.08857	1.20327	5.72029	6.2164	3.47155	6.96798	2.57641	4.62121	4.84899	8.61309	2.24671	3.58502	5.94901	4.34235	6.18363	8.14458	6.11308	5.97078	1.41086	2.7262	0
Chytridiomycota	8.20981	1.26549	5.67583	6.50115	3.53566	6.3942	2.429	4.93852	5.26626	9.14905	2.2253	3.6121	5.82896	4.03798	6.29489	7.9147	6.14458	6.64426	1.24762	2.68462	0
Basidiomycota	10.3103	1.04255	5.35217	6.36581	3.57902	7.29554	2.22664	3.85649	4.52482	9.74653	1.75327	2.62235	6.8336	3.49932	6.55131	8.91977	5.58159	6.31632	1.2748	2.34532	0.00251416
Basidiomycota	11.5841	0.935871	5.92342	5.43531	3.19057	6.87552	2.54509	3.74532	4.32313	8.77943	1.89134	3.02369	6.19024	4.26583	6.4672	9.69048	5.83676	5.90632	1.18013	2.2098	0.000452792
Basidiomycota	10.6272	0.948775	5.75705	5.53154	3.26972	6.81481	2.44129	4.03115	4.54437	8.87246	1.91124	3.31235	6.1436	4.30477	6.29425	9.94051	5.96149	5.85315	1.17808	2.26225	0
Ascomycota	10.9775	1.02517	6.11701	5.33284	3.29182	7.69487	2.42906	3.85113	3.95176	8.39286	2.03986	3.45471	6.33405	4.02796	6.40739	8.24392	6.21067	6.47367	1.26434	2.47934	6.19279e-05
Ascomycota	11.4301	1.10674	6.03025	5.18897	3.35252	7.85068	2.50463	3.546	3.65231	8.56017	1.8685	3.38854	6.54046	4.07386	6.6833	7.72099	6.19529	6.4878	1.31489	2.50398	0
Ascomycota	10.7944	1.09242	5.98617	5.27872	3.29826	7.60425	2.4665	3.85814	3.97042	8.3938	2.0416	3.46512	6.38931	4.07188	6.49756	8.33938	6.27455	6.43606	1.28041	2.4608	0.00024938
Microsporidia	2.64028	1.60078	5.80227	7.6633	5.06579	3.59331	1.67256	11.157	10.5964	9.01578	2.21086	9.44888	2.40217	2.36592	3.45719	6.47169	4.86867	4.41673	0.451695	5.0819	0.0168216
Ascomycota	9.10176	1.24976	5.88451	6.03247	3.6345	6.97078	2.47123	4.67614	4.38724	8.99372	2.20965	3.50354	6.10544	4.0503	6.3239	8.03235	5.86985	6.29074	1.51037	2.69048	0.0112784
Ascomycota	9.07517	1.21482	5.88926	6.06379	3.62253	6.9485	2.44544	4.67737	4.44965	8.93705	2.21637	3.53559	6.13464	4.0566	6.30852	8.05732	5.8905	6.27576	1.48844	2.69354	0.019153
Ascomycota	8.80129	1.32682	5.67313	5.99745	3.73886	6.78379	2.49292	4.91992	4.93641	8.71543	2.26217	3.71081	5.90082	4.05291	5.99521	8.08051	6.06619	6.1179	1.5612	2.86624	0
Ascomycota	8.96236	1.14586	5.73023	6.28014	3.6324	6.82209	2.44147	4.71535	5.06086	8.44541	2.25454	3.75393	6.25547	4.18353	5.98063	8.11701	6.07305	5.93132	1.43511	2.77918	7.4311e-05
Ascomycota	8.41821	1.18241	5.6531	5.99373	3.68358	6.93164	2.56324	4.72353	4.29757	8.98407	2.13378	3.37144	6.53902	3.50188	6.1449	9.11134	6.25708	6.38175	1.47622	2.65152	0
Ascomycota	7.54533	0.95881	5.87676	6.30042	3.73471	6.42511	2.18821	5.61337	5.60787	8.8665	1.8089	4.59971	5.25318	3.96957	5.01328	9.80896	6.01101	6.31775	1.08183	3.01872	0
Ascomycota	6.09741	1.04831	5.84359	6.54038	4.39898	5.42591	2.29596	6.37585	6.9253	9.93809	1.8029	5.49356	4.72268	4.03136	4.26082	8.70335	5.59501	6.00008	1.0405	3.45421	0.00576445
Basidiomycota	8.10206	1.54562	5.59982	5.53737	3.8268	6.04788	2.87283	5.20095	4.41332	9.40839	2.22519	3.4902	6.15038	3.82953	6.21445	8.93398	6.08689	6.33629	1.52184	2.65621	1.67429e-05
Mucoromycota	8.17332	1.43796	5.88244	6.11538	3.77306	5.54591	2.83771	4.9264	5.18408	9.14194	2.5151	3.78546	5.57576	4.86033	5.9954	7.82142	5.95382	6.11533	1.23362	3.12556	0
Zoopagomycota	10.435	1.48409	5.70429	5.79602	3.28193	6.39501	3.0343	4.66803	3.94136	9.27393	2.69147	3.15714	5.34396	4.16769	6.90641	7.18558	5.92076	6.38643	1.29115	2.93546	0
Ascomycota	8.3528	1.1155	5.72933	6.19055	3.86139	6.65152	2.32793	5.46831	4.78228	9.02122	2.10676	3.98411	5.54041	4.02557	5.683	8.29253	6.16806	6.2148	1.47613	2.98213	0.0256698
Ascomycota	8.3647	1.16006	5.70462	6.16364	3.79718	6.55895	2.40114	5.27761	4.6992	9.04514	2.09395	3.9385	5.66642	4.08106	5.93914	8.63162	6.02916	6.11657	1.42706	2.90409	0.000199385
Ascomycota	8.37811	1.1272	5.71425	6.1829	3.84049	6.68775	2.34226	5.42273	4.768	9.02851	2.13294	3.95234	5.59954	4.01442	5.74042	8.22734	6.16182	6.22867	1.47955	2.97076	0
Ascomycota	8.39038	1.15766	5.74568	6.07679	3.83429	6.67905	2.39287	5.15644	4.76193	9.01721	2.09406	3.93723	5.79646	4.09526	5.82671	8.4934	6.01723	6.20387	1.45432	2.86784	0.00132714
Ascomycota	8.15448	1.1623	5.69584	6.23311	3.74159	6.50114	2.38114	5.43207	4.91588	8.93609	2.14186	3.99155	5.69616	4.15571	5.95646	8.34679	6.15098	6.05298	1.42667	2.92654	0.000654334
Ascomycota	8.021	1.20934	5.60827	6.20107	3.7557	6.41537	2.42949	5.53437	4.97759	9.07916	2.10324	4.02827	5.60628	4.16039	6.03012	8.30319	6.13244	5.9905	1.46398	2.94954	0.000692727
Ascomycota	8.30133	1.12147	5.74636	6.21557	3.83294	6.65406	2.34997	5.4274	4.78337	9.03793	2.13918	3.97115	5.59684	4.03257	5.74701	8.22094	6.16041	6.20609	1.47969	2.97436	0.00134515
Ascomycota	8.47111	1.18651	5.93542	6.22482	3.72651	6.19613	2.37317	5.3041	5.35153	9.33663	2.1863	3.7778	4.83859	4.23099	5.79926	8.38152	6.26902	6.38363	1.16956	2.85737	0
Ascomycota	7.65553	1.30871	5.15993	6.77202	3.42188	7.083	2.41854	5.11836	5.41335	8.90161	2.1976	3.69812	6.30019	3.94396	6.18168	8.02152	6.09597	6.16029	1.38517	2.76238	0.000192175
Basidiomycota	7.96055	1.26703	5.53842	5.95265	3.8329	6.21458	2.62396	5.28446	4.78386	9.48584	2.06165	3.74596	6.29819	3.82518	5.85533	8.56161	6.13331	6.40113	1.4203	2.71161	0.0414467
Ascomycota	4.67032	1.11007	5.90419	6.12088	4.32105	4.37717	2.0592	7.52301	7.43612	9.36534	1.97831	8.04383	4.2509	3.95974	3.86695	9.45518	6.35209	4.83611	0.937255	3.4298	0.0024698
Ascomycota	4.93757	1.11271	6.08589	6.65456	4.39887	4.59759	1.94378	7.40816	7.77777	9.47189	2.03881	7.33582	3.73622	3.6669	3.8787	8.97826	5.93081	5.46412	0.940444	3.63921	0.00190578
Zoopagomycota	10.5414	1.52484	5.73208	5.73914	3.32282	6.36883	2.68015	4.26374	3.76426	9.43476	2.47315	3.17041	5.40821	4.16661	7.1313	7.4122	5.97121	6.77743	1.32868	2.78875	0
Ascomycota	9.83716	1.13683	5.69098	6.36454	3.39228	7.54496	2.30293	4.10602	4.475	8.69011	1.97013	3.23595	6.69329	3.92509	6.91089	7.87664	5.72819	6.17892	1.39303	2.54705	0
Ascomycota	10.4746	1.18921	5.59302	6.06674	3.42869	7.51938	2.32088	4.01381	4.24096	8.91783	1.95551	3.07848	6.82161	3.90373	6.89733	7.70187	5.63877	6.28599	1.44325	2.50837	0
Ascomycota	9.80988	1.09706	5.70045	6.04107	3.60208	6.61655	2.31987	4.65722	4.90004	8.60276	2.5064	3.62995	5.95411	3.91175	5.98924	8.39234	5.95622	6.39391	1.2881	2.63047	0.000553915
Basidiomycota	10.9428	0.957395	5.60291	5.67226	3.15578	7.73211	2.50089	3.85581	4.02224	8.66196	1.87241	3.06063	6.53318	4.19487	6.65758	9.56097	5.95259	5.81948	1.19335	2.04873	0.00203312
Basidiomycota	10.9699	0.941611	5.6082	5.69181	3.14141	7.77848	2.49112	3.82914	4.01532	8.63394	1.86811	3.06332	6.5466	4.18514	6.6357	9.58978	5.9605	5.8215	1.18325	2.04366	0.00148962
Basidiomycota	10.4965	0.96074	5.59825	5.76315	3.16195	7.66371	2.46338	3.94728	4.10291	8.65186	1.90505	3.1154	6.56031	4.16851	6.62058	9.74327	6.05908	5.77025	1.17748	2.06099	0.00932668
Basidiomycota	11.0833	1.16171	5.34375	5.70631	3.20282	7.46009	2.53769	4.08921	4.37736	8.88799	2.02356	3.09554	5.94784	4.3323	6.50287	9.57899	5.53529	5.77612	1.19661	2.16063	0
Basidiomycota	10.6132	0.896918	5.51982	5.80593	3.14077	7.8968	2.3588	3.95063	4.15946	8.57333	1.91898	3.15168	6.45188	4.17801	6.45877	9.92875	6.04046	5.73635	1.13958	2.0735	0.00638531
Basidiomycota	14.0095	1.15177	5.12604	5.88792	2.84259	7.53735	2.3859	3.03963	3.35958	9.26251	1.85357	2.13902	6.83406	3.88638	7.76626	8.97286	5.02411	5.7673	1.23471	1.91863	0.000276463
Ascomycota	9.7532	1.25747	5.99725	5.87492	3.43236	7.41372	2.47953	4.06495	4.38859	8.79541	2.2603	3.19736	6.45272	3.957	7.06239	7.93677	5.51589	6.31994	1.38687	2.44304	0.010326
Ascomycota	9.54105	1.30063	5.8859	5.88713	3.53265	7.2033	2.48015	4.30785	4.51625	8.92589	2.2237	3.28275	6.28942	4.01781	6.75527	7.9825	5.60822	6.28027	1.42853	2.51344	0.0372829
Ascomycota	9.65196	1.28936	5.91426	5.87924	3.51216	7.26948	2.48055	4.20857	4.48828	8.82763	2.25954	3.25785	6.36339	3.99749	6.81531	7.9567	5.58667	6.29406	1.43364	2.50264	0.0112037
Ascomycota	9.1585	1.27348	5.90327	5.82798	3.74821	6.74279	2.31788	5.09787	5.00299	8.81883	2.3482	3.83081	5.71806	4.03622	5.67587	8.02739	6.08226	6.12721	1.45511	2.80697	8.99974e-05
Ascomycota	7.83429	1.31174	5.94441	6.1246	4.03237	5.53232	2.23355	6.04802	5.46079	9.53334	2.14851	4.19934	5.01643	3.64312	5.21766	9.16431	5.66717	6.36107	1.12756	3.39941	0
Ascomycota	6.12503	1.29669	5.97175	6.85807	4.29891	5.38775	2.14792	5.87366	6.88936	9.74837	2.12932	5.06532	4.40719	4.18156	4.93118	8.64664	5.55123	6.12059	1.08399	3.28172	0.00372947
Microsporidia	4.40389	2.09469	5.83778	7.13045	4.81267	4.58659	2.07776	7.26632	8.22382	9.10985	2.72238	6.62159	2.70781	2.76052	5.31982	6.66445	5.16841	6.67249	0.595436	4.0264	1.19687
Basidiomycota	9.52516	1.1265	5.72157	6.08748	3.53277	6.39604	2.6233	4.41127	4.33386	9.11933	1.98243	3.07804	6.98613	3.7478	6.58894	8.34418	5.81464	6.4113	1.39797	2.6353	0.136016
Basidiomycota	9.64366	1.28489	5.49467	5.88551	3.47787	6.56353	2.60704	4.34292	4.10173	9.10285	2.03368	2.98131	7.08902	3.71565	6.82782	8.5086	5.85345	6.43605	1.4309	2.61885	0
Basidiomycota	9.98719	1.19209	5.78539	6.00192	3.46515	6.63741	2.60351	4.17622	4.10843	9.0619	2.03875	2.94157	7.06149	3.64443	6.69525	8.13203	5.9488	6.52014	1.4527	2.54461	0.00102909
Basidiomycota	9.88505	1.27147	5.70423	5.83141	3.60606	6.65529	2.58508	4.32243	4.01582	9.28615	2.0385	2.95364	6.90871	3.57301	6.58172	8.05871	6.00053	6.59417	1.4885	2.6395	0
Basidiomycota	7.13569	1.09763	5.53637	6.56253	3.26234	6.87774	2.43029	4.86594	4.82918	9.10669	2.20632	3.44538	6.94561	3.86631	6.38508	9.31812	6.20971	6.12829	1.39822	2.39257	0
Ascomycota	8.92329	1.17643	5.78593	6.16744	3.7094	6.94029	2.34985	5.10009	4.86166	8.90224	2.17549	3.69886	5.95308	4.05155	5.97077	8.25873	5.73977	6.06661	1.4587	2.70685	0.00297816
Ascomycota	5.33618	0.533618	3.02383	3.0772	7.52401	6.2789	1.83209	11.1704	4.85592	13.5005	2.72145	6.38563	3.04162	1.9566	2.38349	8.73355	5.28282	6.22554	1.33404	4.80256	0
Ascomycota	8.83646	1.27745	5.76301	6.08344	3.8153	6.80466	2.36464	5.17108	4.9317	9.02758	2.21815	3.76022	5.72363	4.05522	5.87663	8.19879	5.72869	6.03774	1.50898	2.81663	0
Ascomycota	9.23201	1.20915	5.84031	6.19854	3.65204	6.90781	2.37939	4.72871	4.799	8.93286	2.2018	3.47165	6.08187	4.04463	6.21778	8.12354	5.66896	6.14514	1.46186	2.70077	0.00214879
Ascomycota	8.88452	1.22624	5.77391	6.13273	3.76524	6.7704	2.3587	5.14695	4.91548	8.94719	2.1914	3.77841	5.82623	4.07008	5.86804	8.33866	5.77951	5.98478	1.47386	2.76766	0
Ascomycota	8.79779	1.16409	5.87966	6.23251	3.77824	6.84303	2.32065	5.16013	4.95944	8.91076	2.21783	3.77948	5.81319	4.0675	5.7536	8.11492	5.81855	6.12643	1.48148	2.77655	0.00416966
Ascomycota	8.63325	1.35749	5.69686	6.02487	3.83822	6.76588	2.40531	5.20665	4.86624	9.0366	2.22571	3.73298	5.80613	4.03388	5.91952	8.2173	5.81938	6.07896	1.53048	2.80426	3.2486e-05
Ascomycota	9.1589	1.3469	5.72321	6.09407	3.65483	6.86377	2.43657	4.63486	4.73083	9.00833	2.21746	3.38295	6.14014	4.04362	6.43935	8.23867	5.65516	6.09844	1.47665	2.63985	0.0154491
Ascomycota	9.29218	1.1454	5.90697	6.24746	3.6103	6.9093	2.37167	4.67814	4.82618	8.84564	2.20448	3.4931	6.11248	4.09366	6.16981	8.16281	5.68263	6.13731	1.42802	2.66893	0.0135309
Ascomycota	9.19897	1.21195	5.82971	6.16993	3.67968	6.89054	2.38608	4.76051	4.82815	8.98115	2.20075	3.48437	6.03217	4.04125	6.1942	8.08861	5.68093	6.16356	1.46285	2.7146	4.45455e-05
Ascomycota	8.67696	1.29495	5.75901	6.09007	3.82265	6.79501	2.36465	5.28614	4.90517	9.08657	2.22702	3.7699	5.71268	4.04148	5.857	8.08522	5.77599	6.09376	1.53051	2.82525	0
Ascomycota	8.17192	1.1915	5.61831	6.39496	3.6772	6.57387	2.38826	5.11832	5.24321	8.87247	2.10684	3.81495	6.1976	4.1259	6.07806	8.78169	5.89059	5.77047	1.2789	2.70498	0
Ascomycota	8.17347	1.25139	5.5833	6.30268	3.58272	6.67395	2.41046	5.11321	5.15495	8.7881	2.12539	3.79962	6.20667	4.1237	6.22976	8.7571	5.87958	5.79783	1.3169	2.72923	0
Ascomycota	8.19935	1.21337	5.6295	6.31063	3.60213	6.6553	2.4098	5.14618	5.17003	8.79102	2.13247	3.8383	6.19187	4.1242	6.12164	8.72336	5.88836	5.83829	1.28582	2.72838	0
Ascomycota	8.22723	1.19368	5.64575	6.31215	3.59955	6.65074	2.40787	5.126	5.15529	8.76571	2.11111	3.84371	6.24091	4.13214	6.09441	8.75869	5.90481	5.80751	1.28984	2.7329	0
Ascomycota	8.15064	1.2327	5.59359	6.29088	3.6066	6.6326	2.41578	5.13826	5.16065	8.79582	2.13007	3.83441	6.21299	4.1291	6.1627	8.7704	5.90407	5.80534	1.29915	2.73425	0
Ascomycota	8.10924	1.27062	5.54705	6.22486	3.6768	6.63342	2.42256	5.18372	5.18597	8.85247	2.17962	3.83219	6.14318	4.12581	6.10754	8.68447	5.89032	5.86168	1.28898	2.7795	0
Ascomycota	8.18147	1.24384	5.58737	6.29498	3.58554	6.67082	2.41195	5.1169	5.15343	8.79297	2.12305	3.81159	6.21815	4.12282	6.20518	8.75621	5.88128	5.80165	1.31022	2.73059	0
Ascomycota	8.16683	1.19585	5.62712	6.40292	3.67214	6.57998	2.38574	5.11744	5.26335	8.88063	2.10471	3.81626	6.17221	4.11106	6.07664	8.7696	5.89462	5.77915	1.28199	2.7017	7.6471e-05
Ascomycota	8.15967	1.19215	5.63226	6.32132	3.61882	6.59828	2.4127	5.15307	5.16775	8.78999	2.12152	3.86005	6.22337	4.13643	6.09404	8.77132	5.92312	5.81258	1.28419	2.72737	0
Basidiomycota	10.0934	1.08945	5.7641	6.30498	3.144	7.25076	2.3602	3.9318	4.5663	8.61333	2.04157	3.10556	7.27281	3.84401	6.59221	8.20839	5.7659	6.27683	1.40663	2.36776	0
Basidiomycota	8.80752	0.976159	5.50967	6.58815	3.32599	7.41379	2.34433	4.38266	4.9933	8.83254	2.08223	3.10719	6.96795	3.82827	5.95222	9.09198	5.75963	6.1195	1.40242	2.5145	0
Ascomycota	7.72694	1.2795	5.20492	6.65391	3.71213	7.38278	2.33566	5.09616	5.30831	8.90825	2.1316	3.66791	6.30973	3.59327	6.24297	8.36074	5.93937	6.07932	1.35616	2.71037	0
Ascomycota	7.95284	1.26928	5.29204	6.71315	3.59846	7.60377	2.32045	4.97574	5.21748	8.8854	2.13374	3.61183	6.19606	3.52709	6.43362	8.09158	5.83937	6.26962	1.35726	2.70822	0.00300313
Ascomycota	7.88579	1.21223	5.24019	6.57212	3.63952	7.48818	2.30106	4.94332	5.24918	8.85569	2.13692	3.59209	6.26434	3.53862	6.35917	8.26247	5.85157	6.21422	1.29377	2.68307	0.416483
Microsporidia	2.72211	1.77785	4.8878	7.94251	7.08712	3.23065	1.54806	9.06474	11.063	10.747	1.87981	7.7189	2.60823	2.73371	3.09665	6.98707	4.66834	4.81468	0.48448	4.44217	0.495123
Basidiomycota	8.61583	1.28982	5.47942	5.99165	3.6128	6.74341	2.39387	4.81781	4.58535	9.27297	2.00056	3.46232	6.61397	3.84457	6.24667	8.6287	6.04542	6.12936	1.58014	2.64537	1.50285e-05
Ascomycota	8.75786	1.07242	5.64325	6.41606	3.45461	6.97441	2.46053	4.74279	5.16498	8.97115	2.13979	3.70736	5.92556	4.21599	6.2031	8.00215	5.97729	6.01941	1.34436	2.78465	0.0222931
Ascomycota	8.21216	1.22113	5.61772	6.31401	3.7231	6.6115	2.41611	5.04246	5.08166	8.99055	2.09296	3.77698	6.31278	4.0485	6.44847	8.47315	5.74375	5.87488	1.33768	2.66046	0
Basidiomycota	9.792	1.2552	5.97169	5.96549	3.46593	7.35271	2.39642	4.15779	4.72647	8.90774	2.19382	3.264	6.05552	4.0769	6.73803	8.03862	5.42844	6.35506	1.38616	2.47203	0
Basidiomycota	10.1102	1.05847	5.53554	5.79476	3.23986	6.9123	2.46574	4.16055	4.7789	8.84904	1.95752	3.47257	6.1247	4.39568	6.14078	9.95704	5.97055	5.61745	1.19155	2.26676	0
Basidiomycota	10.1539	1.05444	5.55563	5.81529	3.20373	6.86257	2.46821	4.17368	4.819	8.85444	1.97636	3.47538	6.09714	4.45384	6.16016	9.89803	5.93397	5.59065	1.19671	2.25659	0.00029738
Basidiomycota	10.5683	1.06866	5.80231	5.3488	3.22719	6.44234	2.62824	4.15482	4.40582	8.9579	1.92301	3.36148	5.86909	4.44344	6.38216	10.1068	6.01048	5.86371	1.18667	2.24876	0
Ascomycota	8.79529	1.17186	5.88864	6.20687	3.58482	7.23137	2.34923	4.70088	4.79697	8.64089	2.26399	3.62879	6.13616	3.97953	6.03103	8.11103	6.04547	6.23967	1.46085	2.7355	0.00116986
Ascomycota	8.90509	1.14225	6.00895	6.30475	3.54542	7.38784	2.35151	4.5544	4.75186	8.60077	2.28632	3.57965	6.11643	3.9597	6.05708	7.9604	6	6.28599	1.47008	2.72887	0.00261445
Ascomycota	9.15019	1.15054	5.99422	6.24888	3.53615	7.42339	2.3339	4.49627	4.7061	8.59561	2.29439	3.50249	6.13984	3.97593	6.1254	7.95536	5.91593	6.28164	1.45724	2.716	0.000544535
Ascomycota	4.68736	1.10265	6.01846	6.88551	4.25207	4.9027	1.95329	7.02989	7.26042	9.09959	1.96218	6.74132	4.01221	3.63308	3.9082	9.46172	6.75261	5.78915	0.948864	3.59837	0.00037039
Microsporidia	4.74335	2.23728	5.81964	7.18736	4.84126	4.99714	2.29075	6.90914	8.11647	9.17064	2.84163	6.15174	2.74665	2.82915	5.47318	7.07183	5.17431	6.77244	0.58621	4.03984	0
Ascomycota	8.482	1.2106	5.60321	6.3552	3.68982	6.86392	2.3569	4.96429	5.37106	8.57892	2.26074	3.801	6.1671	4.0251	5.89939	8.21588	6.13358	5.91605	1.43015	2.67509	0
Ascomycota	8.72698	1.23104	5.62225	6.32401	3.69479	6.63428	2.37118	4.91921	5.1609	8.79232	2.23268	3.72796	5.88336	4.03775	6.29427	8.34357	5.77238	6.03693	1.42915	2.76499	0
Ascomycota	9.63122	1.26277	5.83042	5.90735	3.5688	7.20001	2.4523	4.45043	4.48715	8.68823	2.18555	3.38805	6.28522	3.98878	6.51303	7.95122	5.96799	6.24284	1.47363	2.52501	0
Ascomycota	9.86537	1.14565	5.97999	6.02953	3.58919	7.2751	2.37662	4.39351	4.56397	8.68074	2.20619	3.4105	6.20527	3.94251	6.30256	7.72118	5.93911	6.35406	1.45022	2.56873	0
Ascomycota	9.7097	1.20795	5.89178	5.94214	3.56798	7.17629	2.46108	4.42197	4.51932	8.73847	2.16073	3.41093	6.28884	3.97391	6.41248	7.81621	5.96563	6.28411	1.43514	2.53516	0.0801855
Ascomycota	9.78711	1.16545	5.94783	5.96701	3.6208	7.22228	2.40562	4.4594	4.53015	8.68385	2.18062	3.4433	6.24613	3.96311	6.22229	7.79634	6.00623	6.30979	1.45642	2.58627	0
Basidiomycota	8.27212	1.06789	5.41078	6.70349	3.44591	7.79736	2.25778	4.16986	5.0055	8.9423	1.88736	3.26924	6.30559	3.95613	6.70858	10.4507	5.32946	5.67024	1.22137	2.12765	0.000674856
Microsporidia	4.54782	2.03629	5.50727	7.17869	5.64648	4.3409	1.91317	8.1741	8.35667	9.97045	2.31539	5.91453	3.14124	3.03351	4.40722	8.35164	4.80328	5.85563	0.573741	3.93155	0.000419708
Basidiomycota	7.51041	1.04522	6.21126	6.14618	3.60395	5.89492	2.74351	5.357	5.84093	9.14474	2.06457	4.80262	5.16561	4.51211	5.40276	8.97973	5.7459	5.90264	1.09039	2.83556	0
Basidiomycota	7.03208	1.04005	6.14157	6.52084	3.84704	5.65981	2.27683	6.01917	6.36832	9.35137	2.01562	5.04109	4.91814	4.27924	5.19387	8.55802	5.70542	5.82837	1.13815	3.06501	0
Ascomycota	8.51052	1.15848	5.66515	6.5123	3.91253	5.97435	2.1812	5.10553	5.3728	9.59142	2.21142	3.83541	5.39901	4.162	5.58889	7.98877	5.6217	6.97087	1.22228	3.01537	0
Ascomycota	5.56295	0.987663	5.98709	6.75056	4.76673	5.37061	2.04782	6.98197	7.44833	9.684	1.63384	5.77119	4.35846	4.06181	4.01036	8.62625	5.60714	5.8192	1.05875	3.46529	0
Ascomycota	4.91512	0.884621	6.13467	6.7445	4.68997	5.1493	2.02519	7.41301	7.64572	9.48454	1.50677	6.56658	4.40205	4.41963	3.77393	9.04129	5.60448	5.16249	0.991337	3.44481	0
Basidiomycota	9.56933	1.31181	5.57907	6.00751	3.40738	6.47619	2.61607	4.65744	4.10063	9.10362	2.16261	3.12246	6.54585	3.76804	6.74054	8.33364	5.92596	6.43836	1.45289	2.68059	0
Basidiomycota	7.85342	0.942901	5.43098	6.27062	3.58261	6.8625	2.21029	4.81532	5.00397	9.19509	1.8905	3.41239	6.60604	3.79852	5.74339	10.6452	6.12917	6.0039	1.23765	2.35894	0.00661139
Ascomycota	8.62086	1.14671	5.54957	6.36462	3.73641	6.83238	2.44099	4.83665	4.86048	8.90805	2.00262	3.69314	6.19948	4.08933	6.31056	8.89044	5.7285	5.8144	1.32494	2.64986	0
Ascomycota	5.64833	1.1612	5.98725	6.22446	4.78298	5.44809	2.2037	6.55265	6.9372	9.68724	2.02666	5.63144	4.43437	3.75594	4.12874	8.80802	5.54393	6.33182	1.07711	3.62888	0
Ascomycota	7.63123	1.3324	5.84009	6.33669	3.90823	6.34056	2.48102	4.93649	5.78247	8.81592	2.28328	4.02769	5.42298	4.17882	5.2231	8.32705	6.17476	6.71546	1.2402	3.00157	0
Zoopagomycota	5.8518	1.32358	5.54719	6.7882	3.7807	6.23971	1.9748	6.01277	7.17186	8.34449	2.18609	6.27269	4.18532	3.8486	4.60848	9.38487	6.14082	6.0621	0.812958	3.45515	0.00781136
Ascomycota	6.2717	1.35607	5.67228	6.80088	4.31869	5.62146	2.30541	5.60155	6.6466	9.77663	2.16059	4.96717	4.57541	4.3579	4.97935	8.59165	5.40215	6.15852	1.11826	3.31758	0.000160198
Ascomycota	6.27096	1.37372	5.64272	6.76798	4.30445	5.59795	2.29867	5.60069	6.6449	9.75432	2.168	4.96038	4.58872	4.33947	4.98388	8.67868	5.45946	6.1345	1.11481	3.31573	0
Ascomycota	5.83881	1.23484	5.91911	6.81947	4.32708	5.67026	2.23388	5.62789	6.6762	9.61653	2.09041	5.36801	4.72211	4.488	4.87414	8.68115	5.42294	6.02796	1.10676	3.25445	0
Ascomycota	9.15736	1.15574	5.85279	6.3492	3.52649	7.03237	2.40106	4.52005	4.90356	8.54182	2.24556	3.59857	6.03401	4.12371	6.19155	8.15264	6.16442	6.03843	1.39179	2.61888	0
Ascomycota	9.0804	1.26725	5.81159	6.28372	3.627	7.01784	2.44137	4.66178	4.89868	8.77007	2.24663	3.56604	5.81787	4.02834	6.19282	7.94515	6.07403	6.13833	1.45696	2.67414	0
Average	8.06689	1.26785	5.67744	6.21205	3.85629	6.41659	2.38862	5.29162	5.30966	9.11506	2.15658	4.12836	5.70191	3.96066	5.79175	8.46543	5.88545	6.0801	1.32229	2.88946	0.0159674

## Sheet: Sheet4
Species name	Ala%	Species name	Cys%	Species name	Asp%	Species name	Glu%	Species name	Phe%	Species name	Gly%	Species name	His%	Species name	Ile%	Species name	Lys%	Species name	Leu%	Species name	Met%	Species name	Asn%	Species name	Pro%	Species name	Gln%	Species name	Arg%	Species name	Ser%	Species name	Thr%	Species name	Val%	Species name	Trp%	Species name	Tyr%	Species name	Xaa%
Tilletiopsiswashingtonensis	14.0095	Ordosporacolligata	2.40726	Pichiamembranifaciens	6.42833	Amphiamblys sp	9.65144	Penicilliumnordicum	7.84567	Jaminaearosea	8.036	Malasseziarestricta	3.30003	Trichodermaasperellum	11.1704	Tubulinosemaratisbonensis	11.063	Penicilliumroqueforti	14.1011	Ordosporacolligata	3.78755	Anaeromycesrobustus	10.9449	Cutaneotrichosporonoleaginosum	7.27294	Absidiarepens	5.27836	Tilletiopsiswashingtonensis	7.76626	Smittiummucronatum	11.475	Absidia glauca	6.7764	Ordosporacolligata	7.29574	Nectriahaematococca	1.64796	Spraguealophii	5.0819	Rhizoctoniasolani	1.71958
Rhodotorulagraminis	12.0762	Vavraiaculicis	2.23728	Hanseniasporaguilliermondii	6.35771	Encephalitozoonintestinalis	8.59631	Trichodermaasperellum	7.52401	Gaeumannomycestritici	7.98712	Pucciniasorghi	3.24277	Spraguealophii	11.157	Enterocytozoonhepatopenaei	10.968	Penicilliumnordicum	14.0484	Encephalitozoonromaleae	2.97025	Ascoidearubescens	10.6537	Trichosporonasahii	7.27281	Absidia glauca	5.1491	Cordycepssp.	7.54096	Smittiumculicis	11.4561	Absidiarepens	6.7738	Encephalitozooncuniculi	7.09519	Colletotrichumgloeosporioides	1.62664	Penicilliumroqueforti	5.05288	Brettanomycesbruxellensis	1.64858
Anthracocystisflocculosa	11.7463	Amphiamblys sp	2.10431	Candidaboidinii	6.32392	Encephalitozoonhellem	8.37778	Penicilliumroqueforti	7.50378	Anthracocystisflocculosa	7.97894	Malasseziaglobosa	3.15843	Fusariumoxysporum	11.0208	Hepatosporaeriocheir	10.7671	Trichodermaasperellum	13.5005	Encephalitozooncuniculi	2.96841	Nosemaapis	10.5	Rhodotorulagraminis	7.21879	Hesseltinellavesiculosa	5.09309	Ophiocordycepspolyrhachis	7.29703	Smittiummegazygosporum	10.8569	Vanderwaltozymapolyspora	6.75261	Gonapodyaprolifera	7.08493	Caloceracornea	1.60309	Fusariumoxysporum	5.02484	Trachipleistophorahominis	1.19687
Moesziomycesantarcticus	11.743	Trachipleistophorahominis	2.09469	Hanseniasporaopuntiae	6.32307	Encephalitozoonromaleae	8.27348	Tubulinosemaratisbonensis	7.08712	Tilletiawalkeri	7.8968	Pucciniacoronata	3.06876	Penicilliumroqueforti	10.8947	Spraguealophii	10.5964	Fusariumoxysporum	12.421	Encephalitozoonhellem	2.96589	Piromycessp.	10.0272	Rhodotorulatoruloides	7.20985	Lichtheimiaramosa	5.0627	Rhodotorulagraminis	7.25504	Xanthophyllomycesdendrorhous	10.6452	Dactylellinahaptotyla	6.62966	Catenariaanguillulae	7.08256	Pestalotiopsisfici	1.60073	Penicilliumnordicum	4.98431	Rhizopogonvesiculosus	0.862775
Moesziomycesaphidis	11.6763	Nosemaceranae	2.08599	Absidia glauca	6.27043	Encephalitozooncuniculi	8.15973	Fusariumoxysporum	6.36856	Pseudomicrostromaglucosiphilum	7.85492	Paxillusrubicundulus	3.06244	Penicilliumnordicum	10.7809	Anncaliiaalgerae	10.5933	Tubulinosemaratisbonensis	10.747	Encephalitozoonintestinalis	2.90074	Edhazardiaaedis	9.99904	Trametescoccinea	7.08902	Mucorambiguus	4.97702	Ophiocordycepsunilateralis	7.23857	Mitosporidiumdaphniae	10.4531	Batrachochytriumsalamandrivorans	6.54194	Wickerhamiellasorbophila	6.97087	Corynesporacassiicola	1.59397	Nosemaceranae	4.8518	Hanseniasporaopuntiae	0.653827
Sporisoriumreilianum	11.5841	Pucciniasorghi	2.06455	Hanseniasporauvarum	6.24404	Nematocidasp	8.03938	Anncaliiaalgerae	6.33649	Sporothrixinsectorum	7.85068	Hesseltinellavesiculosa	3.06025	Nosemaapis	10.3354	Nosemaceranae	10.5594	Metschnikowiabicuspidata	10.726	Enterosporacanceri	2.86126	Piromycesfinnis	9.95101	Pucciniacoronata	7.08833	Lichtheimiacorymbifera	4.96633	Malasseziasympodialis	7.14115	Violaceomycespalustris	10.4507	Nematocidadisplodere	6.50315	Amphiamblys sp	6.9683	Oidiodendronmaius	1.59367	Trichodermaasperellum	4.80256	Hanseniasporauvarum	0.509582
Rhodotorulataiwanensis	11.4843	Vittaformacorneae	2.03629	Ophiocordycepssp.	6.2184	Enterosporacanceri	8.0076	Nosemaceranae	6.14139	Saitozymapodzolica	7.84019	Absidia glauca	3.05296	Enterocytozoonbieneusi	10.2838	Edhazardiaaedis	10.5455	Mitosporidiumdaphniae	10.5948	Vavraiaculicis	2.84163	Neocallimastixcaliforniae	9.94033	Caloceracornea	7.06391	Choanephoracucurbitarum	4.94833	Thamnocephalissphaerospora	7.1313	Pseudomicrostromaglucosiphilum	10.1983	Mortierellaelongata	6.50068	Rhizoclosmatiumglobosum	6.90649	Aspergillusustus	1.59289	Nosemaapis	4.77806	Tubulinosemaratisbonensis	0.495123
Sporothrixinsectorum	11.4301	Encephalitozoonhellem	2.01616	Wallemiaichthyophaga	6.21126	Ordosporacolligata	7.96952	Hepatosporaeriocheir	5.97616	Violaceomycespalustris	7.79736	Sclerodermacitrinum	3.04129	Hepatosporaeriocheir	10.0419	Nosemaapis	10.5228	Nematocidadisplodere	10.4423	Malasseziapachydermatis	2.80142	Enterocytozoonhepatopenaei	9.69558	Ganodermasinense	7.06261	Mucorcircinelloides	4.91924	Ophiocordycepscamponoti	7.12468	Batrachochytriumsalamandrivorans	10.1251	Batrachochytriumdendrobatidis	6.45519	Malasseziasympodialis	6.90451	Dacryopinaxprimogenitus	1.59123	Anncaliiaalgerae	4.69939	Tubermelanosporum	0.416483
Ceraceosorusguamensis	11.3892	Encephalitozooncuniculi	2.01532	Candidaorthopsilosis	6.20742	Tubulinosemaratisbonensis	7.94251	Edhazardiaaedis	5.89063	Tilletiacontroversa	7.77848	Syncephalispseudoplumigaleata	3.0343	Anncaliiaalgerae	9.81032	Nosemabombycis	10.1295	Pucciniasorghi	10.3663	Malasseziarestricta	2.76273	Spraguealophii	9.44888	Trametespubescens	7.06149	Syncephalastrumracemosum	4.86033	Auriculariasubglabra	7.08508	Ustilagomaydis	10.1068	Microbotryumlychnidis-dioicae	6.4117	Metschnikowiabicuspidata	6.88964	Cadophorasp	1.58861	Enterocytozoonhepatopenaei	4.68826	Hanseniasporaosmophila	0.324323
Ceraceosorusbombacis	11.3399	Nosemaapis	2.00659	Anthracocystisflocculosa	6.20729	Rozellaallomycis	7.71471	Enterocytozoonhepatopenaei	5.85734	Tilletiacaries	7.73211	Lichtheimiacorymbifera	3.019	Nosemaceranae	9.66366	Pseudolomaneurophilia	9.96083	Paramicrosporidiumsaccamoebae	10.3522	Nematocidasp	2.74549	Hepatosporaeriocheir	8.77796	Auriculariasubglabra	7.02431	Pucciniacoronata	4.82956	Ceraceosorusguamensis	7.0815	Pseudozymahubeiensis	10.0922	Microbotryumsaponariae	6.40607	Saitoellacomplicata	6.86086	Armillariagallica	1.58675	Hepatosporaeriocheir	4.66797	Alternaria sp	0.267654
Rhodotorulasp.	11.1286	Edhazardiaaedis	1.97619	Candidaarabinofermentans	6.20097	Anncaliiaalgerae	7.70547	Nosemabombycis	5.83061	Kwoniellaheveanensis	7.70514	Pisolithusmicrocarpus	2.99033	Nematocidaparisii	9.32874	Enterocytozoonbieneusi	9.18026	Candidapseudohaemulonis	10.234	Malasseziaglobosa	2.72616	Candidaboidinii	8.27336	Trametescinnabarina	6.98613	Parasitellaparasitica	4.82779	Tolypocladiumcapitatum	7.06239	Candidaboidinii	10.0852	Rhizoclosmatiumglobosum	6.3774	Babjeviellainositovora	6.84832	Phialocephalascopiformis	1.58482	Anaeromycesrobustus	4.65761	Hepatosporaeriocheir	0.248482
Malasseziasympodialis	11.122	Encephalitozoonromaleae	1.96834	Ophiocordycepscamponoti	6.20038	Spraguealophii	7.6633	Pseudolomaneurophilia	5.80278	Sporothrixbrasiliensis	7.69487	Absidiarepens	2.986	Enterocytozoonhepatopenaei	9.29078	Piromycesfinnis	9.06687	Conidioboluscoronatus	10.177	Trachipleistophorahominis	2.72238	Hanseniasporavalbyensis	8.21692	Lentinustigrinus	6.97642	Lodderomyceselongisporus	4.79062	Hirsutellaminnesotensis	7.05486	Smittiumsimulii	10.0416	Microbotryumintermedium	6.37321	Exidiaglandulosa	6.81348	Fusariumpoae	1.58328	Piromycessp.	4.63732	Leucoagaricussp.	0.208323
Tilletiariaanomala	11.0833	Enterocytozoonbieneusi	1.95194	Absidiarepens	6.18448	Nematocidaparisii	7.58767	Vittaformacorneae	5.64648	Tilletiaindica	7.66371	Catenariaanguillulae	2.96127	Edhazardiaaedis	9.25563	Anaeromycesrobustus	8.97762	Ogataeapolymorpha	10.1717	Trichodermaasperellum	2.72145	Saccharomycodesludwigii	8.19016	Tsuchiyaeawingfieldii	6.96795	Lobosporangiumtransversale	4.77518	Ophiocordycepssp.	7.04863	Ustilagobromivora	9.95704	Kazachstaniasaulgeensis	6.35282	Linderinapennispora	6.78489	Caloceraviscosa	1.58052	Enterocytozoonbieneusi	4.60247	Ramulariacollo-cygni	0.166295
Jaminaearosea	11.0716	Enterocytozoonhepatopenaei	1.91519	Debaryomyceshansenii	6.17788	Nosemabombycis	7.57484	Enterocytozoonbieneusi	5.42109	Acaromycesingoldii	7.64711	Malasseziavespertilionis	2.93165	Tubulinosemaratisbonensis	9.06474	Neocallimastixcaliforniae	8.97075	Ogataeaparapolymorpha	10.1504	Lichtheimiaramosa	2.71575	Anncaliiaalgerae	8.17018	Cryptococcusamylolentus	6.9521	Protomyceslactucaedebilis	4.77342	Malasseziarestricta	7.04148	Sporisoriumscitamineum	9.94051	Tetrapisisporablattae	6.35209	Thamnocephalissphaerospora	6.77743	Tulasnellacalospora	1.58014	Neocallimastixcaliforniae	4.55553	Cordycepsconfragosa	0.164019
Sporothrixbrasiliensis	10.9775	Encephalitozoonintestinalis	1.89761	Kazachstaniasaulgeensis	6.16714	Enterocytozoonhepatopenaei	7.54902	Nosemaapis	5.28103	Diaportheampelina	7.64084	Pisolithustinctorius	2.92462	Anaeromycesrobustus	8.8507	Hanseniasporauvarum	8.96085	Komagataellaphaffii	10.094	Lichtheimiacorymbifera	2.70788	Tetrapisisporablattae	8.04383	Polyporusbrumalis	6.947	Mortierellaelongata	4.738	Microbotryumsilenes-dioicae	7.03472	Jaminaearosea	9.93273	Mortierellaverticillata	6.34777	Vavraiaculicis	6.77244	Phialocephalasubalpina	1.57978	Tubulinosemaratisbonensis	4.44217	Trametescinnabarina	0.136016
Tilletiacontroversa	10.9699	Enterosporacanceri	1.87267	Candidaglabrata	6.16586	Piromycesfinnis	7.41291	Encephalitozoonintestinalis	5.07402	Chaetomiumglobosum	7.62337	Malasseziapachydermatis	2.91781	Nosemabombycis	8.80513	Hanseniasporaguilliermondii	8.94177	Candidaintermedia	10.0902	Syncephalispseudoplumigaleata	2.69147	Nosemaceranae	7.9676	Saitozymapodzolica	6.94658	Mortierellaverticillata	4.73654	Polyporusbrumalis	7.03113	Tilletiawalkeri	9.92875	Arthrobotrysoligospora	6.33725	Aspergillusustus	6.77083	Armillariasolidipes	1.57954	Piromycesfinnis	4.40572	Sanghuangporusbaumii	0.100235
Catenariaanguillulae	10.962	Nematocidasp	1.8165	Hesseltinellavesiculosa	6.15107	Hepatosporaeriocheir	7.38518	Spraguealophii	5.06579	Rhodotorulagraminis	7.61915	Lichtheimiaramosa	2.90814	Pseudolomaneurophilia	8.76384	Hanseniasporavalbyensis	8.84296	Anncaliiaalgerae	10.0855	Hesseltinellavesiculosa	2.63318	Diversisporaversiformis	7.86133	Tremellamesenterica	6.94561	Pucciniagraminis	4.71953	Anthracocystisflocculosa	7.02422	Ustilagohordei	9.89803	Serendipitaindica	6.33241	Fistulinahepatica	6.75817	Meliniomycesbicolor	1.57587	Nematocidaparisii	4.31919	Verticilliumlongisporum	0.0801855
Tilletiacaries	10.9428	Anncaliiaalgerae	1.81019	Candidamaltosa	6.14695	Diversisporaversiformis	7.3747	Encephalitozoonromaleae	5.02501	Magnaporthiopsispoae	7.61398	Malasseziasympodialis	2.87854	Piromycesfinnis	8.75718	Hanseniasporaopuntiae	8.77613	Komagataellapastoris	10.0767	Absidiarepens	2.6053	Smittiumsimulii	7.83062	Botryobasidiumbotryosum	6.93993	Rhizopusstolonifer	4.71098	Gaeumannomycestritici	6.98844	Ceraceosorusguamensis	9.865	Lichtheimiacorymbifera	6.33121	Encephalitozoonhellem	6.7558	Sclerodermacitrinum	1.57074	Edhazardiaaedis	4.22338	Diplocarponrosae	0.0765902
Malasseziavespertilionis	10.9106	Tubulinosemaratisbonensis	1.77785	Cyberlindnerafabianii	6.14452	Neocallimastixcaliforniae	7.34046	Ascoidearubescens	5.01993	Sporothrixschenckii	7.60425	Suillusluteus	2.87283	Neocallimastixcaliforniae	8.7012	Piromycessp.	8.7321	Babjeviellainositovora	10.0549	Linderinapennispora	2.60214	Hanseniasporauvarum	7.7239	Rhodotorulataiwanensis	6.93135	Candidaorthopsilosis	4.68633	Rhodotorulataiwanensis	6.98501	Pyrrhodermanoxium	9.81018	Malasseziapachydermatis	6.33008	Paramicrosporidiumsaccamoebae	6.7164	Pochoniachlamydosporia	1.57014	Nosemabombycis	4.20257	Serendipitaindica	0.0615909
Cutaneotrichosporonoleaginosum	10.8361	Pisolithustinctorius	1.7696	Wallemiamellicola	6.14157	Pneumocystiscarinii	7.32859	Mitosporidiumdaphniae	4.98246	Tubermagnatum	7.60377	Pucciniagraminis	2.86413	Pneumocystismurina	8.65624	Enterosporacanceri	8.66732	Eremotheciumgossypii	10.0273	Nematocidaparisii	2.59102	Tubulinosemaratisbonensis	7.7189	Coprinopsiscinerea	6.92195	Meiramiltonrushii	4.63608	Microbotryumsaponariae	6.97217	Sugiyamaellalignohabitans	9.80896	Cyberlindnerafabianii	6.32678	Yarrowialipolytica	6.71546	Fusariummangiferae	1.56998	Rhizophagusclarus	4.15468	Absidia glauca	0.0612753
Sporothrixschenckii	10.7944	Nematocidadisplodere	1.76896	Wickerhamomycesciferrii	6.13467	Nematocidadisplodere	7.30523	Rozellaallomycis	4.97183	Eutypalata	7.59987	Batrachochytriumsalamandrivorans	2.85108	Piromycessp.	8.37932	Pneumocystiscarinii	8.62895	Saccharomycetaceaesp	10.0155	Malasseziavespertilionis	2.55522	Hanseniasporaguilliermondii	7.69734	Trametesversicolor	6.90871	Rhizopusazygosporus	4.62135	Ceraceosorusbombacis	6.9696	Ceraceosorusbombacis	9.80845	Naumovozymadairenensis	6.32442	Malasseziarestricta	6.67858	Periconiamacrospinosa	1.56997	Rhizophagussp.	4.06729	Saccharomyceseubayanus	0.0475803
Rhodotorulatoruloides	10.7553	Sclerodermacitrinum	1.76824	Escovopsisweberi	6.12753	Anaeromycesrobustus	7.24278	Encephalitozoonhellem	4.9404	Piptocephaliscylindrospora	7.59698	Syncephalastrumracemosum	2.83771	Pneumocystiscarinii	8.34267	Pneumocystismurina	8.55056	Hepatosporaeriocheir	9.98915	Absidia glauca	2.53769	Enterocytozoonbieneusi	7.53125	Leucosporidiumcreatinivorum	6.90821	Rhizopusmicrosporus	4.60746	Cutaneotrichosporonoleaginosum	6.96252	Millerozymafarinosa	9.77697	Lichtheimiaramosa	6.31761	Trachipleistophorahominis	6.67249	Pyrenochaetasp.	1.56886	Vavraiaculicis	4.03984	Fusariumgraminearum	0.0448662
Auriculariasubglabra	10.6746	Mitosporidiumdaphniae	1.75989	Eutypalata	6.12722	Pseudolomaneurophilia	7.189	Hanseniasporavalbyensis	4.91663	Thermothelomycesthermophila	7.54496	Paxillusinvolutus	2.83223	Diversisporaversiformis	8.32711	Nematocidaparisii	8.43659	Vittaformacorneae	9.97045	Paramicrosporidiumsaccamoebae	2.53139	Smittiumculicis	7.50157	Caloceraviscosa	6.89229	Pucciniasorghi	4.59227	Exidiaglandulosa	6.95994	Tilletiaindica	9.74327	Rachicladosporiumantarcticum	6.28992	Auriculariasubglabra	6.67023	Paraphaeosphaeriasporulosa	1.56739	Trachipleistophorahominis	4.0264	Podosporacomata	0.0441071
Sporisoriumscitamineum	10.6272	Nematocidaparisii	1.74773	Ophiocordycepsunilateralis	6.12635	Vavraiaculicis	7.18736	Pneumocystismurina	4.90491	Tilletiopsiswashingtonensis	7.53735	Pilodermacroceum	2.803	Rhizophagussp.	8.3236	Vittaformacorneae	8.35667	Malasseziasympodialis	9.96685	Syncephalastrumracemosum	2.5151	Pachysolentannophilus	7.4269	Hypsizygusmarmoreus	6.88419	Batrachochytriumdendrobatidis	4.59018	Sodiomycesalkalinus	6.92808	Microbotryumlychnidis-dioicae	9.71834	Microbotryumsilenes-dioicae	6.2759	Rhodotorulagraminis	6.66129	Paxillusrubicundulus	1.56634	Nematocidasp	4.02635	Diversisporaversiformis	0.0421631
Tilletiawalkeri	10.6132	Phycomycesblakesleeanus	1.72655	Cyberlindnerajadinii	6.1222	Vittaformacorneae	7.17869	Encephalitozooncuniculi	4.85453	Thielaviaterrestris	7.51938	Laccariabicolor	2.79764	Pneumocystisjirovecii	8.32223	Rozellaallomycis	8.35399	Nosemaceranae	9.95044	Thielaviopsispunctulata	2.5064	Tetrapisisporaphaffii	7.33582	Chaetomiumthermophilum	6.87188	Candidaparapsilosis	4.58209	Jaminaearosea	6.92262	Furculomycesboomerangus	9.71409	Sporothrixschenckii	6.27455	Phlebiopsisgigantea	6.65957	Fusariumproliferatum	1.56607	Rhizophagusirregularis	4.01291	Termitomycessp.	0.0414467
Ustilagomaydis	10.5683	Pisolithusmicrocarpus	1.72174	Hyphopichiaburtonii	6.1211	Piromycessp.	7.14875	Vavraiaculicis	4.84126	Cordycepssp.	7.51733	Melampsoralarici	2.79641	Nematocidasp	8.31301	Encephalitozoonintestinalis	8.32185	Suhomycestanzawaensis	9.93809	Malasseziasympodialis	2.50572	Hanseniasporaopuntiae	7.32404	Plicaturopsiscrispa	6.86207	Spathasporasp.	4.53669	Thermothelomycesthermophila	6.91089	Sporisoriumreilianum	9.69048	Mucorambiguus	6.27372	Nematocidadisplodere	6.65555	Fusariumfujikuroi	1.56487	Diversisporaversiformis	3.99628	Sordariamacrospora	0.0409565
Kalmanozymabrasiliensis	10.5642	Pneumocystiscarinii	1.71703	Hanseniasporavalbyensis	6.11948	Trachipleistophorahominis	7.13045	Trachipleistophorahominis	4.81267	Tubermelanosporum	7.48818	Hypsizygusmarmoreus	2.77842	Glomuscerebriforme	8.24717	Nematocidasp	8.28606	Lachanceadasiensis	9.93005	Mucorambiguus	2.50091	Rhizophagusclarus	7.32262	Jaapiaargillacea	6.84322	Wallemiaichthyophaga	4.51211	Syncephalispseudoplumigaleata	6.90641	Pucciniasorghi	9.68598	Taphrinadeformans	6.26902	Colletotrichumhigginsianum	6.65026	Colletotrichumhigginsianum	1.56472	Glomuscerebriforme	3.97932	Moniliophthoraperniciosa	0.0393422
Thamnocephalissphaerospora	10.5414	Nosemabombycis	1.70574	Sporothrixbrasiliensis	6.11701	Glarealozoyensis	7.10637	Hanseniasporauvarum	4.80346	Hortaeawerneckii	7.48116	Grifolafrondosa	2.77616	Rhizophagusirregularis	8.18559	Diversisporaversiformis	8.25229	Pneumocystismurina	9.90677	Ceratocystisplatani	2.49382	Pseudolomaneurophilia	7.26808	Tilletiopsiswashingtonensis	6.83406	Candidaalbicans	4.49216	Thielaviaterrestris	6.89733	Pucciniacoronata	9.68581	Panaeoluscyanescens	6.26481	Spizellomycespunctatus	6.64426	Clohesyomycesaquaticus	1.56233	Conidioboluscoronatus	3.95811	Rhodotorulatoruloides	0.0389411
Tilletiaindica	10.4965	Hepatosporaeriocheir	1.70131	Diaportheampelina	6.10451	Pichiamembranifaciens	7.07312	Hanseniasporaguilliermondii	4.79732	Tilletiariaanomala	7.46009	Fibularhizoctoniasp	2.77074	Vittaformacorneae	8.1741	Trachipleistophorahominis	8.22382	Lachanceamirantina	9.88701	Coemansiareversa	2.49199	Furculomycesboomerangus	7.25075	Sporidiobolussalmonicolor	6.8336	Ophiocordycepsaustralis	4.49214	Schizophyllumcommune	6.88548	Pucciniagraminis	9.68502	Rachicladosporiumsp.	6.26042	Lipomycesstarkeyi	6.64373	Pisolithustinctorius	1.56188	Enterosporacanceri	3.94428	Glomuscerebriforme	0.0384215
Thielaviaterrestris	10.4746	Paxillusrubicundulus	1.69304	Debaryomycesfabryi	6.10213	Pneumocystismurina	7.0309	Yamadazymatenuis	4.78298	Gonapodyaprolifera	7.45852	Mortierellaverticillata	2.76762	Rhizophagusclarus	8.16051	Encephalitozoonromaleae	8.18459	Lachancealanzarotensis	9.87799	Rhizopusstolonifer	2.48049	Smittiumangustum	7.24275	Thielaviaterrestris	6.82161	Candidadubliniensis	4.49128	Magnaporthiopsispoae	6.88436	Kwoniellapini	9.67545	Coleophomacylindrospora	6.25833	Dichomitussqualens	6.63907	Moniliophthoraperniciosa	1.56184	Vittaformacorneae	3.93155	Tolypocladiumophioglossoides	0.0372829
Gaeumannomycestritici	10.4679	Pseudolomaneurophilia	1.66664	Brettanomycesbruxellensis	6.09882	Nosemaapis	7.02425	Wickerhamomycesanomalus	4.76673	Diaporthehelianthi	7.45847	Laccariaamethystina	2.74589	Ascoidearubescens	8.15794	Ascoidearubescens	8.13977	Schizosaccharomycespombe	9.87251	Mucorcircinelloides	2.47837	Nosemabombycis	7.19313	Catenariaanguillulae	6.81375	Zygosaccharomycesrouxii	4.488	Drechmeriaconiospora	6.86899	Ascoidearubescens	9.65662	Stereumhirsutum	6.25708	Ganodermasinense	6.63898	Stagonosporasp.	1.5612	Hanseniasporaguilliermondii	3.92584	Ophiocordycepsunilateralis	0.0352232
Mixiaosmundae	10.4668	Piromycessp.	1.65752	Ophiocordycepssinensis	6.09439	Rhizophagussp.	7.01053	Pneumocystisjirovecii	4.76004	Magnaportheoryzae	7.4373	Wallemiaichthyophaga	2.74351	Encephalitozoonromaleae	7.76164	Smittiumsimulii	8.13023	Lachanceameyersii	9.86832	Thamnocephalissphaerospora	2.47315	Naumovozymadairenensis	7.17588	Rhodotorulasp.	6.80866	Hanseniasporaosmophila	4.47786	Rhodotorulatoruloides	6.84236	Kwoniellamangroviensis	9.63021	Galactomycescandidus	6.2566	Fomitopsispinicola	6.63356	Fusariumnygamai	1.56018	Encephalitozoonromaleae	3.89424	Gonapodyaprolifera	0.0349038
Syncephalispseudoplumigaleata	10.435	Rhizophagusclarus	1.63341	Acremoniumchrysogenum	6.09419	Pichiakudriavzevii	7.00439	Enterosporacanceri	4.75952	Purpureocilliumlilacinum	7.43059	Heterobasidionirregulare	2.74007	Ordosporacolligata	7.7246	Vavraiaculicis	8.11647	Schizosaccharomycescryophilus	9.86792	Phycomycesblakesleeanus	2.46246	Rhizophagusirregularis	7.16418	Schizophyllumcommune	6.79237	Rhizopusdelemar	4.47649	Ophiocordycepssinensis	6.8315	Smittiumangustum	9.62305	Coleophomacrateriformis	6.25337	Phanerochaetecarnosa	6.62719	Armillariaostoyae	1.55627	Ordosporacolligata	3.8816	Cordycepssp.	0.0340213
Grosmanniaclavigera	10.4248	Pneumocystismurina	1.62474	Lichtheimiaramosa	6.08953	Candidaduobushaemulonis	6.99575	Smittiummegazygosporum	4.752	Valsasordida	7.42339	Rhizopogonvinicolor	2.72115	Hanseniasporavalbyensis	7.70438	Pneumocystisjirovecii	8.08473	Aspergillusustus	9.86612	Choanephoracucurbitarum	2.46102	Rhizophagussp.	7.16296	Hypholomasublateritium	6.76693	Hortaeawerneckii	4.47429	Trametescoccinea	6.82782	Tilletiacontroversa	9.58978	Amanitathiersii	6.25173	Lentinustigrinus	6.62317	Pezolomaericae	1.5532	Hanseniasporaopuntiae	3.86758	Ophiocordycepsaustralis	0.0328996
Pseudomicrostromaglucosiphilum	10.4112	Paramicrosporidiumsaccamoebae	1.60255	Tetrapisisporaphaffii	6.08589	Candidapseudohaemulonis	6.98451	Hanseniasporaopuntiae	4.7194	Colletotrichumhigginsianum	7.41486	Choanephoracucurbitarum	2.71955	Smittiumsimulii	7.60329	Rhizophagusclarus	8.00616	Hyphopichiaburtonii	9.84924	Batrachochytriumsalamandrivorans	2.45822	Glomuscerebriforme	7.08743	Dichomitussqualens	6.76291	Ustilagohordei	4.45384	Rhodotorulasp.	6.82294	Tilletiariaanomala	9.57899	Leptosphaeriamaculans	6.24683	Daedaleaquercina	6.62055	Fibularhizoctoniasp	1.55289	Hanseniasporauvarum	3.86616	Penicilliumrubens	0.0307705
Cordycepssp.	10.3991	Spraguealophii	1.60078	Pichiakudriavzevii	6.081	Rhizophagusirregularis	6.97094	Rhizophagusirregularis	4.71918	Grosmanniaclavigera	7.41409	Polyporusbrumalis	2.7133	Hanseniasporaguilliermondii	7.58129	Saccharomycodesludwigii	7.97814	Schizosaccharomycesjaponicus	9.8476	Batrachochytriumdendrobatidis	2.45356	Kazachstaniasaulgeensis	7.05938	Kwoniellaheveanensis	6.74961	Melampsoralarici	4.444	Tolypocladiumparadoxum	6.81531	Melampsoralarici	9.57701	Aureobasidiumpullulans	6.23962	Coemansiareversa	6.61877	Aspergilluscarbonarius	1.54841	Encephalitozoonintestinalis	3.8214	Fusariumlangsethiae	0.0299053
Acaromycesingoldii	10.3786	Armillariagallica	1.59057	Kluyveromycesdobzhanskii	6.05715	Saitoellacomplicata	6.96676	Conidioboluscoronatus	4.70785	Tsuchiyaeawingfieldii	7.41379	Sparassiscrispa	2.7119	Encephalitozoonintestinalis	7.57714	Smittiumangustum	7.96484	Ascoidearubescens	9.84487	Mortierellaverticillata	2.4457	Hanseniasporaosmophila	6.87492	Heterobasidionirregulare	6.74326	Ustilagomaydis	4.44344	Acaromycesingoldii	6.7845	Moesziomycesantarcticus	9.5668	Elsinoeaustralis	6.23875	Malasseziapachydermatis	6.60064	Colletotrichumsimmondsii	1.54271	Encephalitozoonhellem	3.7965	Parasitellaparasitica	0.0294367
Pseudozymahubeiensis	10.3515	Rhizophagusirregularis	1.56258	Kluyveromyceslactis	6.05675	Hanseniasporavalbyensis	6.95746	Pneumocystiscarinii	4.69326	Tolypocladiumcapitatum	7.41372	Laetiporussulphureus	2.70713	Tetrapisisporablattae	7.52301	Rhizophagussp.	7.96023	Hesseltinellavesiculosa	9.8447	Piptocephaliscylindrospora	2.44309	Smittiummucronatum	6.87367	Gaeumannomycestritici	6.74133	Wickerhamomycesciferrii	4.41963	Chaetomiumglobosum	6.78329	Tilletiacaries	9.56097	Saccharomycodesludwigii	6.23563	Postiaplacenta	6.60003	Aspergillussydowii	1.5425	Pneumocystismurina	3.78173	Hypsizygusmarmoreus	0.0273093
Sporidiobolussalmonicolor	10.3103	Rhizophagussp.	1.55793	Millerozymafarinosa	6.05475	Glomuscerebriforme	6.94883	Rhizophagussp.	4.69195	Diplodiaseriata	7.41368	Phycomycesblakesleeanus	2.70571	Hanseniasporauvarum	7.47765	Furculomycesboomerangus	7.95512	Lachanceasp.	9.84097	Rhizopusmicrosporus	2.43069	Candidadubliniensis	6.84644	Dacryopinaxprimogenitus	6.72941	Ustilagobromivora	4.39568	Heterobasidionirregulare	6.77249	Microbotryumintermedium	9.55449	Sphacelomamurrayae	6.23451	Polyporusbrumalis	6.59901	Aspergillusversicolor	1.5422	Pneumocystiscarinii	3.74874	Endocarponpusillum	0.0262826
Malasseziapachydermatis	10.31	Diversisporaversiformis	1.54925	Candidaviswanathii	6.05067	Hanseniasporauvarum	6.92817	Glomuscerebriforme	4.69052	Cryptococcusamylolentus	7.4016	Botryobasidiumbotryosum	2.70437	Wickerhamomycesciferrii	7.41301	Rhizophagusirregularis	7.95051	Lachanceanothofagi	9.83903	Rozellaallomycis	2.43019	Vanderwaltozymapolyspora	6.74132	Chaetomiumglobosum	6.71684	Batrachochytriumsalamandrivorans	4.37996	Daedaleaquercina	6.76948	Kwonielladejecticola	9.51126	Naumovozymacastellii	6.23355	Trametesversicolor	6.59417	Aspergillussclerotiicarbonarius	1.54213	Hanseniasporavalbyensis	3.74004	Erysiphenecator	0.0261993
Ophiostomapiceae	10.2353	Suillusluteus	1.54562	Phaeoacremoniumminimum	6.04712	Candidahaemulonii	6.91606	Wickerhamomycesciferrii	4.68997	Diplodiacorticola	7.39465	Mortierellaelongata	2.70258	Tetrapisisporaphaffii	7.40816	Encephalitozoonhellem	7.92577	Lachanceaquebecensis	9.83897	Rhizopusdelemar	2.42877	Hyphopichiaburtonii	6.73856	Sparassiscrispa	6.71065	Lachanceameyersii	4.37685	Peniophorasp.	6.75855	Gymnopusluxurians	9.50933	Sclerotiniaborealis	6.22938	Encephalitozoonromaleae	6.58813	Exidiaglandulosa	1.54036	Encephalitozooncuniculi	3.7078	Talaromycesamestolkiae	0.0256698
Cordycepsfumosorosea	10.1806	Rozellaallomycis	1.54278	Lichtheimiacorymbifera	6.04651	Vanderwaltozymapolyspora	6.88551	Smittiummucronatum	4.68017	Madurellamycetomatis	7.39191	Rhizopogonvesiculosus	2.7018	Rozellaallomycis	7.39119	Glomuscerebriforme	7.89305	Nosemabombycis	9.83714	Lobosporangiumtransversale	2.42822	Debaryomycesfabryi	6.69685	Sodiomycesalkalinus	6.70289	Bifiguratusadelaidae	4.36922	Tolypocladiumophioglossoides	6.75527	Nadsoniafulvescens	9.50551	Exophialasideris	6.22332	Fibroporiaradiculosa	6.57999	Colletotrichumnymphaeae	1.53994	Pneumocystisjirovecii	3.69558	Galactomycescandidus	0.0254828
Ustilagohordei	10.1539	Pneumocystisjirovecii	1.53947	Candidahaemulonii	6.03748	Ogataeaparapolymorpha	6.88251	Ordosporacolligata	4.66456	Valsamalicola	7.38784	Batrachochytriumdendrobatidis	2.69485	Encephalitozoonhellem	7.38371	Ordosporacolligata	7.85277	Piptocephaliscylindrospora	9.83708	Rhizopusazygosporus	2.42058	Candidaalbicans	6.69438	Magnaporthiopsispoae	6.70032	Lachanceanothofagi	4.36498	Postiaplacenta	6.75242	Kwoniellaheveanensis	9.49725	Pyrenophoraseminiperda	6.22262	Grosmanniaclavigera	6.57706	Fusariumsp	1.5388	Saccharomycodesludwigii	3.69338	Nosemaapis	0.0248184
Ustilagobromivora	10.1102	Anaeromycesrobustus	1.53604	Piromycessp.	6.03298	Spathasporasp.	6.87309	Pachysolentannophilus	4.64236	Tuberborchii	7.38278	Armillariagallica	2.69294	Pachysolentannophilus	7.3613	Amphiamblys sp	7.83927	Hanseniasporavalbyensis	9.82341	Penicilliumnordicum	2.39985	Debaryomyceshansenii	6.65933	Thermothelomycesthermophila	6.69329	Zygosaccharomycesbailii	4.3579	Mixiaosmundae	6.74332	Moesziomycesaphidis	9.46647	Psilocybecyanescens	6.22115	Diaportheampelina	6.57401	Auriculariasubglabra	1.53847	Ascoidearubescens	3.67775	Paramicrosporidiumsaccamoebae	0.024404
Trichosporonasahii	10.0934	Glomuscerebriforme	1.53131	Clavicepspurpurea	6.03149	Torulasporadelbrueckii	6.85807	Schizosaccharomycescryophilus	4.62067	Microdochiumbolleyi	7.37376	Hypholomasublateritium	2.68933	Enterosporacanceri	7.33319	Tetrapisisporaphaffii	7.77777	Candidaarabinofermentans	9.80725	Pyronemaomphalodes	2.39969	Trachipleistophorahominis	6.62159	Cryptococcusneoformans	6.68518	Mixiaosmundae	4.35117	Wolfiporiacocos	6.74054	Vanderwaltozymapolyspora	9.46172	Hypsizygusmarmoreus	6.21827	Pisolithusmicrocarpus	6.57062	Neonectriaditissima	1.53818	Tetrapisisporaphaffii	3.63921	Colletotrichumsublineola	0.0236705
Exidiaglandulosa	10.0839	Schizosaccharomycesjaponicus	1.52876	Sporothrixinsectorum	6.03025	Edhazardiaaedis	6.85201	Schizosaccharomycespombe	4.61122	Podosporacomata	7.35854	Amanitamuscaria	2.6844	Trachipleistophorahominis	7.26632	Hanseniasporaosmophila	7.77381	Leucosporidiumcreatinivorum	9.79463	Ceratocystisfimbriata	2.39411	Smittiummegazygosporum	6.60099	Hebelomacylindrosporum	6.68056	Lachanceasp.	4.3491	Malasseziaglobosa	6.73957	Tetrapisisporablattae	9.45518	Ascochytarabiei	6.21757	Kuraishiacapsulata	6.5657	Eutypalata	1.53806	Yamadazymatenuis	3.62888	Rhizophagussp.	0.0232188
Escovopsisweberi	10.0032	Fibularhizoctoniasp	1.52602	Candidaparapsilosis	6.02853	Clavisporalusitaniae	6.84652	Pucciniasorghi	4.61046	Cutaneotrichosporonoleaginosum	7.35745	Thamnocephalissphaerospora	2.68015	Conidioboluscoronatus	7.2662	Pachysolentannophilus	7.75147	Protomyceslactucaedebilis	9.7906	Catenariaanguillulae	2.37726	Kazachstaniaafricana	6.57344	Daedaleaquercina	6.67821	Lachancealanzarotensis	4.34264	Ustilaginoideavirens	6.73803	Kwoniellabestiolae	9.44144	Mucorcircinelloides	6.21277	Malasseziavespertilionis	6.56527	Colletotrichumfioriniae	1.53805	Smittiumsimulii	3.61739	Umbilicariapustulata	0.0222931
Trametespubescens	9.98719	Thamnocephalissphaerospora	1.52484	Candidaduobushaemulonis	6.02791	Candidaauris	6.84559	Hyphopichiaburtonii	4.59982	Pseudogymnoascussp.	7.35401	Plicaturopsiscrispa	2.67685	Candidadubliniensis	7.25924	Wickerhamomycesciferrii	7.64572	Schizosaccharomycesoctosporus	9.79016	Parasitellaparasitica	2.37279	Wickerhamomycesciferrii	6.56658	Exidiaglandulosa	6.67789	Sphaerulinamusiva	4.34235	Plicaturopsiscrispa	6.72657	Schizosaccharomycespombe	9.42715	Laccariabicolor	6.21169	Sparassiscrispa	6.5628	Neofusicoccumparvum	1.53656	Spathasporapassalidarum	3.61726	Rozellaallomycis	0.0217891
Neofusicoccumparvum	9.97949	Linderinapennispora	1.51359	Ophiocordycepspolyrhachis	6.02022	Cyberlindnerajadinii	6.8383	Rhizophagusclarus	4.58782	Ustilaginoideavirens	7.35271	Sphaerobolusstellatus	2.6765	Saccharomycodesludwigii	7.25791	Candidaboidinii	7.55817	Lachanceathermotolerans	9.78731	Enterocytozoonbieneusi	2.37019	Conidioboluscoronatus	6.55379	Cordycepssp.	6.67502	Zygosaccharomycesparabailii	4.33947	Piptocephaliscylindrospora	6.72286	Batrachochytriumdendrobatidis	9.42027	Sporothrixbrasiliensis	6.21067	Neolentinuslepideus	6.55326	Fusariumavenaceum	1.53633	Debaryomyceshansenii	3.59918	Choanephoracucurbitarum	0.0212465
Cordycepsmilitaris	9.92442	Neocallimastixcaliforniae	1.5102	Saccharomyceseubayanus	6.01916	Pyronemaomphalodes	6.82793	Schizosaccharomycesoctosporus	4.57307	Ceraceosorusguamensis	7.34511	Serpulalacrymans	2.67603	Candidaboidinii	7.23684	Debaryomycesfabryi	7.51511	Malasseziavespertilionis	9.7786	Fusariumoxysporum	2.35998	Trichodermaasperellum	6.38563	Pucciniagraminis	6.66957	Cercosporabeticola	4.33741	Moesziomycesaphidis	6.71375	Anthracocystisflocculosa	9.41901	Lobosporangiumtransversale	6.20978	Colletotrichumorbiculare	6.55259	Aspergilluscalidoustus	1.53621	Vanderwaltozymapolyspora	3.59837	Hypholomasublateritium	0.0198238
Magnaporthiopsispoae	9.91006	Basidiobolusmeristosporus	1.51008	Vanderwaltozymapolyspora	6.01846	Kluyveromycesmarxianus	6.82772	Scheffersomycesstipitis	4.56209	Phaeoacremoniumminimum	7.34283	Microbotryumsilenes-dioicae	2.67136	Spathasporasp.	7.23398	Smittiummegazygosporum	7.5145	Eremotheciumcymbalariae	9.77779	Saitoellacomplicata	2.35693	Zancudomycesculisetae	6.27269	Kwoniellabestiolae	6.66855	Tilletiariaanomala	4.3323	Violaceomycespalustris	6.70858	Leucosporidiumcreatinivorum	9.40539	Tremellamesenterica	6.20971	Peniophorasp.	6.54447	Aspergillussclerotioniger	1.53616	Spathasporasp.	3.59393	Stachybotryschlorohalonata	0.019153
Diplodiacorticola	9.89386	Laccariabicolor	1.49464	Ceratocystisplatani	6.01288	Rhizophagusclarus	6.82191	Diversisporaversiformis	4.55789	Pseudogymnoascusverrucosus	7.34217	Piptocephaliscylindrospora	2.66477	Naumovozymadairenensis	7.22704	Hyphopichiaburtonii	7.50235	Zygosaccharomycesbailii	9.77663	Bifiguratusadelaidae	2.35681	Candidatropicalis	6.26534	Obbarivulosa	6.66437	Acaromycesingoldii	4.32826	Moesziomycesantarcticus	6.70804	Zancudomycesculisetae	9.38487	Serendipitavermifera	6.2038	Cyberlindnerajadinii	6.54252	Colletotrichumtofieldiae	1.53604	Debaryomycesfabryi	3.57885	Rhizophagusclarus	0.0173215
Trametesversicolor	9.88505	Armillariasolidipes	1.49461	Candidapseudohaemulonis	6.01225	Zygosaccharomycesrouxii	6.81947	Kazachstaniaafricana	4.55175	Acremoniumchrysogenum	7.32803	Lobosporangiumtransversale	2.66432	Smittiumculicis	7.21652	Naumovozymadairenensis	7.49338	Eremotheciumsinecaudum	9.77549	Mortierellaelongata	2.35401	Pneumocystismurina	6.24679	Gymnopilusdilepis	6.65328	Cercosporaberteroae	4.32721	Grifolafrondosa	6.70614	Sanghuangporusbaumii	9.37721	Hesseltinellavesiculosa	6.20256	Gloeophyllumtrabeum	6.54012	Fusariumverticillioides	1.53595	Candidatropicalis	3.5707	Spraguealophii	0.0168216
Schizophyllumcommune	9.87244	Syncephalispseudoplumigaleata	1.48409	Saccharomycodesludwigii	6.0111	Hanseniasporaopuntiae	6.81881	Candidaorthopsilosis	4.54306	Escovopsisweberi	7.32542	Mucorambiguus	2.66402	Smittiumangustum	7.215	Smittiumculicis	7.4867	Pneumocystiscarinii	9.77536	Torrubiellahemipterigena	2.3482	Naumovozymacastellii	6.2389	Naemateliaencephala	6.64395	Ascosphaeraapis	4.31988	Pseudozymahubeiensis	6.69738	Candidaarabinofermentans	9.37355	Ophiostomapiceae	6.19794	Enterosporacanceri	6.52885	Pisolithusmicrocarpus	1.53229	Candidadubliniensis	3.56889	Trichodermalongibrachiatum	0.0154491
Verticilliumdahliae	9.86537	Pilodermacroceum	1.48302	Valsamalicola	6.00895	Candidaorthopsilosis	6.8037	Saccharomycescerevisiae	4.5161	Neofusicoccumparvum	7.32394	Auriculariasubglabra	2.6613	Kazachstaniasaulgeensis	7.21156	Wickerhamomycesanomalus	7.44833	Rozellaallomycis	9.77041	Ophiocordycepsaustralis	2.33734	Candidamaltosa	6.17775	Gonapodyaprolifera	6.61663	Malasseziavespertilionis	4.31977	Trametespubescens	6.69525	Oidiumneolycopersici	9.36874	Sporothrixinsectorum	6.19529	Malasseziaglobosa	6.52759	Colletotrichumorbiculare	1.53208	Pseudolomaneurophilia	3.56613	Colletotrichumsalicis	0.0143414
Purpureocilliumlilacinum	9.84604	Protomyceslactucaedebilis	1.48173	Naumovozymadairenensis	5.99821	Komagataellapastoris	6.80207	Hanseniasporaosmophila	4.51598	Ceraceosorusbombacis	7.31899	Jaapiaargillacea	2.65572	Furculomycesboomerangus	7.17977	Pichiamembranifaciens	7.44295	Pneumocystisjirovecii	9.75865	Parastagonosporanodorum	2.33293	Lodderomyceselongisporus	6.15318	Tulasnellacalospora	6.61397	Cercosporazeina	4.30615	Purpureocilliumlilacinum	6.68795	Clavisporalusitaniae	9.33589	Moniliniafructigena	6.19448	Candidaintermedia	6.52408	Sphaerobolusstellatus	1.53193	Hyphopichiaburtonii	3.55354	Smittiumculicis	0.0140454
Thermothelomycesthermophila	9.83716	Batrachochytriumdendrobatidis	1.47894	Tolypocladiumcapitatum	5.99725	Zygosaccharomycesbailii	6.80088	Candidamaltosa	4.50355	Rosellinianecatrix	7.30914	Armillariaostoyae	2.65341	Hanseniasporaopuntiae	7.16403	Tetrapisisporablattae	7.43612	Zygosaccharomycesparabailii	9.75432	Rachicladosporiumsp.	2.3252	Vavraiaculicis	6.15174	Cryptococcusgattii	6.60716	Exophialamesophila	4.30604	Sporothrixinsectorum	6.6833	Schizosaccharomycesoctosporus	9.33225	Melampsoralarici	6.19276	Cutaneotrichosporonoleaginosum	6.52321	Peniophorasp.	1.53165	Scheffersomycesstipitis	3.55345	Trichodermaparareesei	0.0135309
Malasseziarestricta	9.81425	Auriculariasubglabra	1.47724	Saccharomycesarboricola	5.99693	Nosemaceranae	6.80034	Lachanceamirantina	4.50139	Drechmeriaconiospora	7.30078	Exidiaglandulosa	2.64916	Candidaalbicans	7.1164	Candidaorthopsilosis	7.43572	Torulasporadelbrueckii	9.74837	Pyrenophoraseminiperda	2.32353	Penicilliumroqueforti	6.14403	Punctulariastrigosozonata	6.60665	Sporisoriumscitamineum	4.30477	Fomitopsispinicola	6.68037	Erysiphenecator	9.32342	Exophialamesophila	6.18703	Schizosaccharomycesjaponicus	6.52101	Trichodermavirens	1.53051	Candidaalbicans	3.55279	Chaetomiumglobosum	0.0133624
Leucosporidiumcreatinivorum	9.81087	Hesseltinellavesiculosa	1.47602	Fusariumpoae	5.99468	Komagataellaphaffii	6.79162	Candidatropicalis	4.49126	Sporidiobolussalmonicolor	7.29554	Fistulinahepatica	2.64806	Hyphopichiaburtonii	7.10744	Pichiakudriavzevii	7.41977	Sporidiobolussalmonicolor	9.74653	Glarealozoyensis	2.32336	Saccharomycessp.	6.1404	Xanthophyllomycesdendrorhous	6.60604	Mycosphaerellaeumusae	4.29837	Coccidioidesimmitis	6.67745	Tremellamesenterica	9.31812	Morchellaconica	6.18323	Trametespubescens	6.52014	Trichodermaharzianum	1.53048	Candidamaltosa	3.54887	Scytalidiumlignicola	0.012859
Thielaviopsispunctulata	9.80988	Rhizopusmicrosporus	1.47446	Valsasordida	5.99422	Zancudomycesculisetae	6.7882	Candidaauris	4.47677	Podosporaanserina	7.29366	Leptosphaeriamaculans	2.6458	Debaryomycesfabryi	7.08636	Kazachstaniaafricana	7.41176	Lachanceafermentati	9.74355	Pseudomassariellavexata	2.31979	Pneumocystiscarinii	6.13623	Phlebiopsisgigantea	6.60364	Saccharomycetaceaesp	4.29549	Malasseziavespertilionis	6.67632	Schizosaccharomycescryophilus	9.31732	Phaeomoniellachlamydospora	6.18157	Gelatoporiasubvermispora	6.51091	Pseudomassariellavexata	1.52895	Rhizopusmicrosporus	3.54862	Enterocytozoonbieneusi	0.0125694
Ustilaginoideavirens	9.792	Grifolafrondosa	1.47079	Yamadazymatenuis	5.98725	Pneumocystisjirovecii	6.78656	Kuraishiacapsulata	4.46995	Elsinoeaustralis	7.28031	Lentinustigrinus	2.64567	Smittiummucronatum	7.08536	Debaryomyceshansenii	7.38291	Kuraishiacapsulata	9.73513	Paxillusrubicundulus	2.31806	Rozellaallomycis	6.13535	Gloeophyllumtrabeum	6.60195	Dothistromaseptosporum	4.29365	Escovopsisweberi	6.67526	Debaryomyceshansenii	9.30338	Spathasporasp.	6.17918	Phaeoacremoniumminimum	6.50819	Aspergilluslacticoffeatus	1.52744	Rhizopusazygosporus	3.53486	Enterosporacanceri	0.0123821
Ophiocordycepsaustralis	9.78728	Piromycesfinnis	1.46911	Wickerhamomycesanomalus	5.98709	Hanseniasporaguilliermondii	6.78295	Debaryomyceshansenii	4.46657	Verticilliumdahliae	7.2751	Peniophorasp.	2.64008	Candidatropicalis	7.06226	Candidaalbicans	7.37759	Kazachstaniaafricana	9.72072	Ophiocordycepssinensis	2.31805	Saccharomycesarboricola	6.11305	Fomitopsispinicola	6.60142	Aspergilluscristatus	4.29067	Grosmanniaclavigera	6.66897	Acaromycesingoldii	9.30092	Pyrenophorateres	6.17734	Coniophoraputeana	6.50549	Coniochaetaligniaria	1.5264	Millerozymafarinosa	3.53098	Purpureocilliumlilacinum	0.0123007
Verticilliumnonalfalfae	9.78711	Schizosaccharomycespombe	1.46888	Sporothrixschenckii	5.98617	Kuraishiacapsulata	6.78232	Smittiumsimulii	4.46314	Tolypocladiumparadoxum	7.26948	Ophiocordycepsaustralis	2.63946	Debaryomyceshansenii	7.05043	Candidadubliniensis	7.36093	Kluyveromyceslactis	9.70541	Penicilliumroqueforti	2.3166	Saccharomycescerevisiae	6.08344	Panaeoluscyanescens	6.59409	Malasseziapachydermatis	4.28706	Metarhiziumalbum	6.66594	Scheffersomycesstipitis	9.297	Phialophoraattae	6.17539	Encephalitozoonintestinalis	6.50427	Aspergilluswelwitschiae	1.52635	Furculomycesboomerangus	3.5303	Aspergillussydowii	0.012165
Peniophorasp.	9.76389	Rhizoclosmatiumglobosum	1.46705	Pachysolentannophilus	5.98539	Terfeziaboudieri	6.77202	Debaryomycesfabryi	4.45989	Sphacelomamurrayae	7.26789	Ganodermasinense	2.6382	Vanderwaltozymapolyspora	7.02989	Saccharomycessp.	7.35111	Malasseziarestricta	9.70159	Vittaformacorneae	2.31539	Pichiamembranifaciens	6.06716	Laccariabicolor	6.58943	Cyberlindnerajadinii	4.28242	Acremoniumchrysogenum	6.66544	Lentinulaedodes	9.29239	Aureobasidiumsubglaciale	6.17528	Pisolithustinctorius	6.50229	Aspergillusbrasiliensis	1.52583	Candidaviswanathii	3.52541	Stachybotryschartarum	0.0112784
Tolypocladiumcapitatum	9.7532	Coemansiareversa	1.46174	Kazachstaniaafricana	5.98286	Piptocephaliscylindrospora	6.77182	Komagataellapastoris	4.45866	Ophiocordycepssinensis	7.2603	Pseudocercosporafijiensis	2.62963	Kazachstaniaafricana	6.99233	Naumovozymacastellii	7.31131	Hanseniasporaguilliermondii	9.70011	Hanseniasporaguilliermondii	2.31359	Saccharomyceseubayanus	6.05674	Gelatoporiasubvermispora	6.57992	Wallemiamellicola	4.27924	Encephalitozooncuniculi	6.66289	Candidaorthopsilosis	9.28642	Yarrowialipolytica	6.17476	Armillariasolidipes	6.50074	Aspergillusarachidicola	1.52553	Ogataeapolymorpha	3.52325	Tolypocladiumparadoxum	0.0112037
Microdochiumbolleyi	9.74844	Polyporusbrumalis	1.45949	Verticilliumdahliae	5.97999	Ogataeapolymorpha	6.76974	Komagataellaphaffii	4.45659	Leucosporidiumcreatinivorum	7.2594	Ustilagomaydis	2.62824	Wickerhamomycesanomalus	6.98197	Candidaglabrata	7.303	Amphiamblys sp	9.6995	Hortaeawerneckii	2.30924	Fusariumoxysporum	6.05239	Kockovaellaimperatae	6.57194	Lachanceadasiensis	4.27897	Tilletiacaries	6.65758	Mixiaosmundae	9.28335	Ceratocystisfimbriata	6.17394	Punctulariastrigosozonata	6.4994	Alternariaalternata	1.52545	Smittiumangustum	3.51945	Tolypocladiumcapitatum	0.010326
Diplodiaseriata	9.71875	Exidiaglandulosa	1.45496	Candidatropicalis	5.97974	Zygosaccharomycesparabailii	6.76798	Smittiumculicis	4.45557	Kwoniellabestiolae	7.25871	Obbarivulosa	2.62665	Spathasporapassalidarum	6.92599	Millerozymafarinosa	7.29897	Neolectairregularis	9.69466	Colletotrichumgloeosporioides	2.30614	Pichiakudriavzevii	6.04472	Sistotremastrumsuecicum	6.57089	Coemansiareversa	4.27875	Lentinustigrinus	6.65478	Microbotryumsaponariae	9.2764	Phialocephalascopiformis	6.1734	Eremotheciumgossypii	6.49243	Aspergillusbombycis	1.52511	Pichiakudriavzevii	3.4922	Ceraceosorusbombacis	0.0100925
Verticilliumlongisporum	9.7097	Catenariaanguillulae	1.44942	Torulasporadelbrueckii	5.97175	Lachanceaquebecensis	6.76777	Spathasporapassalidarum	4.45287	Cordycepsfumosorosea	7.25632	Hebelomacylindrosporum	2.62584	Vavraiaculicis	6.90914	Saccharomycescerevisiae	7.29744	Kluyveromycesdobzhanskii	9.68918	Acidomycesrichmondensis	2.30297	Candidaorthopsilosis	6.03935	Phlebiacentrifuga	6.56426	Pseudocercosporamusae	4.27694	Obbarivulosa	6.6527	Galactomycescandidus	9.27239	Sordariamacrospora	6.17117	Sporothrixinsectorum	6.4878	Purpureocilliumlilacinum	1.52502	Candidaarabinofermentans	3.4903	Aspergillusfischeri	0.0100534
Rachicladosporiumantarcticum	9.68845	Lichtheimiacorymbifera	1.44582	Ustilaginoideavirens	5.97169	Lachanceathermotolerans	6.76592	Saccharomyceskudriavzevii	4.44436	Coniochaetaligniaria	7.25135	Termitomycessp.	2.62396	Candidaarabinofermentans	6.908	Kazachstaniasaulgeensis	7.29589	Yamadazymatenuis	9.68724	Dacryopinaxprimogenitus	2.30218	Pneumocystisjirovecii	6.03702	Grifolafrondosa	6.56055	Candidatropicalis	4.27189	Caloceracornea	6.63823	Meyerozymaguilliermondii	9.27073	Pyrrhodermanoxium	6.17002	Obbarivulosa	6.48629	Serendipitavermifera	1.52479	Smittiummegazygosporum	3.48766	Elaphomycesgranulatus	0.00999568
Protomyceslactucaedebilis	9.68077	Rhizopusdelemar	1.44434	Kalmanozymabrasiliensis	5.96525	Candidaglabrata	6.76475	Candidaduobushaemulonis	4.44352	Trichosporonasahii	7.25076	Trametescinnabarina	2.6233	Candidamaltosa	6.88566	Candidaarabinofermentans	7.2902	Wickerhamomycesanomalus	9.684	Colletotrichumhigginsianum	2.30108	Candidaglabrata	6.02432	Tilletiaindica	6.56031	Spathasporapassalidarum	4.26863	Tilletiacontroversa	6.6357	Ceratocystisfimbriata	9.2631	Talaromycesamestolkiae	6.16806	Dacryopinaxprimogenitus	6.48436	Aspergillusniger	1.52465	Candidaglabrata	3.48286	Madurellamycetomatis	0.00975557
Drechmeriaconiospora	9.6751	Rhizopogonvinicolor	1.44211	Fusariumlongipes	5.96378	Rhizopusstolonifer	6.76158	Saccharomycodesludwigii	4.43624	Sordariamacrospora	7.23415	Fomitopsispinicola	2.61742	Smittiummegazygosporum	6.83952	Saccharomyceskudriavzevii	7.27007	Debaryomycesfabryi	9.67013	Laetiporussulphureus	2.29928	Nematocidaparisii	5.98252	Sistotremastrumniveocremeum	6.55565	Malasseziaglobosa	4.26829	Tilletiaindica	6.62058	Kockovaellaimperatae	9.26045	Lentinulaedodes	6.16727	Laetiporussulphureus	6.48269	Aspergillusbrunneoviolaceus	1.52383	Ogataeaparapolymorpha	3.47348	Tilletiaindica	0.00932668
Cordycepsbrongniartii	9.67077	Conidioboluscoronatus	1.4401	Ophiostomapiceae	5.96026	Candidatropicalis	6.75981	Saccharomycesarboricola	4.4321	Rachicladosporiumantarcticum	7.23361	Wolfiporiacocos	2.61607	Encephalitozooncuniculi	6.77648	Candidamaltosa	7.26982	Pachysolentannophilus	9.64119	Protomyceslactucaedebilis	2.29918	Candidaarabinofermentans	5.97083	Kwoniellamangroviensis	6.55426	Baudoiniapanamericana	4.26658	Gelatoporiasubvermispora	6.61047	Schizoporaparadoxa	9.24433	Exophialaoligosperma	6.16612	Armillariagallica	6.47704	Aspergillusindologenus	1.52327	Wickerhamomycesanomalus	3.46529	Cenococcumgeophilum	0.00910496
Tolypocladiumparadoxum	9.65196	Syncephalastrumracemosum	1.43796	Hirsutellaminnesotensis	5.95949	Candidaviswanathii	6.7592	Lachanceafermentati	4.43151	Valsamali	7.23137	Postiaplacenta	2.61196	Naumovozymacastellii	6.75251	Vanderwaltozymapolyspora	7.26042	Cyberlindnerajadinii	9.63692	Alternaria sp	2.29737	Saccharomyceskudriavzevii	5.96893	Anthracocystisflocculosa	6.55023	Sporisoriumreilianum	4.26583	Madurellamycetomatis	6.60801	Sistotremastrumsuecicum	9.24196	Zymoseptoriabrevis	6.16442	Neofusicoccumparvum	6.47409	Diaportheampelina	1.52308	Hanseniasporaosmophila	3.46524	Candidaarabinofermentans	0.00862642
Trametescoccinea	9.64366	Pseudocercosporafijiensis	1.43628	Cordycepssp.	5.95702	Spathasporapassalidarum	6.758	Candidaalbicans	4.43086	Verticilliumnonalfalfae	7.22228	Moesziomycesantarcticus	2.60915	Mitosporidiumdaphniae	6.7239	Saccharomycesarboricola	7.25852	Kazachstanianaganishii	9.63554	Enterocytozoonhepatopenaei	2.2945	Vittaformacorneae	5.91453	Laccariaamethystina	6.54901	Endocarponpusillum	4.26577	Malasseziapachydermatis	6.60632	Lobosporangiumtransversale	9.22498	Catenariaanguillulae	6.16249	Paxillusinvolutus	6.4738	Aspergillusaculeatinus	1.52301	Kazachstaniaafricana	3.45916	Escovopsisweberi	0.00835339
Verticilliumalfalfae	9.63122	Metschnikowiabicuspidata	1.42321	Fusariumpseudograminearum	5.95591	Wickerhamomycesanomalus	6.75056	Spathasporasp.	4.4308	Rhodotorulataiwanensis	7.21759	Sistotremastrumsuecicum	2.60911	Candidaorthopsilosis	6.71628	Brettanomycesbruxellensis	7.2424	Naumovozymacastellii	9.6298	Valsasordida	2.29439	Enterosporacanceri	5.87722	Fibroporiaradiculosa	6.54731	Exophialadermatitidis	4.26498	Ganodermasinense	6.60559	Cryptococcusdepauperatus	9.22496	Penicilliumsp	6.16189	Sporothrixbrasiliensis	6.47367	Aspergillusparasiticus	1.5228	Candidaparapsilosis	3.45657	Colletotrichumsimmondsii	0.00787312
Ophiocordycepsunilateralis	9.62945	Laccariaamethystina	1.42271	Naumovozymacastellii	5.95531	Wickerhamomycesciferrii	6.7445	Saccharomyceseubayanus	4.43068	Colletotrichumorbiculare	7.2101	Psilocybecyanescens	2.60712	Erysiphenecator	6.70611	Saccharomyceseubayanus	7.23907	Zygosaccharomycesrouxii	9.61653	Alternariaalternata	2.2934	Spathasporasp.	5.84132	Tilletiacontroversa	6.5466	Eremotheciumgossypii	4.26027	Rasamsoniaemersonii	6.60371	Hanseniasporaosmophila	9.20499	Talaromycescellulolyticus	6.16182	Eutypalata	6.47227	Pseudocercosporafijiensis	1.52259	Zancudomycesculisetae	3.45515	Zancudomycesculisetae	0.00781136
Saitozymapodzolica	9.62393	Schizoporaparadoxa	1.42126	Phialosimplexsp.	5.9538	Naumovozymacastellii	6.73745	Candidapseudohaemulonis	4.43034	Tolypocladiumophioglossoides	7.2033	Trametescoccinea	2.60704	Pichiakudriavzevii	6.69582	Candidatropicalis	7.22084	Saccharomycescerevisiae	9.60801	Clavicepspurpurea	2.29237	Penicilliumnordicum	5.81503	Wolfiporiacocos	6.54585	Candidamaltosa	4.25737	Ophiocordycepsaustralis	6.595	Erysiphepulchra	9.19173	Talaromycesverruculosus	6.16041	Saccharomycetaceaesp	6.46859	Aspergillusflavus	1.52257	Schizosaccharomycescryophilus	3.45501	Nadsoniafulvescens	0.00752584
Beauveriabassiana	9.60551	Amanitamuscaria	1.42099	Metarhiziumalbum	5.9529	Lachanceafermentati	6.73744	Metschnikowiabicuspidata	4.42382	Verticilliumalfalfae	7.20001	Microbotryumsaponariae	2.60663	Oidiumneolycopersici	6.66594	Smittiummucronatum	7.18101	Peniophorasp.	9.60488	Sclerodermacitrinum	2.29098	Wickerhamomycesanomalus	5.77119	Sporothrixinsectorum	6.54046	Lachanceaquebecensis	4.25318	Trichosporonasahii	6.59221	Mortierellaverticillata	9.18019	Phialocephalasubalpina	6.15791	Rhizopogonvinicolor	6.46832	Colletotrichumincanum	1.52249	Suhomycestanzawaensis	3.45421	Kazachstanianaganishii	0.00739109
Caloceracornea	9.5964	Fistulinahepatica	1.4152	Verticilliumnonalfalfae	5.94783	Candidamaltosa	6.72146	Meyerozymaguilliermondii	4.42188	Colletotrichumgraminicola	7.19968	Sistotremastrumniveocremeum	2.60546	Scheffersomycesstipitis	6.63761	Zancudomycesculisetae	7.17186	Hanseniasporauvarum	9.60461	Cordycepsconfragosa	2.28947	Scheffersomycesstipitis	5.74547	Stereumhirsutum	6.53902	Malasseziarestricta	4.25202	Trametescinnabarina	6.58894	Meiramiltonrushii	9.17751	FungalspNo1243	6.15731	Meyerozymasp.	6.44828	Fusariumvenenatum	1.52233	Eremotheciumsinecaudum	3.44667	Mitosporidiumdaphniae	0.00722198
Ophiocordycepssinensis	9.57838	Pucciniacoronata	1.4152	Neonectriaditissima	5.94523	Eremotheciumsinecaudum	6.72033	Candidaintermedia	4.41859	Naemateliaencephala	7.19796	Coniophoraputeana	2.6049	Yamadazymatenuis	6.55265	Encephalitozooncuniculi	7.16439	Dacryopinaxprimogenitus	9.60249	Ramulariacollo-cygni	2.28836	Candidaparapsilosis	5.72755	Microbotryumlychnidis-dioicae	6.53857	Pyrenophoratritici-repentis	4.24787	Pseudomicrostromaglucosiphilum	6.58771	Candidahaemulonii	9.16514	Exophialadermatitidis	6.15687	Moniliophthoraperniciosa	6.44785	Suillusluteus	1.52184	Schizosaccharomycesoctosporus	3.44614	Ceratocystisfimbriata	0.00721588
Microbotryumsaponariae	9.57732	Paxillusinvolutus	1.4138	Fusariumsp	5.94478	Tubermagnatum	6.71315	Amphiamblys sp	4.41347	Marssoninacoronariae	7.19628	Panaeoluscyanescens	2.60454	Saccharomycescerevisiae	6.54218	Kluyveromycesmarxianus	7.14178	Caloceraviscosa	9.6004	Fusariumgraminearum	2.2878	Millerozymafarinosa	5.72419	Podosporaanserina	6.53687	Pseudozymahubeiensis	4.24499	Trametesversicolor	6.58172	Tortisporacaseinolytica	9.16431	Laccariaamethystina	6.15564	Wolfiporiacocos	6.43836	Aspergillusoryzae	1.52165	Pachysolentannophilus	3.44576	Anthracocystisflocculosa	0.00695927
Wolfiporiacocos	9.56933	Aspergillusniger	1.41149	Tortisporacaseinolytica	5.94441	Kluyveromycesdobzhanskii	6.70917	Millerozymafarinosa	4.41125	Kalmanozymabrasiliensis	7.19346	Phlebiopsisgigantea	2.6036	Erysiphepulchra	6.54113	Kluyveromyceslactis	7.06528	Sistotremastrumsuecicum	9.59721	Ophiocordycepscamponoti	2.28747	Yamadazymatenuis	5.63144	Podosporacomata	6.53568	Linderinapennispora	4.24302	Blastomycespercursus	6.57566	Blumeriagraminis	9.16418	Neurosporacrassa	6.1544	Sporothrixschenckii	6.43606	Aspergillustubingensis	1.52062	Wickerhamomycesciferrii	3.44481	Malasseziapachydermatis	0.00694572
Ophiocordycepscamponoti	9.56001	Neolectairregularis	1.41033	Fusariumsporotrichioides	5.94005	Pachysolentannophilus	6.70753	Candidaarabinofermentans	4.41058	Glarealozoyensis	7.19156	Trametespubescens	2.60351	Saccharomycessp.	6.5342	Conidioboluscoronatus	7.04889	Saccharomycesarboricola	9.59152	Valsamalicola	2.28632	Spathasporapassalidarum	5.59816	Tilletiacaries	6.53318	Eremotheciumcymbalariae	4.23866	Punctulariastrigosozonata	6.5616	Sistotremastrumniveocremeum	9.15532	Aspergillusviolaceofuscus	6.154	Trametescoccinea	6.43605	Aspergillussteynii	1.52014	Rhizopusdelemar	3.43247	Smittiummucronatum	0.0068818
Tolypocladiumophioglossoides	9.54105	Rhizopusazygosporus	1.40899	Fusariumlangsethiae	5.93883	Millerozymafarinosa	6.70383	Ogataeapolymorpha	4.41024	Aspergillusustus	7.18864	Gelatoporiasubvermispora	2.60286	Candidaglabrata	6.51638	Candidaparapsilosis	7.03308	Wickerhamiellasorbophila	9.59142	Pyrenophorateres	2.28524	Nadsoniafulvescens	5.56852	Neurosporacrassa	6.53292	Exophialasideris	4.23857	Laetiporussulphureus	6.55332	Cryptococcusneoformans	9.14084	Aureobasidiumnamibiae	6.15331	Grifolafrondosa	6.43232	Penicilliumsubrubescens	1.51983	Eremotheciumcymbalariae	3.43061	Kuraishiacapsulata	0.00680205
Diaportheampelina	9.52839	Armillariaostoyae	1.40846	Taphrinadeformans	5.93542	Violaceomycespalustris	6.70349	Candidahaemulonii	4.40914	Ophiostomapiceae	7.17696	Hydnomeruliuspinastri	2.60194	Saccharomycesarboricola	6.49425	Lodderomyceselongisporus	7.01806	Saccharomyceseubayanus	9.59127	Exserohilumturcica	2.28426	Kluyveromyceslactis	5.54925	Hydnomeruliuspinastri	6.53025	Lachanceathermotolerans	4.23526	Sporidiobolussalmonicolor	6.55131	Kalmanozymabrasiliensis	9.1235	Exidiaglandulosa	6.15282	Clavisporalusitaniae	6.42917	Aspergilluscostaricaensis	1.5195	Tetrapisisporablattae	3.4298	Xanthophyllomycesdendrorhous	0.00661139
Punctulariastrigosozonata	9.52644	Cordycepssp.	1.40768	Fusariumculmorum	5.93523	Kazachstaniaafricana	6.70246	Candidadubliniensis	4.40601	Verticilliumlongisporum	7.17629	Phanerochaetecarnosa	2.59996	Saccharomyceskudriavzevii	6.41572	Kluyveromycesdobzhanskii	7.00883	Auriculariasubglabra	9.58917	Sclerotiniasclerotiorum	2.28345	Kluyveromycesmarxianus	5.5309	Kwonielladejecticola	6.52835	Kluyveromycesdobzhanskii	4.23124	Moelleriellalibera	6.52757	Rhodotorulatoruloides	9.12167	Hypholomasublateritium	6.1516	Ophiocordycepscamponoti	6.42898	Cladophialophorapsammophila	1.51942	Schizosaccharomycespombe	3.42111	Tilletiawalkeri	0.00638531
Trametescinnabarina	9.52516	Schizosaccharomycescryophilus	1.40705	Kazachstanianaganishii	5.9349	Rhizopusazygosporus	6.70062	Saccharomycessp.	4.40574	Kwonielladejecticola	7.17438	Amanitathiersii	2.59946	Rhizopusmicrosporus	6.40768	Candidaauris	6.98449	Exidiaglandulosa	9.58669	Yarrowialipolytica	2.28328	Suhomycestanzawaensis	5.49356	Rhizoctoniasolani	6.52741	Taphrinadeformans	4.23099	Coniosporiumapollinis	6.52126	Pachysolentannophilus	9.11706	Talaromycesmarneffei	6.15098	Ogataeapolymorpha	6.42871	Aspergillusnomius	1.51939	Kazachstaniasaulgeensis	3.4174	Ascochytarabiei	0.00624664
Malasseziaglobosa	9.52467	Meliniomycesbicolor	1.40652	Fusariumgraminearum	5.93348	Chaetomiumthermophilum	6.70017	Clavisporalusitaniae	4.39986	Kockovaellaimperatae	7.17232	Moesziomycesaphidis	2.59844	Nematocidadisplodere	6.39461	Spathasporapassalidarum	6.96021	Mixiaosmundae	9.58455	Hanseniasporaopuntiae	2.28271	Kluyveromycesdobzhanskii	5.4465	Paxillusrubicundulus	6.52421	Hirsutellaminnesotensis	4.22962	Phialosimplexsp.	6.52002	Stereumhirsutum	9.11134	Pyrenophoratritici-repentis	6.1503	Jaapiaargillacea	6.42702	Paxillusinvolutus	1.51871	Smittiummucronatum	3.41404	Naumovozymadairenensis	0.00609903
Microbotryumlychnidis-dioicae	9.52212	Batrachochytriumsalamandrivorans	1.40447	Phaeomoniellachlamydospora	5.9329	Kluyveromyceslactis	6.69677	Kluyveromycesdobzhanskii	4.39918	Rhodotorulatoruloides	7.16862	Rhizopusdelemar	2.59646	Saccharomyceseubayanus	6.38117	Yamadazymatenuis	6.9372	Sistotremastrumniveocremeum	9.58104	Armillariagallica	2.28058	Candidaviswanathii	5.43771	Postiaplacenta	6.51698	Neurosporatetrasperma	4.21761	Sanghuangporusbaumii	6.51305	Psilocybecyanescens	9.11063	Paxillusinvolutus	6.14934	Coniochaetaligniaria	6.42173	Aspergillusphoenicis	1.51775	Basidiobolusmeristosporus	3.40914	Scytalidiumsp.	0.00604341
Fomitopsispinicola	9.52115	Melampsoralarici	1.40247	Scheffersomycesstipitis	5.92817	Morchellaconica	6.69284	Suhomycestanzawaensis	4.39898	Sodiomycesalkalinus	7.1589	Agaricusbisporus	2.59439	Suhomycestanzawaensis	6.37585	Komagataellaphaffii	6.93202	Candidaorthopsilosis	9.5755	Fusariumculmorum	2.27833	Zygosaccharomycesrouxii	5.36801	Pleurotusostreatus	6.51465	Kluyveromycesmarxianus	4.21728	Verticilliumalfalfae	6.51303	Meyerozymasp.	9.10363	Gonapodyaprolifera	6.14773	Colletotrichumchlorophyti	6.41802	Aspergillusfijiensis	1.51736	Rhizopusstolonifer	3.40835	Suhomycestanzawaensis	0.00576445
Linderinapennispora	9.51991	Choanephoracucurbitarum	1.40229	Drechmeriaconiospora	5.92709	Debaryomycesfabryi	6.68623	Tetrapisisporaphaffii	4.39887	Neurosporatetrasperma	7.15846	Allomycesmacrogynus	2.59439	Nadsoniafulvescens	6.36697	Suhomycestanzawaensis	6.9253	Galerinamarginata	9.5686	Fusariumpseudograminearum	2.27749	Komagataellaphaffii	5.32719	Neurosporatetrasperma	6.50438	Aureobasidiumpullulans	4.21708	Chaetomiumthermophilum	6.51195	Gymnopilusdilepis	9.09311	Rhizoctoniasolani	6.14502	Saitozymapodzolica	6.41517	Moniliophthoraroreri	1.51681	Meyerozymaguilliermondii	3.40118	Daldiniasp	0.00572941
Rachicladosporiumsp.	9.49507	Botryobasidiumbotryosum	1.40218	Moelleriellalibera	5.92664	Lodderomyceselongisporus	6.67489	Naumovozymacastellii	4.38984	Rhodotorulasp.	7.15803	Armillariasolidipes	2.59352	Rhizopusazygosporus	6.34263	Torulasporadelbrueckii	6.88936	Hanseniasporaopuntiae	9.56148	Penicilliumantarcticum	2.27589	Erysiphenecator	5.31905	Paxillusinvolutus	6.50373	Umbilicariapustulata	4.21599	Cordycepsfumosorosea	6.50838	Tsuchiyaeawingfieldii	9.09198	Spizellomycespunctatus	6.14458	Trametescinnabarina	6.4113	Aspergillusviolaceofuscus	1.51678	Meyerozymasp.	3.40113	Rhynchosporiumagropyri	0.00564774
Microbotryumsilenes-dioicae	9.48082	Schizosaccharomycesoctosporus	1.39951	Cordycepsbrongniartii	5.92597	Schizosaccharomycesoctosporus	6.67234	Candidaviswanathii	4.38479	Neurosporacrassa	7.15561	Pseudocercosporamusae	2.59148	Millerozymafarinosa	6.34217	Eremotheciumsinecaudum	6.87149	Armillariagallica	9.54659	Penicilliumcoprophilum	2.27556	Komagataellapastoris	5.30943	Peniophorasp.	6.50251	Neurosporacrassa	4.21557	Gloeophyllumtrabeum	6.50602	Pichiamembranifaciens	9.07513	Aspergillusuvarum	6.14391	Ophiocordycepssp.	6.40937	Hirsutellaminnesotensis	1.51657	Tortisporacaseinolytica	3.39941	Pucciniasorghi	0.00526646
Chaetomiumglobosum	9.48067	Ophiocordycepsaustralis	1.39698	Fusariumavenaceum	5.92563	Schizosaccharomycescryophilus	6.67132	Kluyveromyceslactis	4.38279	Morchellaconica	7.15467	Galerinamarginata	2.58931	Kluyveromyceslactis	6.33892	Komagataellapastoris	6.86837	Malasseziapachydermatis	9.53924	Magnaportheoryzae	2.27548	Eremotheciumsinecaudum	5.28877	Microbotryumsaponariae	6.49474	Sordariamacrospora	4.21108	Caloceraviscosa	6.50367	Candidatropicalis	9.05872	Aspergillusaculeatus	6.14288	Plicaturopsiscrispa	6.40838	Aspergillusjaponicus	1.51632	Smittiumculicis	3.39331	Gymnopilusdilepis	0.00517456
Plicaturopsiscrispa	9.47742	Sphaerobolusstellatus	1.39586	Saccharomycessp.	5.92455	Sclerotiniasclerotiorum	6.65621	Lachancealanzarotensis	4.38203	Colletotrichumfioriniae	7.15224	Trametesversicolor	2.58508	Komagataellaphaffii	6.33697	Spathasporasp.	6.85941	Lodderomyceselongisporus	9.53632	Baudoiniapanamericana	2.27424	Eremotheciumcymbalariae	5.27046	Drechmeriaconiospora	6.49343	Malasseziasympodialis	4.20659	Elaphomycesgranulatus	6.50353	Lachanceasp.	9.05259	Alternariaalternata	6.14279	Drechmeriaconiospora	6.40798	Aspergilluspiperis	1.51579	Phycomycesblakesleeanus	3.37785	Ophiocordycepspolyrhachis	0.00501867
Coniellalustricola	9.44997	Cadophorasp	1.39586	Sporisoriumreilianum	5.92342	Tetrapisisporaphaffii	6.65456	Lachanceathermotolerans	4.38084	Colletotrichumsalicis	7.15035	Leucoagaricussp.	2.58469	Neolectairregularis	6.32384	Scheffersomycesstipitis	6.85229	Tortisporacaseinolytica	9.53334	Pochoniachlamydosporia	2.27237	Kazachstanianaganishii	5.24149	Galerinamarginata	6.4802	Clavicepspurpurea	4.20511	Tilletiariaanomala	6.50287	Hyphopichiaburtonii	9.04735	Zancudomycesculisetae	6.14082	Hydnomeruliuspinastri	6.40755	Aspergillusibericus	1.51572	Kluyveromycesmarxianus	3.36617	Chaetomiumthermophilum	0.00482157
Fibularhizoctoniasp	9.44393	Aspergillusustus	1.39557	Colletotrichumhigginsianum	5.92198	Tuberborchii	6.65391	Lachanceaquebecensis	4.38045	Colletotrichumsimmondsii	7.15001	Mucorcircinelloides	2.58423	Komagataellapastoris	6.3191	Candidaduobushaemulonis	6.82932	Armillariasolidipes	9.52783	Aureobasidiumsubglaciale	2.27161	Oidiumneolycopersici	5.22405	Sordariamacrospora	6.4774	Kluyveromyceslactis	4.20474	Baudoiniapanamericana	6.5011	Wickerhamomycesciferrii	9.04129	Aspergillusjaponicus	6.14011	Termitomycessp.	6.40113	Jaapiaargillacea	1.51567	Choanephoracucurbitarum	3.35963	Mucorambiguus	0.00465055
Baudoiniapanamericana	9.43502	Parasitellaparasitica	1.39536	Grosmanniaclavigera	5.92113	Candidaintermedia	6.65179	Lachanceanothofagi	4.37853	Colletotrichumgloeosporioides	7.14391	Clavicepspurpurea	2.58215	Candidaparapsilosis	6.31614	Candidaviswanathii	6.82385	Saccharomyceskudriavzevii	9.52378	Penicilliumvulpinum	2.26947	Schizosaccharomycespombe	5.20969	Microbotryumsilenes-dioicae	6.4717	Aureobasidiummelanogenum	4.19788	Sporothrixschenckii	6.49756	Cryptococcusgattii	9.03761	Coniellalustricola	6.13961	Cylindrobasidiumtorrendii	6.39734	Metarhiziumguizhouense	1.51529	Rozellaallomycis	3.35722	Cyberlindnerafabianii	0.0045484
Colletotrichumhigginsianum	9.42855	Pochoniachlamydosporia	1.39514	Zygosaccharomycesrouxii	5.91911	Cyberlindnerafabianii	6.64299	Pichiakudriavzevii	4.37336	Phialosimplexsp.	7.14325	Sodiomycesalkalinus	2.57924	Batrachochytriumdendrobatidis	6.29056	Candidahaemulonii	6.81583	Saccharomycessp.	9.5236	Rhynchosporiumsecalis	2.26821	Erysiphepulchra	5.16505	Microbotryumintermedium	6.4563	Leptosphaeriamaculans	4.19687	Rosellinianecatrix	6.49708	Cryptococcusamylolentus	9.03441	Botrytiscinerea	6.13787	Thielaviopsispunctulata	6.39391	Penicilliumcamemberti	1.51528	Candidaintermedia	3.35601	Amphiamblys sp	0.00453715
Magnaportheoryzae	9.41984	Pezolomaericae	1.3936	Fusariumnygamai	5.91884	Saccharomycetaceaesp	6.64221	Furculomycesboomerangus	4.36886	Colletotrichumchlorophyti	7.14246	Sphaerulinamusiva	2.57641	Candidaviswanathii	6.27454	Candidapseudohaemulonis	6.80761	Kluyveromycesmarxianus	9.51859	Fusariumvenenatum	2.2674	Schizosaccharomycesoctosporus	5.15199	Tolypocladiumcapitatum	6.45272	Chaetomiumthermophilum	4.19675	Phlebiopsisgigantea	6.49513	Lachanceanothofagi	9.03412	Armillariaostoyae	6.13622	Sclerodermacitrinum	6.39374	Aspergillusvadensis	1.51526	Saccharomycescerevisiae	3.35483	Meyerozymasp.	0.00434121
Microbotryumintermedium	9.41065	Clohesyomycesaquaticus	1.39273	Nosemaapis	5.91706	Scheffersomycesstipitis	6.63953	Ogataeaparapolymorpha	4.36146	Metarhiziumalbum	7.13534	Bifiguratusadelaidae	2.57529	Pichiamembranifaciens	6.20315	Rhizopusdelemar	6.79958	Candidaviswanathii	9.50727	Penicilliumgriseofulvum	2.2673	Schizosaccharomycescryophilus	5.07655	Blastomycesparvus	6.45222	Tilletiacaries	4.19487	Dichomitussqualens	6.49429	Candidaduobushaemulonis	9.03245	Venturiainaequalis	6.13358	Purpureocilliumlilacinum	6.3929	Colletotrichumsalicis	1.51452	Kluyveromyceslactis	3.3495	Psilocybecyanescens	0.00434084
Madurellamycetomatis	9.40954	Metarhiziumrobertsii	1.39168	Ascoidearubescens	5.91674	Arthrobotrysoligospora	6.63203	Lachanceasp.	4.35359	Colletotrichumnymphaeae	7.13476	Ceraceosorusguamensis	2.57259	Kluyveromycesmarxianus	6.17587	Nematocidadisplodere	6.79394	Termitomycessp.	9.48584	Brettanomycesbruxellensis	2.26705	Torulasporadelbrueckii	5.06532	Tilletiawalkeri	6.45188	Coniellalustricola	4.19377	Gonapodyaprolifera	6.4889	Panaeoluscyanescens	9.02742	Termitomycessp.	6.13331	Caloceraviscosa	6.39232	Fusariumgraminearum	1.51408	Candidaboidinii	3.34331	Rhizopogonvinicolor	0.00424573
Polyporusbrumalis	9.40653	Jaapiaargillacea	1.38748	Komagataellaphaffii	5.91632	Lachanceamirantina	6.63144	Lachanceadasiensis	4.35299	Colletotrichumincanum	7.12899	Rhizopusstolonifer	2.57235	Rhizopusdelemar	6.17462	Eremotheciumcymbalariae	6.7435	Wickerhamomycesciferrii	9.48454	Fusariumverticillioides	2.26581	Ordosporacolligata	5.0579	Aspergilluscampestris	6.45033	Ceraceosorusbombacis	4.1925	Microbotryumintermedium	6.48658	Saccharomycescerevisiae	9.02123	Talaromycesstipitatus	6.13244	Basidiobolusmeristosporus	6.38931	Aspergillusellipticus	1.51386	Saccharomycessp.	3.34024	Serendipitavermifera	0.00423482
Cordycepsconfragosa	9.40534	Absidiarepens	1.38716	Tolypocladiumparadoxum	5.91426	Enterocytozoonbieneusi	6.62556	Smittiumangustum	4.35104	Ophiocordycepsunilateralis	7.12372	Aspergillusindologenus	2.57051	Lodderomyceselongisporus	6.17196	Lachanceafermentati	6.74292	Tetrapisisporaphaffii	9.47189	Phialocephalascopiformis	2.26474	Parasitellaparasitica	5.0518	Moesziomycesantarcticus	6.44965	Aureobasidiumnamibiae	4.19106	Sparassiscrispa	6.48617	Mortierellaelongata	9.01936	Phycomycesblakesleeanus	6.13182	Syncephalispseudoplumigaleata	6.38643	Aspergillusuvarum	1.51379	Saccharomyceskudriavzevii	3.33979	Trichodermaguizhouense	0.00416966
Ophiocordycepssp.	9.39835	Aspergilluswelwitschiae	1.38323	Candidaintermedia	5.91075	Saccharomycessp.	6.624	Babjeviellainositovora	4.3469	Colletotrichumtofieldiae	7.12332	Gymnopilusdilepis	2.56977	Eremotheciumcymbalariae	6.15869	Cyberlindnerafabianii	6.73503	Caloceracornea	9.47144	Valsamali	2.26399	Wallemiamellicola	5.04109	Serendipitaindica	6.44478	Exserohilumturcica	4.19069	Amphiamblys sp	6.48392	Rhizopogonvesiculosus	9.00717	Aspergillusfijiensis	6.1317	Taphrinadeformans	6.38363	Fusariumculmorum	1.51378	Komagataellapastoris	3.33881	Candidaauris	0.00405549
Ganodermasinense	9.39119	Aspergilluslacticoffeatus	1.38309	Saccharomyceskudriavzevii	5.91067	Cryptococcusgattii	6.61879	Candidaparapsilosis	4.34428	Pseudogymnoascusdestructans	7.12146	Ceraceosorusbombacis	2.56949	Eremotheciumsinecaudum	6.15755	Ogataeaparapolymorpha	6.69864	Encephalitozooncuniculi	9.47057	Dothistromaseptosporum	2.26365	Rhizopusdelemar	5.03865	Cylindrobasidiumtorrendii	6.4366	Tilletiacontroversa	4.18514	Sporisoriumreilianum	6.4672	Lachanceathermotolerans	9.00513	Aspergillusbrunneoviolaceus	6.13101	Cordycepsfumosorosea	6.38305	Fusariumlongipes	1.51372	Naumovozymadairenensis	3.33739	Phlebiopsisgigantea	0.00388033
Moelleriellalibera	9.38656	Rhizopusstolonifer	1.38266	Metarhiziumguizhouense	5.91065	Brettanomycesbruxellensis	6.60677	Lachanceameyersii	4.34192	Ophiocordycepssp.	7.11801	Punctulariastrigosozonata	2.5678	Phycomycesblakesleeanus	6.15752	Rhizopusmicrosporus	6.68128	Jaapiaargillacea	9.46199	Penicilliumdecumbens	2.26349	Lachanceafermentati	5.02203	Aspergilluscandidus	6.43435	Stemphyliumlycopersici	4.18353	Hypholomasublateritium	6.46305	Fomitiporiamediterranea	8.99999	Xanthophyllomycesdendrorhous	6.12917	Stereumhirsutum	6.38175	Coleophomacylindrospora	1.51271	Mucorcircinelloides	3.33666	Neolectairregularis	0.00386887
Caloceraviscosa	9.38575	Lichtheimiaramosa	1.38067	Komagataellapastoris	5.91043	Moniliniafructigena	6.60006	Candidaboidinii	4.34072	Saitoellacomplicata	7.11671	Daedaleaquercina	2.5658	Schizosaccharomycespombe	6.15701	Zygosaccharomycesrouxii	6.6762	Pichiakudriavzevii	9.46023	Exophialaxenobiotica	2.26342	Candidaintermedia	4.99327	Diplodiacorticola	6.42987	Komagataellaphaffii	4.18311	Rachicladosporiumsp.	6.46243	Jaapiaargillacea	8.99967	Fusariumvenenatum	6.12769	Pleurotusostreatus	6.38158	Polyporusbrumalis	1.51192	Komagataellaphaffii	3.33388	Colletotrichumincanum	0.00379821
Postiaplacenta	9.37587	Laetiporussulphureus	1.37941	Fusariumverticillioides	5.90748	Lachanceasp.	6.59815	Meyerozymasp.	4.32849	Ophiocordycepscamponoti	7.10824	Stereumhirsutum	2.56324	Blumeriagraminis	6.14491	Zygosaccharomycesbailii	6.6466	Botryobasidiumbotryosum	9.45815	Penicilliumpolonicum	2.26306	Meyerozymaguilliermondii	4.98037	Malasseziasympodialis	6.42302	Caproniaepimyces	4.18168	FungalspNo1243	6.46217	Lachanceameyersii	8.99323	Neurosporatetrasperma	6.12703	Colletotrichumgraminicola	6.37805	Metarhiziumrobertsii	1.51156	Lodderomyceselongisporus	3.33073	Aspergillusclavatus	0.00375427
Phlebiopsisgigantea	9.36553	Corynesporacassiicola	1.37876	Trichodermaparareesei	5.90697	Rhizopusmicrosporus	6.59721	Zygosaccharomycesrouxii	4.32708	Colletotrichumorchidophilum	7.10803	Rhizopusmicrosporus	2.55982	Rhizopusstolonifer	6.12228	Zygosaccharomycesparabailii	6.6449	Gymnopilusdilepis	9.45618	Phaeoacremoniumminimum	2.26295	Nematocidasp	4.97047	Jaminaearosea	6.41965	Torulasporadelbrueckii	4.18156	Tilletiawalkeri	6.45877	Lachanceadasiensis	8.98665	Moniliophthoraroreri	6.12642	Aspergilluscarbonarius	6.37429	Aspergillusneoniger	1.51107	Brettanomycesbruxellensis	3.32561	Torulasporadelbrueckii	0.00372947
Daedaleaquercina	9.35805	Absidia glauca	1.37746	Rhodotorulagraminis	5.90443	Lachanceameyersii	6.59308	Schizosaccharomycesjaponicus	4.32501	Caloceracornea	7.10376	Exserohilumturcica	2.55856	Kluyveromycesdobzhanskii	6.06835	Rhizopusazygosporus	6.64063	Malasseziaglobosa	9.44818	Stagonosporasp.	2.26217	Zygosaccharomycesbailii	4.96717	Aspergillustaichungensis	6.41667	Moesziomycesantarcticus	4.17942	Uncinocarpusreesii	6.44847	Microbotryumsilenes-dioicae	8.98337	Aspergillusindologenus	6.12435	Ogataeaparapolymorpha	6.37153	Gloniumstellatum	1.51104	Zygosaccharomycesbailii	3.31758	Moesziomycesantarcticus	0.00366925
Cercosporazeina	9.35798	Zygosaccharomycesparabailii	1.37372	Tetrapisisporablattae	5.90419	Tsuchiyaeawingfieldii	6.58815	Tetrapisisporablattae	4.32105	Colletotrichumsublineola	7.10323	Parasitellaparasitica	2.55736	Tortisporacaseinolytica	6.04802	Erysiphenecator	6.6068	Gymnopusluxurians	9.44447	Metarhiziumrileyi	2.26173	Zygosaccharomycesparabailii	4.96038	Acremoniumchrysogenum	6.40899	Komagataellapastoris	4.17938	Histoplasmacapsulatum	6.44503	Lachanceaquebecensis	8.98196	Aspergillusaculeatinus	6.12403	Colletotrichumgloeosporioides	6.37086	Fusariumsporotrichioides	1.51094	Zygosaccharomycesparabailii	3.31573	Penicilliumnalgiovense	0.00365661
Colletotrichumorbiculare	9.35064	Postiaplacenta	1.37183	Torrubiellahemipterigena	5.90327	Eremotheciumgossypii	6.57598	Zygosaccharomycesbailii	4.31869	Coniosporiumapollinis	7.09737	Mycosphaerellaeumusae	2.55729	Lachanceafermentati	6.02703	Ogataeapolymorpha	6.5945	Rhizoclosmatiumglobosum	9.44392	Venturiainaequalis	2.26074	Mucorcircinelloides	4.94681	Ophiocordycepsunilateralis	6.40875	Yarrowialipolytica	4.17882	Coccidioidesposadasii	6.44444	Wallemiaichthyophaga	8.97973	Epicoccumnigrum	6.12401	Fomitiporiamediterranea	6.37055	Stachybotryschartarum	1.51037	Saccharomycesarboricola	3.31024	Diaportheampelina	0.00364115
Coniosporiumapollinis	9.34851	Serpulalacrymans	1.37175	Neofusicoccumparvum	5.903	Debaryomyceshansenii	6.57431	Naumovozymadairenensis	4.30745	Scedosporiumapiospermum	7.09478	Aspergillusbrunneoviolaceus	2.55679	Wallemiamellicola	6.01917	Kazachstanianaganishii	6.5688	Encephalitozoonintestinalis	9.44208	Penicilliumfreii	2.2606	Brettanomycesbruxellensis	4.94026	Phanerochaetecarnosa	6.40385	Tilletiawalkeri	4.17801	Saitozymapodzolica	6.44216	Debaryomycesfabryi	8.97962	Hanseniasporaosmophila	6.12377	Serpulalacrymans	6.36934	Colletotrichumorchidophilum	1.50999	Naumovozymacastellii	3.30255	Colletotrichumfioriniae	0.0035941
Ceratocystisplatani	9.34397	Blumeriagraminis	1.37084	Nosemabombycis	5.90272	Tubermelanosporum	6.57212	Zygosaccharomycesparabailii	4.30445	Kwoniellamangroviensis	7.09287	Dichomitussqualens	2.55594	Zancudomycesculisetae	6.01277	Lachanceanothofagi	6.56144	Serendipitavermifera	9.44165	Tolypocladiumcapitatum	2.2603	Galactomycescandidus	4.92785	Neolentinuslepideus	6.39739	Cladophialophoraimmunda	4.17763	Clavicepspurpurea	6.44141	Tetrapisisporaphaffii	8.97826	Fusariumculmorum	6.12335	Heterobasidionirregulare	6.36831	Coniophoraputeana	1.509	Pichiamembranifaciens	3.30011	Mixiaosmundae	0.00349759
Dichomitussqualens	9.34082	Hypholomasublateritium	1.36999	Purpureocilliumlilacinum	5.90179	Lachanceanothofagi	6.57115	Torulasporadelbrueckii	4.29891	Lomentosporaprolificans	7.09205	Aspergillusustus	2.55476	Meyerozymaguilliermondii	5.95979	Rhizopusstolonifer	6.55182	Laccariaamethystina	9.44121	Tolypocladiumparadoxum	2.25954	Lachanceanothofagi	4.91054	Leptosphaeriamaculans	6.3905	Caproniacoronata	4.17676	Aspergillustaichungensis	6.4409	Candidaauris	8.97811	Aspergillussaccharolyticus	6.12321	Colletotrichumincanum	6.36768	Trichodermaatroviride	1.50898	Babjeviellainositovora	3.29804	Aspergillusniger	0.00338456
Hypholomasublateritium	9.32871	Ophiocordycepspolyrhachis	1.36842	Pestalotiopsisfici	5.90176	Tremellamesenterica	6.56253	Kluyveromycesmarxianus	4.29533	Cryptococcusneoformans	7.08962	Pleurotusostreatus	2.55476	Cyberlindnerafabianii	5.93514	Clavisporalusitaniae	6.54955	Amanitamuscaria	9.43591	Bipolarismaydis	2.25807	Mucorambiguus	4.86434	Sporothrixschenckii	6.38931	Galactomycescandidus	4.17655	Trichodermalongibrachiatum	6.43935	Naemateliaencephala	8.97598	Colletotrichumsalicis	6.12069	Ophiocordycepsunilateralis	6.36494	Microdochiumbolleyi	1.50853	Mucorambiguus	3.29633	Pyronemaomphalodes	0.00329453
FungalspNo1243	9.3099	Hirsutellaminnesotensis	1.3684	Candidaalbicans	5.90171	Lachancealanzarotensis	6.56229	Cyberlindnerafabianii	4.281	Scytalidiumsp.	7.08645	Aspergillusaculeatinus	2.55389	Parasitellaparasitica	5.92653	Cyberlindnerajadinii	6.53833	Batrachochytriumsalamandrivorans	9.43517	Penicilliumflavigenum	2.2578	Rhizopusmicrosporus	4.85118	Rhizopogonvesiculosus	6.38019	Bipolarissorokiniana	4.17607	Aspergilluscampestris	6.43508	Tilletiopsiswashingtonensis	8.97286	Periconiamacrospinosa	6.11541	Tortisporacaseinolytica	6.36107	Cylindrobasidiumtorrendii	1.50834	Absidiarepens	3.29188	Cercosporazeina	0.003179
Metarhiziumalbum	9.29832	Obbarivulosa	1.36451	Pseudozymahubeiensis	5.90039	Naumovozymadairenensis	6.5597	Neocallimastixcaliforniae	4.27498	Metarhiziumbrunneum	7.08637	Aspergillusfijiensis	2.55316	Kwoniellapini	5.91481	Lachanceaquebecensis	6.51789	Thamnocephalissphaerospora	9.43476	Exophialaoligosperma	2.25641	Phycomycesblakesleeanus	4.83766	Blastomycesgilchristii	6.3784	Candidaviswanathii	4.17569	Tubermagnatum	6.43362	Lachancealanzarotensis	8.96806	Galerinamarginata	6.11481	Ophiocordycepssinensis	6.35978	Pyrenophoratritici-repentis	1.50824	Saccharomycetaceaesp	3.29044	Ascoidearubescens	0.00310324
Trichodermaparareesei	9.29218	Periconiamacrospinosa	1.36433	Bifiguratusadelaidae	5.90028	Saccharomyceskudriavzevii	6.55774	Kazachstaniasaulgeensis	4.26677	Cryptococcusgattii	7.0845	Aspergillusviolaceofuscus	2.55284	Choanephoracucurbitarum	5.90748	Meyerozymaguilliermondii	6.50706	Phanerochaetecarnosa	9.42676	Rhynchosporiumagropyri	2.25622	Lachancealanzarotensis	4.83504	Leucoagaricussp.	6.37393	Cladophialophorayegresii	4.17244	Endocarponpusillum	6.42797	Saccharomycessp.	8.96312	Fusariumpseudograminearum	6.11398	Phlebiacentrifuga	6.35902	Diaporthehelianthi	1.50798	Saccharomyceseubayanus	3.28181	Tubermagnatum	0.00300313
Ophiocordycepspolyrhachis	9.28735	Fusariummangiferae	1.36079	Kluyveromycesmarxianus	5.89876	Choanephoracucurbitarum	6.55576	Cyberlindnerajadinii	4.26096	Terfeziaboudieri	7.083	Aspergillusjaponicus	2.5505	Brettanomycesbruxellensis	5.89611	Lachanceathermotolerans	6.48987	Rhodotorulagraminis	9.42431	Penicilliumnalgiovense	2.25607	Rhizopusazygosporus	4.8343	Malasseziapachydermatis	6.36744	Pyrenophorateres	4.17201	Cordycepsmilitaris	6.42738	Candidadubliniensis	8.96039	Naemateliaencephala	6.11365	Diplodiaseriata	6.35606	Alternaria sp	1.50647	Torulasporadelbrueckii	3.28172	Trichodermaarundinaceum	0.00297816
Colletotrichumgraminicola	9.28578	Mucorcircinelloides	1.36008	Schizophyllumcommune	5.8986	Sclerotiniaborealis	6.55404	Phycomycesblakesleeanus	4.25605	Pseudomassariellavexata	7.07486	Dothistromaseptosporum	2.54876	Basidiobolusmeristosporus	5.88498	Oidiumneolycopersici	6.48759	Rhizopusstolonifer	9.42265	Pseudocercosporamusae	2.25574	Meyerozymasp.	4.81757	Tolypocladiumparadoxum	6.36339	Moelleriellalibera	4.17149	Acidomycesrichmondensis	6.42203	Candidaalbicans	8.95268	Sphaerulinamusiva	6.11308	Ustilaginoideavirens	6.35506	Aspergillusaculeatus	1.50594	Kluyveromycesdobzhanskii	3.27993	Morchellaconica	0.00280226
Gonapodyaprolifera	9.28094	Eremotheciumgossypii	1.35889	Metarhiziumanisopliae	5.89624	Saccharomyceseubayanus	6.55345	Vanderwaltozymapolyspora	4.25207	Cyphellophoraeuropaea	7.07065	Schizophyllumcommune	2.54848	Torulasporadelbrueckii	5.87366	Candidaintermedia	6.46943	Pucciniacoronata	9.42124	Rhynchosporiumcommune	2.25572	Lachanceasp.	4.80703	Moesziomycesaphidis	6.35674	Aspergillusglaucus	4.17114	Blastomycesgilchristii	6.41392	Komagataellapastoris	8.95018	Caproniacoronata	6.11216	Ophiocordycepspolyrhachis	6.35427	Lepidopterellapalustris	1.5046	Lachanceafermentati	3.27853	Colletotrichumnymphaeae	0.00279479
Ascochytarabiei	9.25354	Galerinamarginata	1.35847	Metarhiziummajus	5.89493	Pseudogymnoascusdestructans	6.55242	Kazachstanianaganishii	4.24358	Moelleriellalibera	7.07044	Serendipitaindica	2.54712	Hanseniasporaosmophila	5.86908	Erysiphepulchra	6.45425	Naumovozymadairenensis	9.41889	Penicilliumchrysogenum	2.2555	Wallemiaichthyophaga	4.80262	Armillariaostoyae	6.35663	Kazachstanianaganishii	4.17088	Verticilliumlongisporum	6.41248	Candidaparapsilosis	8.94932	Phlebiopsisgigantea	6.11182	Verticilliumdahliae	6.35406	Exophialaaquamarina	1.50403	Eremotheciumgossypii	3.27184	Valsamalicola	0.00261445
Botryobasidiumbotryosum	9.25299	Oidiodendronmaius	1.35828	Spathasporapassalidarum	5.89452	Cryptococcusneoformans	6.5513	Eremotheciumcymbalariae	4.21917	Ophiocordycepspolyrhachis	7.06791	Sporisoriumreilianum	2.54509	Cyberlindnerajadinii	5.86733	Lachanceameyersii	6.44753	Scheffersomycesstipitis	9.41739	Penicilliumcamemberti	2.25476	Candidaduobushaemulonis	4.79105	Coniophoraputeana	6.35656	Cladophialophoracarrionii	4.17047	Botryobasidiumbotryosum	6.41161	Kluyveromycesdobzhanskii	8.94841	Colletotrichumfioriniae	6.11006	Rhizopogonvesiculosus	6.35305	Aspergilluseucalypticola	1.50317	Parasitellaparasitica	3.2551	Lichtheimiacorymbifera	0.0025497
Rosellinianecatrix	9.24536	Trichodermaharzianum	1.35749	Glarealozoyensis	5.89238	Erysiphepulchra	6.54659	Lodderomyceselongisporus	4.21812	Caloceraviscosa	7.05731	Cercosporazeina	2.54399	Mucorcircinelloides	5.85826	Lachanceasp.	6.44695	Suillusluteus	9.40839	Stemphyliumlycopersici	2.25454	Lachanceameyersii	4.78419	Aspergillusheteromorphus	6.35564	Pseudocercosporafijiensis	4.17012	Sporothrixbrasiliensis	6.40739	Komagataellaphaffii	8.94726	Candidadubliniensis	6.10835	Armillariaostoyae	6.34714	Fusariumpseudograminearum	1.50271	Zygosaccharomycesrouxii	3.25445	Sporidiobolussalmonicolor	0.00251416
Obbarivulosa	9.23349	Phialocephalascopiformis	1.35671	Verticilliumlongisporum	5.89178	Leucosporidiumcreatinivorum	6.54266	Rhizoclosmatiumglobosum	4.21623	Metarhiziumanisopliae	7.05353	Aspergillusuvarum	2.53966	Schizosaccharomycescryophilus	5.85581	Schizosaccharomycespombe	6.43637	Cyberlindnerafabianii	9.40298	Leptosphaeriamaculans	2.25319	Candidahaemulonii	4.77638	Emmonsiasp	6.35511	Tilletiaindica	4.16851	Fistulinahepatica	6.40672	Kuraishiacapsulata	8.94321	Sphaerobolusstellatus	6.10824	Schizoporaparadoxa	6.34081	Penicilliumarizonense	1.50257	Cyberlindnerajadinii	3.24597	Tetrapisisporablattae	0.0024698
Gelatoporiasubvermispora	9.23265	Zygosaccharomycesbailii	1.35607	Cordycepsconfragosa	5.89162	Suhomycestanzawaensis	6.54038	Pichiamembranifaciens	4.21216	Rachicladosporiumsp.	7.05297	Tilletiariaanomala	2.53769	Schizosaccharomycesoctosporus	5.8233	Lachancealanzarotensis	6.40872	Laccariabicolor	9.39833	Beauveriabassiana	2.25315	Candidapseudohaemulonis	4.76494	Psilocybecyanescens	6.35386	Aureobasidiumsubglaciale	4.16806	Aspergilluscandidus	6.4051	Rhizopogonvinicolor	8.94102	Coniochaetaligniaria	6.10751	Caloceracornea	6.3378	Aspergilluswentii	1.50127	Candidahaemulonii	3.24323	Fusariummangiferae	0.00241949
Trichodermacitrinoviride	9.23201	Lentinustigrinus	1.35583	Rosellinianecatrix	5.89102	Saccharomycesarboricola	6.53949	Basidiobolusmeristosporus	4.20452	Baudoiniapanamericana	7.03786	Phlebiacentrifuga	2.53221	Mucorambiguus	5.77733	Lachanceamirantina	6.40857	Phycomycesblakesleeanus	9.39829	Metarhiziumanisopliae	2.25231	Candidaauris	4.75807	Madurellamycetomatis	6.35376	Syncephalispseudoplumigaleata	4.16769	Coprinopsiscinerea	6.40249	Fibroporiaradiculosa	8.93658	Fusariumgraminearum	6.10714	Suillusluteus	6.33629	Fomitopsispinicola	1.50075	Metschnikowiabicuspidata	3.23262	Diaporthehelianthi	0.00240684
Diaporthehelianthi	9.21832	Aspergillussydowii	1.35474	Stachybotryschlorohalonata	5.88926	Botrytiscinerea	6.53297	Anaeromycesrobustus	4.18145	Marssoninabrunnea	7.03591	Rhizopusazygosporus	2.53206	Ogataeapolymorpha	5.75177	Kuraishiacapsulata	6.40691	Pisolithusmicrocarpus	9.39451	Drechmeriaconiospora	2.25126	Absidiarepens	4.74971	Agaricusbisporus	6.35083	Phialophoraamericana	4.16749	Schizoporaparadoxa	6.4023	Serendipitaindica	8.9362	Scytalidiumlignicola	6.1056	Meyerozymaguilliermondii	6.33386	Colletotrichumchlorophyti	1.50063	Candidapseudohaemulonis	3.2272	Mycosphaerellaeumusae	0.00239713
Lentinustigrinus	9.21452	Nectriahaematococca	1.35427	Cordycepsfumosorosea	5.88888	Candidaboidinii	6.53196	Candidaglabrata	4.1814	Zymoseptoriabrevis	7.03237	Serendipitavermifera	2.53196	Meyerozymasp.	5.74429	Meyerozymasp.	6.39936	Basidiobolusmeristosporus	9.3937	Aureobasidiummelanogenum	2.2497	Clavisporalusitaniae	4.7344	Allomycesmacrogynus	6.35083	Ceraceosorusguamensis	4.16718	Magnaportheoryzae	6.40148	Suillusluteus	8.93398	Colletotrichumsimmondsii	6.10511	Yamadazymatenuis	6.33182	Madurellamycetomatis	1.49919	Candidaduobushaemulonis	3.22639	Penicilliumitalicum	0.00237476
Trichodermareesei	9.19897	Lachanceaquebecensis	1.35304	Valsamali	5.88864	Hanseniasporaosmophila	6.53194	Brettanomycesbruxellensis	4.15938	Aspergillusversicolor	7.02814	Ascosphaeraapis	2.53051	Batrachochytriumsalamandrivorans	5.74024	Wallemiamellicola	6.36832	Sclerodermacitrinum	9.3934	Pisolithustinctorius	2.24966	Lachanceadasiensis	4.73169	Sporothrixbrasiliensis	6.33405	Aspergillusruber	4.16666	Pseudocercosporafijiensis	6.40087	Paracoccidioidesbrasiliensis	8.9303	Colletotrichumnymphaeae	6.10428	Metarhiziumalbum	6.33164	Aspergillusterreus	1.49903	Kazachstanianaganishii	3.21162	Phialocephalasubalpina	0.00233096
Cercosporaberteroae	9.19535	Erysiphenecator	1.35302	Anaeromycesrobustus	5.88778	Kwoniellabestiolae	6.52909	Neolectairregularis	4.15362	Ramulariacollo-cygni	7.01885	Aspergillussaccharolyticus	2.52986	Pucciniasorghi	5.73993	Choanephoracucurbitarum	6.33803	Aspergilluscarbonarius	9.39291	Pyrenophoratritici-repentis	2.24935	Rhizopusstolonifer	4.72262	Emmonsiaparva	6.33089	Thamnocephalissphaerospora	4.16661	Sphacelomamurrayae	6.40013	Laccariaamethystina	8.92826	Alternaria sp	6.10359	Colletotrichumtofieldiae	6.33162	Gloeophyllumtrabeum	1.49896	Kuraishiacapsulata	3.20819	Colletotrichumchlorophyti	0.0022983
Hirsutellaminnesotensis	9.19045	Cenococcumgeophilum	1.35052	Exophialamesophila	5.88631	Lachanceadasiensis	6.52868	Eremotheciumsinecaudum	4.15296	Zymoseptoriatritici	7.01784	Linderinapennispora	2.52928	Candidaintermedia	5.72264	Parasitellaparasitica	6.31565	Saccharomycodesludwigii	9.38871	Penicilliumexpansum	2.24934	Melampsoralarici	4.72218	Magnaportheoryzae	6.32819	Exophialaxenobiotica	4.16591	Colletotrichumhigginsianum	6.397	Sporidiobolussalmonicolor	8.91977	Kwoniellamangroviensis	6.10355	Lachancealanzarotensis	6.32521	Cyphellophoraeuropaea	1.49677	Clavisporalusitaniae	3.20388	Diplodiacorticola	0.002298
Colletotrichumsublineola	9.18986	Penicilliumrubens	1.34926	Diaporthehelianthi	5.88625	Schizosaccharomycespombe	6.52688	Nematocidadisplodere	4.13304	Rutstroemiasp.	7.01479	Baudoiniapanamericana	2.52885	Ogataeaparapolymorpha	5.71421	Lachanceadasiensis	6.29327	Rhizopogonvinicolor	9.38258	Penicilliumarizonense	2.24859	Blumeriagraminis	4.72114	Moniliophthoraroreri	6.32461	Cyphellophoraeuropaea	4.16397	Fibroporiaradiculosa	6.39282	Saccharomyceseubayanus	8.91431	Armillariagallica	6.10299	Aspergillusterreus	6.32435	Phialophoraattae	1.49671	Cyberlindnerafabianii	3.19974	Pseudozymahubeiensis	0.00226616
Heterobasidionirregulare	9.18817	Gloniumstellatum	1.34904	Tolypocladiumophioglossoides	5.8859	Erysiphenecator	6.52663	Piromycesfinnis	4.12413	Metarhiziumacridum	7.01465	Neolentinuslepideus	2.52556	Lipomycesstarkeyi	5.70991	Schizosaccharomycesoctosporus	6.27392	Schizoporaparadoxa	9.38179	Escovopsisweberi	2.24759	Lachanceamirantina	4.69002	Blastomycesdermatitidis	6.32421	Wickerhamiellasorbophila	4.162	Marssoninacoronariae	6.39153	Kazachstaniaafricana	8.90946	Cadophorasp	6.10168	Kazachstanianaganishii	6.32399	Fusariumlangsethiae	1.49639	Lipomycesstarkeyi	3.19739	Rhizophagusirregularis	0.00219424
Eutypalata	9.17582	Trichodermalongibrachiatum	1.3469	Stachybotryschartarum	5.88451	Rhizopusdelemar	6.52591	Schizoporaparadoxa	4.12101	Acidomycesrichmondensis	7.01189	Microbotryumintermedium	2.52433	Kuraishiacapsulata	5.67399	Schizosaccharomycescryophilus	6.24708	Hebelomacylindrosporum	9.37931	Penicilliumsteckii	2.24751	Cyberlindnerajadinii	4.68029	Emmonsiacrescens	6.31688	Jaminaearosea	4.16162	Tremellamesenterica	6.38508	Galerinamarginata	8.90562	Rutstroemiasp.	6.10164	Aspergillusbombycis	6.32098	Aspergillusluchuensis	1.49623	Candidaauris	3.19494	Phaeomoniellachlamydospora	0.00217439
Cercosporabeticola	9.17245	Mucorambiguus	1.34672	Syncephalastrumracemosum	5.88244	Smittiumangustum	6.52362	Piromycessp.	4.09831	Cordycepsmilitaris	7.00959	Coemansiareversa	2.52423	Scytalidiumlignicola	5.66633	Mucorcircinelloides	6.24698	Tetrapisisporablattae	9.36534	Sphaerulinamusiva	2.24671	Kwoniellapini	4.68029	Uncinocarpusreesii	6.31278	Talaromycesstipitatus	4.16039	Ustilagomaydis	6.38216	Paracoccidioideslutzii	8.89847	Kwoniellabestiolae	6.10146	Schizophyllumcommune	6.32021	Metarhiziummajus	1.49622	Lichtheimiaramosa	3.1893	Penicilliumdigitatum	0.00215492
Exserohilumturcica	9.16509	Phialocephalasubalpina	1.34611	Fusariumvenenatum	5.88086	Saccharomycescerevisiae	6.52195	Nadsoniafulvescens	4.08627	Cordycepsbrongniartii	7.00891	Aspergillushomomorphus	2.5241	Kazachstanianaganishii	5.64668	Nadsoniafulvescens	6.19384	Choanephoracucurbitarum	9.36169	Zymoseptoriatritici	2.24663	Choanephoracucurbitarum	4.67981	Blastomycespercursus	6.31158	Anthracocystisflocculosa	4.15885	Microbotryumlychnidis-dioicae	6.37781	Xylonaheveae	8.89044	Fusariumsp	6.10077	Tolypocladiumcapitatum	6.31994	Penicilliumflavigenum	1.49617	Absidia glauca	3.1823	Trichodermacitrinoviride	0.00214879
Phanerochaetecarnosa	9.15919	Lachanceamirantina	1.34594	Trichodermaguizhouense	5.87966	Oidiumneolycopersici	6.52188	Galerinamarginata	4.08595	Aspergillussydowii	6.99758	Cylindrobasidiumtorrendii	2.52351	Zygosaccharomycesrouxii	5.62789	Mucorambiguus	6.10951	Pseudolomaneurophilia	9.35774	Zymoseptoriabrevis	2.24556	Pucciniasorghi	4.65409	Tuberborchii	6.30973	Ramulariacollo-cygni	4.15718	Fomitiporiamediterranea	6.37403	Botrytiscinerea	8.88953	Pucciniacoronata	6.09932	Aspergillusfijiensis	6.3192	Neolentinuslepideus	1.49616	Schizosaccharomycesjaponicus	3.17695	Saccharomyceskudriavzevii	0.00214089
Trichodermalongibrachiatum	9.1589	Aspergillusbrasiliensis	1.34567	Fusariumproliferatum	5.87787	Wallemiamellicola	6.52084	Rhizopusstolonifer	4.06877	Diplocarponrosae	6.9975	Fibroporiaradiculosa	2.523	Oidiodendronmaius	5.625	Phycomycesblakesleeanus	6.09285	Microbotryumsilenes-dioicae	9.35308	Fusariumsp	2.24534	Encephalitozoonromaleae	4.64263	Phialosimplexsp.	6.30592	Talaromycesmarneffei	4.15571	Metarhiziumrileyi	6.36959	Hebelomacylindrosporum	8.88626	Pestalotiopsisfici	6.098	Leucoagaricussp.	6.3181	Aspergilluskawachii	1.49591	Lichtheimiacorymbifera	3.15386	Tilletiacaries	0.00203312
Torrubiellahemipterigena	9.1585	Lachanceafermentati	1.34477	Kuraishiacapsulata	5.87776	Candidaarabinofermentans	6.51963	Rhizopusmicrosporus	4.05212	Aspergilluscandidus	6.99616	Aspergillustaichungensis	2.52259	Sphaerobolusstellatus	5.62135	Glarealozoyensis	6.06824	Wallemiamellicola	9.35137	Bipolarissorokiniana	2.24471	Lachanceaquebecensis	4.63532	Coniosporiumapollinis	6.3059	Phycomycesblakesleeanus	4.15342	Blastomycesdermatitidis	6.36735	Kluyveromycesmarxianus	8.8751	Candidaalbicans	6.09762	Sugiyamaellalignohabitans	6.31775	Chaetomiumglobosum	1.49551	Bifiguratusadelaidae	3.13822	Cercosporabeticola	0.00203097
Zymoseptoriabrevis	9.15736	Fusariumfujikuroi	1.34374	Metarhiziumrileyi	5.87763	Schizosaccharomycesjaponicus	6.51904	Gymnopusluxurians	4.0499	Dacryopinaxprimogenitus	6.99138	Gymnopusluxurians	2.52124	Sugiyamaellalignohabitans	5.61337	Blumeriagraminis	5.96434	Obbarivulosa	9.35058	Fusariumlangsethiae	2.24412	Ogataeaparapolymorpha	4.63109	Violaceomycespalustris	6.30559	Penicilliumoxalicum	4.15203	Neolentinuslepideus	6.36265	Laccariabicolor	8.86363	Terfeziaboudieri	6.09597	Candidapseudohaemulonis	6.31649	Fonsecaeamonophora	1.4955	Nadsoniafulvescens	3.13382	Fusariumlongipes	0.00198558
Valsasordida	9.15019	Aspergillussclerotiicarbonarius	1.34363	Metarhiziumbrunneum	5.87684	Kwoniellapini	6.51854	Nematocidasp	4.04128	Pestalotiopsisfici	6.99085	Aspergilluscampestris	2.5205	Candidaauris	5.60781	Metschnikowiabicuspidata	5.95681	Spathasporapassalidarum	9.34931	Coleophomacrateriformis	2.2434	Lachanceathermotolerans	4.61297	Pyronemaomphalodes	6.30556	Exophialaoligosperma	4.14847	Paracoccidioidesbrasiliensis	6.36128	Saccharomyceskudriavzevii	8.85063	Sclerotiniasclerotiorum	6.09326	Sporidiobolussalmonicolor	6.31632	Parastagonosporanodorum	1.49516	Syncephalastrumracemosum	3.12556	Tetrapisisporaphaffii	0.00190578
Coniochaetaligniaria	9.1392	Microbotryumsilenes-dioicae	1.34363	Sugiyamaellalignohabitans	5.87676	Ascosphaeraapis	6.51601	Tortisporacaseinolytica	4.03237	Coniellalustricola	6.98927	Exophialamesophila	2.51937	Galactomycescandidus	5.60547	Galactomycescandidus	5.91063	Leucoagaricussp.	9.34511	Metarhiziumbrunneum	2.24281	Ogataeapolymorpha	4.60558	Marssoninacoronariae	6.30374	Bipolarismaydis	4.14543	Serendipitaindica	6.36082	Phlebiacentrifuga	8.84746	Fusariumsporotrichioides	6.09163	Protomyceslactucaedebilis	6.31599	Cladophialophorabantiana	1.49494	Lachanceanothofagi	3.10703	Panaeoluscyanescens	0.00181049
Epicoccumnigrum	9.13218	Eremotheciumcymbalariae	1.34344	Candidadubliniensis	5.87041	Eremotheciumcymbalariae	6.51279	Nematocidaparisii	4.03218	Metarhiziummajus	6.98742	Aspergilluscandidus	2.51909	Zygosaccharomycesbailii	5.60155	Schizosaccharomycesjaponicus	5.90672	Pucciniagraminis	9.34498	Lipomycesstarkeyi	2.24238	Sugiyamaellalignohabitans	4.59971	Ophiocordycepscamponoti	6.30061	Bipolariszeicola	4.14402	Cladophialophoracarrionii	6.36082	Blastomycesdermatitidis	8.84629	Pyronemaomphalodes	6.09096	Aspergillusjaponicus	6.31416	Penicilliumpolonicum	1.49437	Nematocidadisplodere	3.09394	Coniochaetaligniaria	0.00180174
Acremoniumchrysogenum	9.12623	Coniellalustricola	1.34303	Ophiocordycepsaustralis	5.86838	Wickerhamiellasorbophila	6.5123	Galactomycescandidus	4.0289	Phialophoracf.hyalina	6.98357	Aspergillusaculeatus	2.51793	Zygosaccharomycesparabailii	5.60069	Pucciniasorghi	5.89756	Pilodermacroceum	9.33964	Botrytiscinerea	2.24147	Cyberlindnerafabianii	4.59806	Terfeziaboudieri	6.30019	Elsinoeaustralis	4.1421	Tubermelanosporum	6.35917	Naumovozymadairenensis	8.84238	Mixiaosmundae	6.09096	Aspergillusaculeatus	6.313	Coleophomacrateriformis	1.49382	Lachanceadasiensis	3.08297	Colletotrichumorbiculare	0.00179678
Phialophoraattae	9.12484	Ophiocordycepsunilateralis	1.34169	Meyerozymasp.	5.8683	Paramicrosporidiumsaccamoebae	6.5106	Choanephoracucurbitarum	4.02435	Clohesyomycesaquaticus	6.97796	Moniliophthoraroreri	2.51767	Melampsoralarici	5.58442	Mitosporidiumdaphniae	5.87595	Penicilliopsiszonata	9.33891	Sclerotiniaborealis	2.24116	Basidiobolusmeristosporus	4.55218	Ophiocordycepspolyrhachis	6.29999	Bipolarisoryzae	4.14147	Paracoccidioideslutzii	6.35667	Kluyveromyceslactis	8.83587	Fibularhizoctoniasp	6.08988	Glarealozoyensis	6.31257	Gymnopusluxurians	1.49378	Hesseltinellavesiculosa	3.08185	Aspergillusviolaceofuscus	0.00172653
Hortaeawerneckii	9.12304	Lachanceathermotolerans	1.34162	Fistulinahepatica	5.86621	Cryptococcusdepauperatus	6.50944	Lipomycesstarkeyi	4.02159	Metarhiziumrobertsii	6.97794	Coniellalustricola	2.51754	Sclerotiniasclerotiorum	5.58156	Basidiobolusmeristosporus	5.87162	Batrachochytriumdendrobatidis	9.33754	Aureobasidiumpullulans	2.24111	Batrachochytriumdendrobatidis	4.55038	Termitomycessp.	6.29819	Epicoccumnigrum	4.14063	Aspergillusindologenus	6.34874	Hydnomeruliuspinastri	8.83583	Leucoagaricussp.	6.08845	Aspergillusviolaceofuscus	6.31165	Hypoxylonsp.	1.49375	Lachanceaquebecensis	3.07343	Periconiamacrospinosa	0.00166687
Colletotrichumchlorophyti	9.12256	Malasseziarestricta	1.34152	Mucorcircinelloides	5.86231	Coniosporiumapollinis	6.50889	Rhizopusdelemar	4.01545	Paraphaeosphaeriasporulosa	6.97649	Ophiocordycepssinensis	2.51633	Lachanceanothofagi	5.5572	Melampsoralarici	5.86033	Armillariaostoyae	9.33704	Fusariumnygamai	2.24068	Schizosaccharomycesjaponicus	4.53186	Fibularhizoctoniasp	6.29538	Rasamsoniaemersonii	4.13846	Diplodiacorticola	6.34533	Rhodotorulataiwanensis	8.83433	Rhizopusstolonifer	6.08837	Verticilliumnonalfalfae	6.30979	Penicilliumsolitum	1.49337	Lachanceathermotolerans	3.0721	Ganodermasinense	0.00153871
Colletotrichumtofieldiae	9.11768	Coccidioidesimmitis	1.34147	Ascosphaeraapis	5.86173	Furculomycesboomerangus	6.50298	Hebelomacylindrosporum	4.00162	Cadophorasp	6.97627	Aspergillusniger	2.51449	Talaromycesstipitatus	5.53437	Wallemiaichthyophaga	5.84093	Taphrinadeformans	9.33663	Cordycepsbrongniartii	2.24066	Encephalitozoonintestinalis	4.52011	Histoplasmacapsulatum	6.29459	Candidaarabinofermentans	4.13812	Hypsizygusmarmoreus	6.34475	Blastomycesgilchristii	8.83389	Kwonielladejecticola	6.08829	Aspergillusbrunneoviolaceus	6.30904	Aspergillusnovofumigatus	1.49262	Wallemiamellicola	3.06501	Hypoxylonsp.	0.00149124
Coemansiareversa	9.11402	Aspergillusversicolor	1.34147	Hypoxylonsp.	5.86172	Spizellomycespunctatus	6.50115	Rhizopusazygosporus	3.993	Umbilicariapustulata	6.97441	Periconiamacrospinosa	2.51414	Lachanceamirantina	5.50487	Babjeviellainositovora	5.83636	Paxillusrubicundulus	9.33484	Fusariumsporotrichioides	2.24029	Pucciniagraminis	4.49275	Drechslerellastenobrocha	6.29048	Ascochytarabiei	4.13647	Pisolithusmicrocarpus	6.34078	Eremotheciumcymbalariae	8.82209	Suillusluteus	6.08689	Baudoiniapanamericana	6.30772	Fonsecaeapedrosoi	1.49216	Galactomycescandidus	3.06273	Tilletiacontroversa	0.00148962
Sodiomycesalkalinus	9.10839	Acidomycesrichmondensis	1.34091	Diplodiacorticola	5.85892	Kazachstaniasaulgeensis	6.49625	Parasitellaparasitica	3.97307	Aspergilluscampestris	6.97325	Acidomycesrichmondensis	2.51132	Amphiamblys sp	5.50222	Kwoniellapini	5.78871	Hypsizygusmarmoreus	9.334	Aureobasidiumnamibiae	2.2402	Lobosporangiumtransversale	4.43182	Tolypocladiumophioglossoides	6.28942	Trichophytonviolaceum	4.13643	Emmonsiaparva	6.33691	Histoplasmacapsulatum	8.82109	Armillariasolidipes	6.0866	Aspergillusparasiticus	6.30752	Rhizopogonvinicolor	1.49209	Lachanceamirantina	3.05718	Talaromycesverruculosus	0.00134515
Stachybotryschartarum	9.10176	Gymnopusluxurians	1.34085	Fusariumfujikuroi	5.85675	Cryptococcusamylolentus	6.49366	Phialocephalascopiformis	3.96815	Stachybotryschartarum	6.97078	Aspergillusheteromorphus	2.51119	Sclerotiniaborealis	5.49438	Yarrowialipolytica	5.78247	Fibroporiaradiculosa	9.33125	Bipolariszeicola	2.23932	Kuraishiacapsulata	4.37897	Verticilliumlongisporum	6.28884	Lachanceamirantina	4.13498	Coniochaetaligniaria	6.33576	Lachanceafermentati	8.81702	Fusariumavenaceum	6.08541	Microdochiumbolleyi	6.30435	Phaeoacremoniumminimum	1.49145	Lachanceameyersii	3.05418	Rhynchosporiumsecalis	0.0013309
Phaeoacremoniumminimum	9.10041	Lachanceanothofagi	1.3408	Beauveriabassiana	5.8542	Sordariamacrospora	6.49327	Cadophorasp	3.96754	Fusariumverticillioides	6.96922	Pyrenophoraseminiperda	2.5103	Absidiarepens	5.48781	Neolectairregularis	5.75538	Aspergillusfijiensis	9.33085	Penicilliumsolitum	2.2388	Encephalitozoonhellem	4.33257	Laetiporussulphureus	6.28704	Trichophytonmentagrophytes	4.13214	Cladophialophoraimmunda	6.33105	Grifolafrondosa	8.81415	Aureobasidiummelanogenum	6.08539	Aspergillusaculeatinus	6.30346	Penicilliumrubens	1.49133	Lachancealanzarotensis	3.04667	Talaromycesislandicus	0.00132714
Aspergillusustus	9.09605	Purpureocilliumlilacinum	1.34047	Rhizophagusclarus	5.85377	Basidiobolusmeristosporus	6.47836	Moniliophthoraperniciosa	3.96719	Sphaerulinamusiva	6.96798	Blastomycesgilchristii	2.50968	Lobosporangiumtransversale	5.48587	Batrachochytriumdendrobatidis	5.72507	Aspergillusbrunneoviolaceus	9.32211	Pisolithusmicrocarpus	2.23867	Rhizoclosmatiumglobosum	4.32796	Emergomycespasteurianus	6.28551	Bipolarisvictoriae	4.13138	Cercosporazeina	6.32973	Hypsizygusmarmoreus	8.81091	Exophialaspinifera	6.08425	Madurellamycetomatis	6.30306	Penicilliumexpansum	1.49127	Lachanceasp.	3.04193	Aspergillusustus	0.00132428
Cyphellophoraeuropaea	9.09324	Peniophorasp.	1.33965	Scedosporiumapiospermum	5.85373	Candidaparapsilosis	6.47343	Paramicrosporidiumsaccamoebae	3.96382	Phialophoraattae	6.96581	Caproniaepimyces	2.50904	Botrytiscinerea	5.46979	Sclerotiniasclerotiorum	5.66881	Aspergilluscalidoustus	9.32091	Bipolarisvictoriae	2.23857	Pucciniacoronata	4.32407	Verticilliumalfalfae	6.28522	Fonsecaeamultimorphosa	4.13119	Penicilliumoxalicum	6.32864	Serendipitavermifera	8.80993	Paxillusrubicundulus	6.08402	Fibularhizoctoniasp	6.303	Exophialaspinifera	1.49119	Sugiyamaellalignohabitans	3.01872	Aspergillusellipticus	0.00122398
Sphaerulinamusiva	9.08857	Aspergillusellipticus	1.33741	Phialophoraattae	5.85353	Scytalidiumsp.	6.4707	Armillariasolidipes	3.95269	Coleophomacrateriformis	6.96321	Blastomycespercursus	2.50811	Talaromycesamestolkiae	5.46831	Eremotheciumgossypii	5.66271	Absidia glauca	9.31549	Nematocidadisplodere	2.23845	Absidia glauca	4.32205	Malasseziarestricta	6.28089	Aspergillussaccharolyticus	4.13083	Aspergillussaccharolyticus	6.3252	Yamadazymatenuis	8.80802	Pleurotusostreatus	6.08332	Lachanceameyersii	6.30128	Serpulalacrymans	1.49084	Wickerhamiellasorbophila	3.01537	Valsamali	0.00116986
Zymoseptoriatritici	9.0804	Phanerochaetecarnosa	1.33627	Zymoseptoriabrevis	5.85279	Phaeomoniellachlamydospora	6.46933	Moniliophthoraroreri	3.95213	Metarhiziumguizhouense	6.96152	Blastomycesdermatitidis	2.50737	Lachanceadasiensis	5.45428	Saccharomycetaceaesp	5.65978	Aspergillusaculeatinus	9.31353	Metarhiziumacridum	2.23651	Botrytiscinerea	4.29693	Rasamsoniaemersonii	6.28007	Pyrenophoraseminiperda	4.1305	Stachybotryschartarum	6.3239	Schizosaccharomycesjaponicus	8.80225	Cyberlindnerajadinii	6.08331	Paxillusrubicundulus	6.29967	Laccariabicolor	1.48975	Yarrowialipolytica	3.00157	Obbarivulosa	0.00114036
Dothistromaseptosporum	9.07911	Leptosphaeriamaculans	1.33542	Armillariaostoyae	5.85265	Meyerozymasp.	6.46886	Armillariagallica	3.95202	Rhynchosporiumcommune	6.95847	Hirsutellaminnesotensis	2.5065	Moniliniafructigena	5.45389	Sugiyamaellalignohabitans	5.60787	Smittiumsimulii	9.31315	Cadophorasp	2.23645	Metschnikowiabicuspidata	4.28525	Sclerodermacitrinum	6.27551	Trichophytonrubrum	4.1291	Phanerochaetecarnosa	6.32121	Armillariasolidipes	8.80039	Torrubiellahemipterigena	6.08226	Candidaduobushaemulonis	6.29847	Bipolarisvictoriae	1.48969	Oidiodendronmaius	2.99872	Penicilliumdecumbens	0.001122
Pseudocercosporamusae	9.07726	Aspergillusindologenus	1.33532	Cercosporaberteroae	5.85104	Kazachstanianaganishii	6.46751	Meliniomycesbicolor	3.94533	Drechslerellastenobrocha	6.95297	Ascochytarabiei	2.50636	Penicilliumsp	5.44571	Moniliniafructigena	5.5752	Amanitathiersii	9.31194	Pseudocercosporafijiensis	2.23627	Sclerotiniasclerotiorum	4.26861	Helicocarpusgriseus	6.27232	Moesziomycesaphidis	4.12662	Blastomycesparvus	6.31871	Absidiarepens	8.799	Candidamaltosa	6.08212	Aspergillusindologenus	6.29847	Fonsecaeamultimorphosa	1.48954	Talaromycesamestolkiae	2.98213	Candidaboidinii	0.00110917
Stachybotryschlorohalonata	9.07517	Magnaporthiopsispoae	1.33464	Aspergilluscampestris	5.84991	Kwoniellamangroviensis	6.46451	Batrachochytriumdendrobatidis	3.94315	Dothistromaseptosporum	6.95285	Sporothrixinsectorum	2.50463	Candidapseudohaemulonis	5.44398	Rhizoclosmatiumglobosum	5.56738	Millerozymafarinosa	9.31119	Kockovaellaimperatae	2.23561	Lichtheimiaramosa	4.25071	Ceratocystisfimbriata	6.26933	Trichophytonbenhamiae	4.1259	Aspergillusheteromorphus	6.31758	Kazachstaniasaulgeensis	8.78653	Podosporacomata	6.08203	Aspergillusuvarum	6.29705	Penicilliumbrasilianum	1.48952	Penicilliumsp	2.97878	Saccharomycodesludwigii	0.00108573
Colletotrichumfioriniae	9.07316	Aspergillusbrunneoviolaceus	1.33444	Malasseziarestricta	5.84907	Hortaeawerneckii	6.45948	Eremotheciumgossypii	3.94058	Stachybotryschlorohalonata	6.9485	Aspergilluswelwitschiae	2.50372	Candidaduobushaemulonis	5.44149	Pyronemaomphalodes	5.54788	Aspergillusindologenus	9.31098	Phialosimplexsp.	2.23489	Babjeviellainositovora	4.2487	Coccidioidesposadasii	6.26727	Trichophytonsoudanense	4.12581	Phialophoraamericana	6.31702	Saccharomycesarboricola	8.7819	Pseudogymnoascusverrucosus	6.08101	Colletotrichumsublineola	6.29471	Phanerochaetecarnosa	1.489	Talaromycesverruculosus	2.97436	Kalmanozymabrasiliensis	0.00104591
Colletotrichumnymphaeae	9.0722	Aspergillussclerotioniger	1.33425	Fusariummangiferae	5.84557	Aspergilluscristatus	6.45827	Saccharomycetaceaesp	3.93951	Coleophomacylindrospora	6.94465	Penicilliumoxalicum	2.50247	Serendipitavermifera	5.43395	Arthrobotrysoligospora	5.54297	Aspergillusuvarum	9.31091	Coleophomacylindrospora	2.2348	Lichtheimiacorymbifera	4.23944	Tubermelanosporum	6.26434	Trichophytoninterdigitale	4.1242	Aspergillusbrunneoviolaceus	6.31266	Trichophytonbenhamiae	8.78169	Fusariumlongipes	6.08064	Aspergillusnomius	6.29435	Diplodiaseriata	1.48891	Talaromycescellulolyticus	2.97076	Trametespubescens	0.00102909
Colletotrichumsimmondsii	9.06913	Aspergillusphoenicis	1.33343	Dothistromaseptosporum	5.84404	Candidaalbicans	6.458	Mucorcircinelloides	3.93514	Amorphothecaresinae	6.94432	Tilletiacaries	2.50089	Talaromycesmarneffei	5.43207	Pucciniagraminis	5.53946	Aspergillusviolaceofuscus	9.31042	Mycosphaerellaeumusae	2.2347	Moniliniafructigena	4.20018	Amorphothecaresinae	6.26411	Zymoseptoriabrevis	4.12371	Kockovaellaimperatae	6.31167	Moniliophthoraroreri	8.77732	Aspergillusibericus	6.07991	Tolypocladiumparadoxum	6.29406	Trametesversicolor	1.4885	Aspergillusparasiticus	2.96541	Penicilliumvulpinum	0.00100786
Coniophoraputeana	9.06312	Smittiumsimulii	1.33334	Suhomycestanzawaensis	5.84359	Amorphothecaresinae	6.45371	Lentinulaedodes	3.92708	Rhynchosporiumsecalis	6.94431	Neurosporacrassa	2.49909	Pyrrhodermanoxium	5.42933	Meiramiltonrushii	5.49838	Aspergillusjaponicus	9.3085	Penicilliumrubens	2.23462	Tortisporacaseinolytica	4.19934	Coccidioidesimmitis	6.26277	Trichophytonequinum	4.1237	Xylonaheveae	6.31056	Trichophytonviolaceum	8.77132	Bipolariszeicola	6.07938	Metarhiziumanisopliae	6.29318	Stachybotryschlorohalonata	1.48844	Aspergilluspiperis	2.9597	Glarealozoyensis	0.000957583
Mycosphaerellaeumusae	9.06109	Pyrenochaetasp.	1.3331	Malasseziaglobosa	5.84248	Hyphopichiaburtonii	6.45336	Aspergilluswentii	3.92548	Nectriahaematococca	6.9438	Cladophialophoraimmunda	2.49898	Talaromycesverruculosus	5.4274	Lobosporangiumtransversale	5.48099	Candidaglabrata	9.30758	Caloceraviscosa	2.23412	Meiramiltonrushii	4.19397	Colletotrichumsublineola	6.25786	Trichophytontonsurans	4.12282	Aspergillusaculeatinus	6.31025	Trichophytonrubrum	8.7704	Microdochiumbolleyi	6.07875	Neonectriaditissima	6.29286	Punctulariastrigosozonata	1.48815	Dactylellinahaptotyla	2.95962	Fusariumproliferatum	0.00091433
Colletotrichumsalicis	9.05791	Yarrowialipolytica	1.3324	Metarhiziumacridum	5.84057	Meyerozymaguilliermondii	6.45053	Aspergillusustus	3.92495	Oidiodendronmaius	6.94126	Corynesporacassiicola	2.4988	Talaromycescellulolyticus	5.42273	Cryptococcusdepauperatus	5.47734	Pisolithustinctorius	9.30723	Cylindrobasidiumtorrendii	2.23397	Sclerotiniaborealis	4.18873	Marssoninabrunnea	6.25572	Aspergillusochraceoroseus	4.12188	Stachybotryschlorohalonata	6.30852	Trichophytonverrucosum	8.7696	Cercosporabeticola	6.07798	Fonsecaeamonophora	6.2925	Saitozymapodzolica	1.48787	Aspergillusvadensis	2.9551	Kazachstaniaafricana	0.000841989
Colletotrichumincanum	9.05435	Neolentinuslepideus	1.3318	Trichodermacitrinoviride	5.84031	Candidadubliniensis	6.45017	Oidiodendronmaius	3.91387	Cladophialophorayegresii	6.94088	Aspergilluscarbonarius	2.49833	Arthrobotrysoligospora	5.41982	Dactylellinahaptotyla	5.47655	Smittiummegazygosporum	9.30681	Ophiocordycepsunilateralis	2.23322	Pyrrhodermanoxium	4.18745	Stemphyliumlycopersici	6.25547	Fonsecaeaerecta	4.1211	Aspergillusjaponicus	6.30824	Emmonsiasp	8.76874	Pilodermacroceum	6.07762	Scedosporiumapiospermum	6.29163	Colletotrichumsublineola	1.48773	Aspergilluscarbonarius	2.95471	Fusariumsp	0.000811093
Ceratocystisfimbriata	9.0522	Aspergillussteynii	1.3317	Yarrowialipolytica	5.84009	Blumeriagraminis	6.43907	Oidiumneolycopersici	3.91345	Trichodermaarundinaceum	6.94029	Histoplasmacapsulatum	2.4982	Aspergillusustus	5.41697	Tortisporacaseinolytica	5.46079	Sphaerobolusstellatus	9.30442	Verruconisgallopava	2.23268	Mitosporidiumdaphniae	4.1623	Paracoccidioidesbrasiliensis	6.25531	Neolectairregularis	4.12056	Leptosphaeriamaculans	6.30755	Ophiostomapiceae	8.76544	Rhynchosporiumcommune	6.07615	Stachybotryschartarum	6.29074	Acidomycesrichmondensis	1.48744	Aspergillusphoenicis	2.95462	Smittiumsimulii	0.000801527
Paraphaeosphaeriasporulosa	9.051	Erysiphepulchra	1.33154	Trachipleistophorahominis	5.83778	Neurosporatetrasperma	6.42711	Wickerhamiellasorbophila	3.91253	Aspergillustaichungensis	6.93962	Aspergillussclerotiicarbonarius	2.4979	Paramicrosporidiumsaccamoebae	5.41004	Absidiarepens	5.46005	Catenariaanguillulae	9.3029	Serpulalacrymans	2.23188	Neolectairregularis	4.15865	Pisolithusmicrocarpus	6.25474	Aspergillusrambellii	4.12023	Aspergillusfijiensis	6.30666	Armillariagallica	8.76238	Candidaviswanathii	6.07469	Bifiguratusadelaidae	6.28885	Ganodermasinense	1.4871	Aspergillustubingensis	2.95274	Cadophorasp	0.000796606
Colletotrichumorchidophilum	9.04637	Aspergillusvadensis	1.33143	Parasitellaparasitica	5.83772	Phaeoacremoniumminimum	6.422	Colletotrichumgloeosporioides	3.91245	Helicocarpusgriseus	6.93872	Aspergillussclerotioniger	2.49741	Dactylellinahaptotyla	5.40513	Botrytiscinerea	5.41723	Encephalitozoonromaleae	9.29823	Colletotrichumgraminicola	2.23162	Saccharomycetaceaesp	4.11487	Polytolypahystricis	6.25217	Fusariumpoae	4.11903	Verticilliumdahliae	6.30256	Pilodermacroceum	8.75943	Zymoseptoriatritici	6.07403	Metarhiziumbrunneum	6.28854	Penicilliumsteckii	1.48695	Aspergilluscostaricaensis	2.95185	Malasseziasympodialis	0.000769061
Chaetomiumthermophilum	9.0435	Aspergillusnovofumigatus	1.33143	Sodiomycesalkalinus	5.83674	Eutypalata	6.41785	Agaricusbisporus	3.91143	Stereumhirsutum	6.93164	Aspergilluslacticoffeatus	2.49696	Candidahaemulonii	5.39852	Terfeziaboudieri	5.41335	Serpulalacrymans	9.29702	Rhizopogonvinicolor	2.23145	Eremotheciumgossypii	4.10576	Paracoccidioideslutzii	6.25033	Paracoccidioidesbrasiliensis	4.11898	Aspergillusviolaceofuscus	6.30203	Trichophytonmentagrophytes	8.75869	Aspergilluscostaricaensis	6.07358	Aspergillussclerotiicarbonarius	6.28766	Colletotrichumgraminicola	1.48662	Aspergillusbrasiliensis	2.95085	Spathasporasp.	0.000754326
Colletotrichumgloeosporioides	9.04197	Aspergillusuvarum	1.33072	Ogataeaparapolymorpha	5.83648	Diplocarponrosae	6.41651	Allomycesmacrogynus	3.91143	Meliniomycesbicolor	6.93061	Caloceracornea	2.4965	Armillariagallica	5.39629	Kwoniellamangroviensis	5.40256	Fibularhizoctoniasp	9.29473	Meiramiltonrushii	2.23116	Mortierellaverticillata	4.09776	Coniochaetaligniaria	6.248	Pseudomicrostromaglucosiphilum	4.11408	Metarhiziummajus	6.30128	Trichophytonequinum	8.7571	Drechslerellastenobrocha	6.07358	Magnaportheoryzae	6.2874	Aspergillusmulundensis	1.48639	Aspergillusflavus	2.95037	Penicilliumsubrubescens	0.000747386
Aspergillusindologenus	9.0374	Penicilliumcamemberti	1.33021	Aspergilluscandidus	5.83549	Umbilicariapustulata	6.41606	Laccariabicolor	3.91073	Neonectriaditissima	6.92703	Drechmeriaconiospora	2.49516	Babjeviellainositovora	5.3937	Sclerotiniaborealis	5.39309	Spathasporasp.	9.29139	Metarhiziumrobertsii	2.23076	Arthrobotrysoligospora	4.09288	Pisolithustinctorius	6.24658	Aspergillusuvarum	4.11391	Aspergillusterreus	6.30046	Trichophytontonsurans	8.75621	Stemphyliumlycopersici	6.07305	Podosporaanserina	6.28726	Daldiniasp	1.48617	Talaromycesstipitatus	2.94954	Ophiocordycepscamponoti	0.000722047
Aspergillusjaponicus	9.01396	Aspergillusaculeatinus	1.33013	Sphacelomamurrayae	5.83402	Pyrenophoratritici-repentis	6.41173	Leucoagaricussp.	3.90899	Microbotryumlychnidis-dioicae	6.92572	Stagonosporasp.	2.49292	Lichtheimiaramosa	5.38839	Rhynchosporiumcommune	5.37491	Rhodotorulasp.	9.2912	Penicilliumoxalicum	2.23037	Dactylellinahaptotyla	4.07027	Verticilliumnonalfalfae	6.24613	Aspergillusaculeatus	4.11262	Aspergillushomomorphus	6.29844	Emergomycespasteurianus	8.74866	Aspergillusustus	6.07271	Lomentosporaprolificans	6.28686	Fonsecaeaerecta	1.48492	Aspergillusarachidicola	2.94798	Nosemabombycis	0.000721053
Aspergillusviolaceofuscus	9.01172	Aspergillustubingensis	1.32882	Smittiummucronatum	5.83339	Podosporacomata	6.40844	Yarrowialipolytica	3.90823	Cladophialophoracarrionii	6.92316	Coprinopsiscinerea	2.49278	Rhizoclosmatiumglobosum	5.38385	Wickerhamiellasorbophila	5.3728	Nosemaapis	9.29038	Acremoniumchrysogenum	2.23005	Scytalidiumlignicola	4.04776	Ophiostomapiceae	6.2443	Trichophytonverrucosum	4.11106	Emergomycespasteurianus	6.29764	Coprinopsiscinerea	8.74504	Rhizopogonvinicolor	6.07263	Valsamalicola	6.28599	Penicilliumsp	1.48492	Aspergillusoryzae	2.94607	Talaromycesstipitatus	0.000692727
Aspergillusaculeatus	8.99806	Aspergillusjaponicus	1.32819	Lachanceafermentati	5.83246	Trichophytonverrucosum	6.40292	Pezolomaericae	3.9081	Pochoniachlamydosporia	6.92184	Cladophialophoracarrionii	2.49267	Lachancealanzarotensis	5.37916	Venturiainaequalis	5.37106	Phlebiopsisgigantea	9.28647	Exophialasideris	2.2299	Paracoccidioideslutzii	4.04301	Colletotrichumhigginsianum	6.24171	Aspergillusviolaceofuscus	4.11053	Aspergillusfumigatus	6.29634	Cyberlindnerajadinii	8.74468	Rhynchosporiumagropyri	6.07257	Thielaviaterrestris	6.28599	Dichomitussqualens	1.48482	Aspergilluseucalypticola	2.94522	Violaceomycespalustris	0.000674856
Kwoniellaheveanensis	8.99766	Aspergillusfijiensis	1.32746	Auriculariasubglabra	5.83093	Pseudogymnoascussp.	6.4001	Sphaerobolusstellatus	3.90779	Cercosporaberteroae	6.92011	Paracoccidioidesbrasiliensis	2.49149	Clavisporalusitaniae	5.37358	Rhynchosporiumagropyri	5.36965	Trametesversicolor	9.28615	Metarhiziummajus	2.22885	Bifiguratusadelaidae	4.03907	Trichophytonmentagrophytes	6.24091	Erysiphenecator	4.10885	Dothistromaseptosporum	6.29489	Neolentinuslepideus	8.74281	Rhynchosporiumsecalis	6.07245	Candidahaemulonii	6.28448	Rhinocladiellamackenziei	1.48426	Aspergilluswelwitschiae	2.94471	Aspergillusjaponicus	0.000669496
Aspergillusfijiensis	8.99536	Saccharomycetaceaesp	1.32744	Verticilliumalfalfae	5.83042	Rutstroemiasp.	6.39661	Phialocephalasubalpina	3.90257	Caproniaepimyces	6.91711	Tilletiacontroversa	2.49112	Wallemiaichthyophaga	5.357	Rhynchosporiumsecalis	5.35754	Hydnomeruliuspinastri	9.28331	Fusariumfujikuroi	2.22877	Talaromycesstipitatus	4.02827	Rhizopogonvinicolor	6.2389	Blastomycespercursus	4.10703	Spizellomycespunctatus	6.29489	Amanitathiersii	8.74095	Cylindrobasidiumtorrendii	6.07225	Aspergilluscandidus	6.2842	Podosporaanserina	1.48361	Aspergillusneoniger	2.94455	Acaromycesingoldii	0.000664877
Sphacelomamurrayae	8.99044	Pucciniagraminis	1.327	Trichodermareesei	5.82971	Scedosporiumapiospermum	6.39519	Hesseltinellavesiculosa	3.8952	Corynesporacassiicola	6.91708	Protomyceslactucaedebilis	2.49071	Pezolomaericae	5.34031	Taphrinadeformans	5.35153	Aspergillusaculeatus	9.28302	Fusariumavenaceum	2.22787	Batrachochytriumsalamandrivorans	4.02813	Cladophialophoracarrionii	6.23796	Schizosaccharomycesjaponicus	4.10555	Verruconisgallopava	6.29427	Sclerotiniaborealis	8.73668	Bipolarisvictoriae	6.07167	Cordycepsmilitaris	6.28419	Fonsecaeanubica	1.48348	Aspergilluslacticoffeatus	2.93623	Aspergillusterreus	0.000654497
Ramulariacollo-cygni	8.98976	Stagonosporasp.	1.32682	Diplodiaseriata	5.82869	Trichophytonbenhamiae	6.39496	Erysiphenecator	3.89141	Aspergillusmulundensis	6.91657	Aspergillusbrasiliensis	2.48984	Moniliophthoraperniciosa	5.3403	Scytalidiumsp.	5.34511	Moniliophthoraroreri	9.27906	Rutstroemiasp.	2.22757	Yarrowialipolytica	4.02769	Aspergillusrambellii	6.23781	Paracoccidioideslutzii	4.10518	Sporisoriumscitamineum	6.29425	Rhodotorulagraminis	8.73546	Aspergillussclerotioniger	6.07164	Verticilliumlongisporum	6.28411	Metarhiziumanisopliae	1.48306	Syncephalispseudoplumigaleata	2.93546	Talaromycesmarneffei	0.000654334
Aspergillusaculeatinus	8.98923	Lepidopterellapalustris	1.32669	Mucorambiguus	5.82845	Coccidioidesposadasii	6.39471	Armillariaostoyae	3.89001	FungalspNo1243	6.91627	Penicilliumrubens	2.48961	Phialocephalasubalpina	5.3351	Phaeoacremoniumminimum	5.33669	Gelatoporiasubvermispora	9.27788	Bipolarisoryzae	2.22704	Paracoccidioidesbrasiliensis	4.01814	Exophialadermatitidis	6.23527	Metarhiziumguizhouense	4.10516	Emmonsiasp	6.29367	Trichodermaasperellum	8.73355	Parastagonosporanodorum	6.07112	Valsasordida	6.28164	Cladophialophoraimmunda	1.48209	Aspergillusbombycis	2.93304	Penicilliumflavigenum	0.000652361
Pseudogymnoascussp.	8.98736	Coniochaetaligniaria	1.32633	Moesziomycesantarcticus	5.82805	Ceratocystisplatani	6.39234	Sistotremastrumsuecicum	3.88935	Beauveriabassiana	6.91621	Aspergillusellipticus	2.48909	Lachanceaquebecensis	5.33404	Absidia glauca	5.32171	Syncephalispseudoplumigaleata	9.27393	Trichodermavirens	2.22702	Encephalitozooncuniculi	4.00906	Aspergillusochraceoroseus	6.23442	Aspergillusjaponicus	4.1051	Beauveriabassiana	6.29333	Agaricusbisporus	8.72784	Bipolarissorokiniana	6.07092	Fonsecaeanubica	6.28064	Trichodermaguizhouense	1.48148	Aspergillusnomius	2.93033	Pneumocystiscarinii	0.000649561
Cladophialophoracarrionii	8.97	Aspergillusviolaceofuscus	1.32612	Lachancealanzarotensis	5.82784	Rhodotorulatoruloides	6.39154	Nectriahaematococca	3.88768	Aspergillusheteromorphus	6.91609	Cordycepsmilitaris	2.48653	Lichtheimiacorymbifera	5.33378	Tuberborchii	5.30831	Tulasnellacalospora	9.27297	Fusariumproliferatum	2.22702	Mortierellaelongata	3.99838	Clohesyomycesaquaticus	6.2342	Aspergillusindologenus	4.1036	Aspergillusnovofumigatus	6.29218	Allomycesmacrogynus	8.72784	Chaetomiumglobosum	6.0707	Tolypocladiumophioglossoides	6.28027	Cenococcumgeophilum	1.48126	Talaromycesmarneffei	2.92654	Fusariumavenaceum	0.000621456
Aspergillusbrunneoviolaceus	8.96823	Lachanceameyersii	1.32528	Aureobasidiumpullulans	5.82697	Babjeviellainositovora	6.39019	Penicilliumsteckii	3.88682	Aspergillusellipticus	6.91581	Bipolarismaydis	2.48622	Cadophorasp	5.33355	Phaeomoniellachlamydospora	5.28084	Encephalitozoonhellem	9.26938	Colletotrichumincanum	2.22694	Emergomycespasteurianus	3.99493	Diaporthehelianthi	6.23274	Erysiphepulchra	4.10217	Naemateliaencephala	6.29072	Saitozymapodzolica	8.72694	Aspergillusneoniger	6.07048	Aspergillusflavus	6.27994	Bipolarismaydis	1.48096	Aspergilluskawachii	2.9263	Oidiumneolycopersici	0.000615333
Stemphyliumlycopersici	8.96236	Aspergilluspiperis	1.32516	Moesziomycesaphidis	5.82471	Marssoninabrunnea	6.38299	Aspergillussteynii	3.88595	Metarhiziumrileyi	6.91276	Emergomycespasteurianus	2.48556	Lentinulaedodes	5.33285	Lichtheimiaramosa	5.27525	Elaphomycesgranulatus	9.26807	Microdochiumbolleyi	2.22636	Talaromycesmarneffei	3.99155	Kwoniellapini	6.23191	Aspergillusfijiensis	4.10208	Microdochiumbolleyi	6.28973	Brettanomycesbruxellensis	8.72637	Aspergilluseucalypticola	6.07024	Cyberlindnerafabianii	6.27927	Aspergillushomomorphus	1.48072	Scytalidiumlignicola	2.92561	Ceraceosorusguamensis	0.000613117
Marssoninacoronariae	8.96227	Schizophyllumcommune	1.32425	Aureobasidiumnamibiae	5.8244	Sporidiobolussalmonicolor	6.36581	Laccariaamethystina	3.88458	Ustilagobromivora	6.9123	Exophialaoligosperma	2.48382	Phialocephalascopiformis	5.33035	Pucciniacoronata	5.27175	Oidiodendronmaius	9.26681	Trichodermaharzianum	2.22571	Emmonsiasp	3.98938	Aspergillusellipticus	6.23064	Nannizziagypsea	4.10171	Leucosporidiumcreatinivorum	6.28851	Trichophytoninterdigitale	8.72336	Colletotrichumhigginsianum	6.07017	Fonsecaeapedrosoi	6.27868	Malasseziapachydermatis	1.48042	Batrachochytriumdendrobatidis	2.92133	Aureobasidiumpullulans	0.000576104
Metarhiziumbrunneum	8.96114	Pseudocercosporamusae	1.32363	Eremotheciumsinecaudum	5.8241	Xylonaheveae	6.36462	Erysiphepulchra	3.88345	Cercosporazeina	6.9121	Paracoccidioideslutzii	2.48231	Coleophomacylindrospora	5.32592	Spizellomycespunctatus	5.26626	Rhizopusmicrosporus	9.26661	Aspergilluswentii	2.2254	Coemansiareversa	3.98934	Fistulinahepatica	6.23011	Fonsecaeanubica	4.09983	Exophialadermatitidis	6.28831	Serpulalacrymans	8.71619	Bifiguratusadelaidae	6.06922	Fusariumoxysporum	6.27823	Hydnomeruliuspinastri	1.48036	Aspergillussclerotioniger	2.91899	Thielaviopsispunctulata	0.000553915
Metarhiziumanisopliae	8.96042	Zancudomycesculisetae	1.32358	Lomentosporaprolificans	5.82396	Thermothelomycesthermophila	6.36454	Exophialaaquamarina	3.87914	Trichodermaparareesei	6.9093	Aspergillusibericus	2.4823	Meliniomycesbicolor	5.32493	Bifiguratusadelaidae	5.26345	Oidiumneolycopersici	9.26413	Spizellomycespunctatus	2.2253	Sphaerobolusstellatus	3.98597	Pseudomicrostromaglucosiphilum	6.22757	Acidomycesrichmondensis	4.09931	Metarhiziumrobertsii	6.28389	Lachanceamirantina	8.71542	Cladophialophoracarrionii	6.06822	Podosporacomata	6.27806	Pilodermacroceum	1.48026	Aspergillusniger	2.91825	Laccariabicolor	0.000552161
Gloeophyllumtrabeum	8.9591	Lachanceadasiensis	1.32334	Drechslerellastenobrocha	5.82372	Dactylellinahaptotyla	6.35956	Sistotremastrumniveocremeum	3.87355	Hypoxylonsp.	6.90877	Microdochiumbolleyi	2.48221	Gymnopusluxurians	5.31758	Trichophytonverrucosum	5.26335	Candidaauris	9.26334	Nectriahaematococca	2.22521	Talaromycesamestolkiae	3.98411	Trichophytonviolaceum	6.22337	Aspergillusclavatus	4.09822	Coniophoraputeana	6.28348	Catenariaanguillulae	8.71449	Fonsecaeamonophora	6.06728	Caproniaepimyces	6.27767	Talaromycesverruculosus	1.47969	Arthrobotrysoligospora	2.91514	Pichiakudriavzevii	0.000552008
Laetiporussulphureus	8.94413	Aspergillusneoniger	1.32256	Exidiaglandulosa	5.82259	Cercosporaberteroae	6.35812	Periconiamacrospinosa	3.87085	Cercosporabeticola	6.90792	Aspergillussteynii	2.48116	Rutstroemiasp.	5.30745	Diplocarponrosae	5.26185	Tilletiopsiswashingtonensis	9.26251	Suillusluteus	2.22519	Emmonsiacrescens	3.97975	Penicilliumdecumbens	6.22298	Oidiumneolycopersici	4.09815	Aspergillusclavatus	6.28099	Pneumocystismurina	8.70932	Stagonosporasp.	6.06619	Lachanceamirantina	6.2772	Talaromycescellulolyticus	1.47955	Aspergillusversicolor	2.91307	Valsasordida	0.000544535
Cladophialophorayegresii	8.92946	Metarhiziumguizhouense	1.32255	Colletotrichumgloeosporioides	5.82003	Venturiainaequalis	6.3552	Gymnopilusdilepis	3.87044	Trichodermacitrinoviride	6.90781	Yarrowialipolytica	2.48102	Psilocybecyanescens	5.3072	Rutstroemiasp.	5.25451	Clavisporalusitaniae	9.26133	Fusariumlongipes	2.22464	Talaromycesverruculosus	3.97115	Sphaerobolusstellatus	6.21904	Ogataeaparapolymorpha	4.09708	Cylindrobasidiumtorrendii	6.27814	Paxillusrubicundulus	8.70882	Fonsecaeanubica	6.06528	Aspergillusudagawae	6.27708	Gelatoporiasubvermispora	1.47905	Aspergillussydowii	2.91048	Metarhiziumrobertsii	0.000514871
Aureobasidiumpullulans	8.9275	Ophiocordycepssinensis	1.32184	Vavraiaculicis	5.81964	Fusariumpoae	6.35444	Mucorambiguus	3.86861	Aspergillussteynii	6.90613	Tolypocladiumparadoxum	2.48055	Amanitathiersii	5.30656	Tubermelanosporum	5.24918	Aspergillussclerotioniger	9.25751	Cordycepsmilitaris	2.22461	Penicilliumsp	3.96633	Trichophytontonsurans	6.21815	Alternaria sp	4.09688	Coemansiareversa	6.27172	Candidaintermedia	8.7061	Aspergillushomomorphus	6.06516	Aspergillusarachidicola	6.27698	Aspergillusudagawae	1.47901	Armillariagallica	2.90942	Ceratocystisplatani	0.00046785
Aureobasidiumnamibiae	8.92723	Aspergilluseucalypticola	1.3214	Nectriahaematococca	5.81743	Fusariumsp	6.35345	Colletotrichumhigginsianum	3.86844	Rhynchosporiumagropyri	6.90386	Tolypocladiumophioglossoides	2.48015	Lachanceasp.	5.30616	Saitoellacomplicata	5.24506	Aspergillushomomorphus	9.25686	Penicilliumsubrubescens	2.22456	Lentinulaedodes	3.95724	Trichophytonrubrum	6.21299	Aspergillusaculeatinus	4.09626	Aspergillusuvarum	6.27122	Piptocephaliscylindrospora	8.70566	Podosporaanserina	6.06415	Trichosporonasahii	6.27683	Coniellalustricola	1.47879	Daldiniasp	2.9081	Aspergillussclerotiicarbonarius	0.000457364
Trichodermaarundinaceum	8.92329	Aspergilluscalidoustus	1.32102	Lodderomyceselongisporus	5.8132	Endocarponpusillum	6.35115	Penicilliumexpansum	3.86175	Aspergilluscalidoustus	6.89974	Tolypocladiumcapitatum	2.47953	Pilodermacroceum	5.30442	Trichophytonbenhamiae	5.24321	Meyerozymaguilliermondii	9.2565	Basidiobolusmeristosporus	2.22374	Histoplasmacapsulatum	3.95441	Corynesporacassiicola	6.20844	Cordycepsconfragosa	4.09622	Emmonsiacrescens	6.26934	Suhomycestanzawaensis	8.70335	Baudoiniapanamericana	6.06406	Penicilliumnordicum	6.27654	Postiaplacenta	1.4781	Linderinapennispora	2.9076	Sporisoriumreilianum	0.000452792
Aspergillusuvarum	8.92142	Rhizopogonvesiculosus	1.32093	Caproniacoronata	5.81262	Acremoniumchrysogenum	6.35078	Talaromycesamestolkiae	3.86139	Fonsecaeapedrosoi	6.89925	Penicilliumcamemberti	2.47946	Taphrinadeformans	5.3041	Kwoniellabestiolae	5.2405	Nematocidasp	9.25643	Tolypocladiumophioglossoides	2.2237	Talaromycescellulolyticus	3.95234	Trichophytonequinum	6.20667	Penicilliumnalgiovense	4.0962	Metarhiziumguizhouense	6.26893	Pneumocystisjirovecii	8.70122	Amanitamuscaria	6.06367	Stachybotryschlorohalonata	6.27576	Scytalidiumlignicola	1.47794	Aspergillusibericus	2.90663	Acremoniumchrysogenum	0.000435127
Pseudocercosporafijiensis	8.92088	Aspergilluscostaricaensis	1.32017	Lachanceasp.	5.81232	Podosporaanserina	6.34938	Aspergillusversicolor	3.86072	Cladophialophorapsammophila	6.89643	Bipolarisvictoriae	2.47804	Lachanceameyersii	5.30187	Marssoninabrunnea	5.22782	Rhizopogonvesiculosus	9.25608	Moniliophthoraperniciosa	2.22348	Panaeoluscyanescens	3.95122	Sanghuangporusbaumii	6.20621	Emmonsiasp	4.09596	Polytolypahystricis	6.26021	Candidamaltosa	8.70068	Bipolarisoryzae	6.06285	Candidaauris	6.27512	Bipolarisoryzae	1.47762	Phialocephalascopiformis	2.90539	Vittaformacorneae	0.000419708
Pseudogymnoascusverrucosus	8.91985	Microdochiumbolleyi	1.31969	Zymoseptoriatritici	5.81159	Zymoseptoriabrevis	6.3492	Penicilliumsp	3.85629	Fonsecaeanubica	6.89211	Aspergillusterreus	2.47785	Bifiguratusadelaidae	5.30065	Cryptococcusgattii	5.22658	Aspergillussclerotiicarbonarius	9.25551	Rhizoclosmatiumglobosum	2.22269	Kwoniellamangroviensis	3.94763	Ascosphaeraapis	6.20541	Talaromycesislandicus	4.09526	Aspergillusnidulans	6.25992	Emmonsiaparva	8.69927	Plicaturopsiscrispa	6.06279	Aspergillustaichungensis	6.27402	Trichodermalongibrachiatum	1.47665	Talaromycesatroroseus	2.90409	Pyrenophoraseminiperda	0.000416785
Cylindrobasidiumtorrendii	8.90989	Drechmeriaconiospora	1.31947	Exophialasideris	5.81136	Marssoninacoronariae	6.34413	Corynesporacassiicola	3.8541	Caproniacoronata	6.89149	Endocarponpusillum	2.47761	Armillariasolidipes	5.29584	Paramicrosporidiumsaccamoebae	5.2231	Rhodotorulatoruloides	9.25355	Metarhiziumguizhouense	2.22201	Penicilliumsteckii	3.94595	Verticilliumdahliae	6.20527	Phialophoraattae	4.09524	Penicilliopsiszonata	6.25894	Amanitamuscaria	8.69925	Aspergilluskawachii	6.06271	Amanitathiersii	6.27322	Sistotremastrumniveocremeum	1.47655	Aspergillussclerotiicarbonarius	2.90386	Caproniacoronata	0.000408567
Valsamalicola	8.90509	Gelatoporiasubvermispora	1.31935	FungalspNo1243	5.8108	Byssochlamysspectabilis	6.34176	Aspergillussydowii	3.85232	Trichodermareesei	6.89054	Metarhiziumrobertsii	2.47745	Lachanceathermotolerans	5.29432	Ceratocystisplatani	5.22275	Ganodermasinense	9.25256	Rhinocladiellamackenziei	2.22123	Talaromycesatroroseus	3.9385	Exophialamesophila	6.20483	Trichodermaparareesei	4.09366	Cladophialophorayegresii	6.25829	Trichophytonsoudanense	8.68447	Exophialaxenobiotica	6.06238	Aspergillusversicolor	6.27291	Aspergillusthermomutatus	1.47629	Aspergillusluchuensis	2.90191	Rasamsoniaemersonii	0.000375461
Saitoellacomplicata	8.90071	Aspergilluswentii	1.3174	Alternaria sp	5.81026	Pezolomaericae	6.33997	Amanitamuscaria	3.85071	Exophialaaquamarina	6.89026	Phialophoraamericana	2.47728	Agaricusbisporus	5.29214	Morchellaconica	5.22247	Aspergillusbombycis	9.25194	Pseudogymnoascusdestructans	2.2208	Gymnopusluxurians	3.93775	Lomentosporaprolificans	6.2047	Penicilliumdigitatum	4.09365	Neurosporacrassa	6.25799	Candidaglabrata	8.6833	Aspergillusheteromorphus	6.06204	Exophialaspinifera	6.27282	Stereumhirsutum	1.47622	Pyrenophoratritici-repentis	2.9008	Vanderwaltozymapolyspora	0.00037039
Clavicepspurpurea	8.8993	Oidiumneolycopersici	1.3174	Metschnikowiabicuspidata	5.80803	Yarrowialipolytica	6.33669	Phaeoacremoniumminimum	3.84846	Aspergillussclerotiicarbonarius	6.88967	Bipolariszeicola	2.47695	Allomycesmacrogynus	5.29214	Pyrenophorateres	5.21858	Serendipitaindica	9.25164	Fusariummangiferae	2.2203	Ascosphaeraapis	3.93743	Phialophoraamericana	6.20341	Metarhiziummajus	4.09255	Aspergillusniger	6.25738	Zygosaccharomycesrouxii	8.68115	Aspergillusbrasiliensis	6.06071	Lachanceasp.	6.27273	Talaromycesamestolkiae	1.47613	Oidiumneolycopersici	2.90078	Pochoniachlamydosporia	0.000366603
Pseudogymnoascusdestructans	8.89649	Paraphaeosphaeriasporulosa	1.31617	Aspergillustaichungensis	5.80761	Helicocarpusgriseus	6.32722	Wallemiamellicola	3.84704	Sclerotiniaborealis	6.88796	Bipolarissorokiniana	2.47523	Trichodermavirens	5.28614	Tubermagnatum	5.21748	Grifolafrondosa	9.2437	Purpureocilliumlilacinum	2.21998	Talaromycesislandicus	3.93723	Rosellinianecatrix	6.2028	Fonsecaeapedrosoi	4.09241	Amanitamuscaria	6.25628	Exophialamesophila	8.68017	Fonsecaeapedrosoi	6.06036	Aspergillussclerotioniger	6.27271	Lentinustigrinus	1.47611	Coemansiareversa	2.89993	Cyberlindnerajadinii	0.000356842
Metarhiziummajus	8.8899	Ogataeapolymorpha	1.31539	Saccharomycescerevisiae	5.80758	Rasamsoniaemersonii	6.32424	Coleophomacylindrospora	3.84626	Fonsecaeamonophora	6.88777	Aspergillusphoenicis	2.47522	Rhynchosporiumagropyri	5.2848	Pyrenophoratritici-repentis	5.21581	Heterobasidionirregulare	9.24343	FungalspNo1243	2.21953	Blastomycesdermatitidis	3.93655	Amanitathiersii	6.20263	Blumeriagraminis	4.092	Aspergilluscalidoustus	6.2537	Zygosaccharomycesparabailii	8.67868	Pyrenochaetasp.	6.05997	Diaporthehelianthi	6.27138	Metarhiziumbrunneum	1.4761	Armillariasolidipes	2.8992	Aspergillussaccharolyticus	0.000354538
[truncated: 485 more rows]

## Sheet: Sheet5
Group	Ala	Cys	Asp	Glu	Phe	Gly	His	Ile	Lys	Leu	Met	Asn	Pro	Gln	Arg	Ser	Thr	Val	Trp	Tyr
Ascomycota	8.1	1.23	5.72	6.22	3.86	6.54	2.35	5.24	5.26	9.07	2.15	4.11	5.68	4.02	5.76	8.37	5.91	6.08	1.35	2.88
[truncated: 5 more rows]
