# Supplementary material for: Virtual 2-D map of the fungal proteome
Source: Sci Rep. 2021 Mar 23;11:6676. doi: 10.1038/s41598-021-86201-6 (PMC7988114; doi:10.1038/s41598-021-86201-6)
Supplement: Supplementary file 3 — Supplementary information 3. [file 41598_2021_86201_MOESM3_ESM.xls]

## Sheet: Sheet1
Virtual 2-D Map of The Fungal Proteome
Tapan Kumar Mohanta1¥*, Awdhesh Kumar Mishra2¥, Adil Khan1, Abeer Hashem3,4, Elsayed Fathi Abd_Allah5, Ahmed Al-Harrasi1*
1Natural and Medical Sciences Research Center, University of Nizwa, 616, Oman.
2Dept. of Biotechnology, Yeungnam University, Gyeongsan, Gyeongsangbuk-do, 38541, Republic of Korea
3Botany and Microbiology Department, College of Science, King Saud University, P.O. Box. 2460, Riyadh 11451, Saudi Arabia (https://orcid.org/0000-0001-6541-347X).
4Mycology and Plant Disease Survey Department, Plant Pathology Research Institute, ARC, Giza 12511, Egypt.
5Plant Production Department, College of Food and Agricultural Sciences, King Saud University, P.O. Box. 2460, Riyadh 11451, Saudi Arabia (https://orcid.org/0000-0002-8509-8953).
To whom correspondence should be addressed: Tapan Kumar Mohanta, E-mail: nostoc.tapan@gmail.com, tapan.mohanta@unizwa.edu.om; Ahmed Al-Harrasi, E-mail: aharrasi@unizwa.edu.om
Phone: +968-79405046
¥ indicates contributed equally
Supplementary File 2
Species name	Genome size (Mbs)	Amino acids (Millions)		4.67552
Fibula rhizoctonia	95.1181	10.9401
Sphaerobolusstellatus	176.372	10.8186
Rhizophagusclarus	116.419	10.5245
Diversisporaversiformis	156.577	10.17
Pucciniacoronata	150.468	9.93338
Exidiaglandulosa	78.1612	9.79164
Phialocephalasubalpina	69.693	9.78136
Neocallimastixcaliforniae	193.032	9.77591
Rachicladosporiumantarcticum	47.4106	9.42844
Verticilliumlongisporum	99.1892	9.33211
Cadophorasp	70.4591	9.28941
Armillariaostoyae	60.1068	9.07838
Auriculariasubglabra	74.9202	9.06716
Armillariagallica	85.3368	8.69462
Galerinamarginata	59.4182	8.19759
Rhizophagusirregularis	125.354	8.15773
Hortaeawerneckii	49.7773	8.04766
Gymnopusluxurians	66.2817	8.01381
Phialocephalascopiformis	48.8763	7.93768
Peniophorasp.	46.0308	7.8557
Moniliophthoraroreri	57.3844	7.81381
Armillariasolidipes	58.0095	7.70805
Periconiamacrospinosa	54.993	7.67906
Gymnopilusdilepis	46.6648	7.6335
Fusariummangiferae	46.2927	7.60492
Pestalotiopsisfici	51.9107	7.58997
Rhizophagussp.	125.863	7.54561
Nectriahaematococca	62.8352	7.53318
Pucciniasorghi	99.5341	7.44333
Fusariumfujikuroi	44.3248	7.42041
Fusariumpoae	46.4768	7.36975
Fusariumnygamai	50.2421	7.25002
Fusariumproliferatum	45.4996	7.2184
Coleophomacylindrospora	42.4808	7.20416
Corynesporacassiicola	44.8462	7.20241
Polyporusbrumalis	45.7181	7.19363
Oidiodendronmaius	46.4263	7.15381
Diplocarponrosae	67.787	7.12624
Pilodermacroceum	59.3269	7.11708
Pezolomaericae	57.4085	7.08261
Hypsizygusmarmoreus	42.7107	7.05254
Schizoporaparadoxa	44.4062	7.04621
Aspergilluscalidoustus	41.1027	7.0304
Colletotrichumsimmondsii	50.4742	6.92228
Cladophialophoraimmunda	43.0292	6.91299
Colletotrichumnymphaeae	49.9563	6.90571
Glomuscerebriforme	136.821	6.86855
Psilocybecyanescens	47.4654	6.84199
Hypholomasublateritium	48.0318	6.84025
Colletotrichumgloeosporioides	53.2099	6.82462
Mortierellaelongata	49.8516	6.82104
Colletotrichumfioriniae	49.0028	6.81673
Pyrenochaetasp.	38.501	6.8148
Microbotryumsilenes-dioicae	33.5867	6.80248
Panaeoluscyanescens	44.3105	6.79375
Botrytiscinerea	42.6301	6.7656
Ganodermasinense	48.9557	6.75893
Fusariumavenaceum	41.5907	6.75833
Clohesyomycesaquaticus	49.6777	6.75118
Laccariabicolor	64.8774	6.70094
Laccariaamethystina	52.1974	6.69532
Rhizoclosmatiumglobosum	57.0184	6.68932
Tulasnellacalospora	62.3929	6.65404
Coleophomacrateriformis	40.652	6.6512
Stagonosporasp.	36.0829	6.585
Neonectriaditissima	45.7192	6.56212
Absidiaglauca	48.7464	6.56056
Pochoniachlamydosporia	44.2158	6.5466
Pisolithustinctorius	71.0075	6.54602
Colletotrichumsalicis	48.3734	6.5405
Anaeromycesrobustus	71.685	6.53869
Fusariumsp	36.9733	6.53439
Scytalidiumlignicola	47.7149	6.52461
Mortierellaverticillata	41.9129	6.51527
Exophialaxenobiotica	31.4058	6.47206
Exophialaoligosperma	38.2245	6.44556
Jaapiaargillacea	45.0459	6.44067
Fusariumvenenatum	38.6602	6.43948
Aspergillussydowii	35.4097	6.31319
Gaeumannomycestritici	43.7687	6.31101
Pucciniagraminis	88.7244	6.30838
Colletotrichumorbiculare	89.7483	6.28903
Cladophialophorapsammophila	39.4201	6.27949
Rhizoctoniasolani	56.0285	6.2789
Sclerodermacitrinum	56.1449	6.25859
Serendipitavermifera	36.8506	6.25764
Absidiarepens	47.4229	6.25459
Colletotrichumsublineola	46.7558	6.2356
Diaporthehelianthi	63.672	6.23223
Penicilliumcamemberti	35.012	6.21181
Aspergillusniger	36.4508	6.20464
Fusariumgraminearum	36.6676	6.20066
Coprinopsiscinerea	36.1926	6.16662
Trichodermaharzianum	40.865	6.1565
Alternariaalternata	33.4996	6.14843
Rhizopusazygosporus	39.023	6.14455
Fonsecaeapedrosoi	34.6889	6.14229
Aspergillusarachidicola	39.7644	6.13484
Aspergilluslacticoffeatus	35.8536	6.1237
Aspergillusflavus	37.7493	6.12293
Trametespubescens	39.7398	6.12193
Melampsoralarici	101.129	6.11049
Aspergilluswelwitschiae	37.5119	6.10345
Aspergillussteynii	37.848	6.09738
Fonsecaeamonophora	35.2298	6.09354
Aspergillusbombycis	37.4746	6.08246
Aspergillusoryzae	38.5076	6.0818
Fusariumsporotrichioides	37.4291	6.07972
Parastagonosporanodorum	37.214	6.07647
Cladophialophorabantiana	36.7226	6.07021
Exophialaaquamarina	41.567	6.06417
Pyrenophoratritici-repentis	40.9266	6.0633
Gloniumstellatum	40.5216	6.06192
Cercosporabeticola	37.057	6.05622
Fonsecaeamultimorphosa	33.3916	6.05474
Coniochaetaligniaria	42.3828	6.04971
Basidiobolusmeristosporus	103.859	6.04671
Fusariumpseudograminearum	35.3148	6.03656
Fusariumverticillioides	42.5351	6.03377
Aspergillusbrasiliensis	35.8041	6.0265
Metarhiziumrobertsii	40.3173	6.02092
Phialophoraamericana	31.6162	6.01445
Trametesversicolor	44.794	6.01424
Alternariasp	34.3559	6.0126
Coniophoraputeana	42.9685	6.0108
Pseudocercosporamusae	60.4392	5.99927
Aspergillusnomius	36.7132	5.974
Fonsecaeanubica	33.7874	5.97283
Suillusluteus	37.0143	5.97269
Rhizopusdelemar	46.1489	5.97104
Fonsecaeaerecta	34.748	5.94814
Exophialaspinifera	32.9123	5.94531
Hebelomacylindrosporum	38.226	5.9185
Amanitamuscaria	40.6998	5.91529
Aspergillussclerotiicarbonarius	37.6213	5.90339
Schizophyllumcommune	38.482	5.89717
Penicilliumsubrubescens	39.8032	5.88719
Mycosphaerellaeumusae	33.7434	5.88204
Pisolithusmicrocarpus	53.0277	5.87871
Aspergillusmulundensis	45.3419	5.86602
Aspergillusphoenicis	35.7535	5.85994
Penicilliumbrasilianum	35.8886	5.85874
Lepidopterellapalustris	45.6681	5.85463
Cenococcumgeophilum	177.557	5.85395
Metarhiziumguizhouense	43.4652	5.84818
Fusariumlongipes	35.3145	5.84211
Phycomycesblakesleeanus	53.9392	5.83673
Trichodermavirens	39.0227	5.83668
Aspergillustubingensis	35.181	5.83564
Batrachochytriumsalamandrivorans	32.6364	5.82766
Cercosporaberteroae	33.8928	5.82341
Fusariumculmorum	38.1103	5.81809
Microdochiumbolleyi	38.835	5.81711
Fusariumlangsethiae	37.543	5.80498
Sparassiscrispa	39.0203	5.8025
Parasitellaparasitica	44.9106	5.80228
Penicilliumarizonense	33.7291	5.8016
Aspergilluscostaricaensis	36.9479	5.79893
Talaromycesverruculosus	37.6292	5.79863
Paxillusrubicundulus	53.011	5.79632
Venturiainaequalis	72.3104	5.79143
Rhizopusstolonifer	29.7278	5.78362
Rhynchosporiumagropyri	52.4771	5.77222
Lichtheimiacorymbifera	33.5317	5.76539
Cylindrobasidiumtorrendii	31.5741	5.75652
Talaromycescellulolyticus	36.4028	5.75304
Diplodiacorticola	34.9861	5.74413
Aspergilluspiperis	35.2803	5.74322
Penicilliumsp	36.2515	5.74301
Aspergilluswentii	31.3506	5.73986
Aspergillussclerotioniger	32.8415	5.73527
Aspergillusvadensis	35.6634	5.73398
Rosellinianecatrix	44.2578	5.72754
Arthrobotrysoligospora	39.619	5.72296
Colletotrichumhigginsianum	49.0849	5.72154
Aspergillusluchuensis	37.453	5.71905
Colletotrichumincanum	53.2546	5.71322
Penicilliumrubens	32.2237	5.71002
Gonapodyaprolifera	48.7948	5.70425
Piromycesfinnis	56.4558	5.7019
Aspergillusfijiensis	36.5139	5.69568
Magnaportheoryzae	41.8212	5.69286
Aspergillusaculeatinus	36.4716	5.69006
Aspergillusneoniger	35.4164	5.68497
Aspergillusindologenus	38.5928	5.68284
Aspergillusviolaceofuscus	36.0129	5.67611
Aspergillusjaponicus	36.1	5.67591
Dactylellinahaptotyla	39.5319	5.66935
Talaromycesamestolkiae	33.7219	5.66814
Penicilliumsolitum	33.2134	5.66331
Phialophoraattae	30.3636	5.6619
Trichodermaguizhouense	38.3295	5.65993
Aspergilluskawachii	37.1132	5.64833
Stachybotryschartarum	36.0127	5.64795
Piromycessp.	71.0191	5.64687
Aspergillusbrunneoviolaceus	37.4772	5.64059
Aspergillusellipticus	42.8661	5.63737
Metarhiziummajus	42.063	5.6286
Aspergilluseucalypticola	34.7924	5.62258
Aspergillusuvarum	35.8507	5.61658
Fomitopsispinicola	41.6144	5.60625
Pseudocercosporafijiensis	74.1412	5.58645
Colletotrichumgraminicola	51.6443	5.58576
Sistotremastrumsuecicum	33.8579	5.58163
Epicoccumnigrum	34.7442	5.57508
Plicaturopsiscrispa	34.4981	5.571
Verruconisgallopava	31.7805	5.56157
Rhynchosporiumsecalis	49.4113	5.56016
Penicilliumexpansum	32.356	5.559
Rhinocladiellamackenziei	32.4744	5.55779
Valsamali	35.7302	5.55621
Torrubiellahemipterigena	28.4762	5.55571
Sistotremastrumniveocremeum	35.3611	5.55553
Bipolarisvictoriae	32.8296	5.55524
Rhynchosporiumcommune	55.6391	5.55511
Exophialasideris	29.5056	5.55052
Microbotryumsaponariae	28.6536	5.53668
Lobosporangiumtransversale	42.7689	5.53039
Bipolarismaydis	36.4567	5.51697
Trichodermagamsii	37.9083	5.50642
Phialophoracf.hyalina	35.456	5.50206
Bipolariszeicola	31.2679	5.49929
Grifolafrondosa	39.2893	5.49623
Pseudomassariellavexata	44.7115	5.49338
Chaetomiumglobosum	34.8869	5.47805
Pyrenophorateres	33.5833	5.45723
Aspergillusibericus	33.438	5.45337
Millerozymafarinosa	21.4596	5.44927
Trametescoccinea	32.7579	5.44629
Tilletiaindica	29.678	5.43602
Purpureocilliumlilacinum	38.5346	5.42244
Bipolarissorokiniana	34.4092	5.42172
Leucoagaricussp.	119.028	5.41516
Ascochytarabiei	40.9174	5.41091
Cyphellophoraeuropaea	28.7813	5.40311
Aspergillusaculeatus	35.4244	5.39756
Ramulariacollo-cygni	32.2549	5.39041
Trichodermaatroviride	36.1437	5.38886
Penicilliumnalgiovense	33.0062	5.38751
Laetiporussulphureus	39.9097	5.3857
Stemphyliumlycopersici	35.1733	5.38278
Penicilliumantarcticum	31.455	5.37983
Postiaplacenta	42.4529	5.3729
Hypoxylonsp.	37.7041	5.36467
Hydnomeruliuspinastri	38.2788	5.36442
Mucorcircinelloides	36.3485	5.36408
Tilletiacaries	28.1422	5.36121
Talaromycesislandicus	34.7158	5.34985
Penicilliumchrysogenum	32.5255	5.34972
Obbarivulosa	34.0376	5.34918
Talaromycesmarneffei	28.6439	5.34895
Bipolarisoryzae	31.674	5.34516
Lichtheimiaramosa	30.709	5.34104
Aspergillushomomorphus	34.0549	5.32991
Phanerochaetecarnosa	46.2933	5.32907
Aspergillusudagawae	32.1856	5.32429
Exserohilumturcica	43.0135	5.32158
Podosporacomata	34.3855	5.31208
Aspergilluscarbonarius	36.1491	5.30783
Trichodermaarundinaceum	36.8724	5.30528
Madurellamycetomatis	36.7049	5.29954
Lentinulaedodes	39.9229	5.29745
Exophialamesophila	29.2737	5.29636
Pseudogymnoascusverrucosus	30.1749	5.29202
Metarhiziumbrunneum	37.0662	5.28374
Leptosphaeriamaculans	45.9865	5.28366
Penicilliumpolonicum	32.4047	5.28143
Penicilliumfreii	33.5464	5.2721
Magnaporthiopsispoae	39.6418	5.27078
Metarhiziumanisopliae	38.4771	5.26863
Mucorambiguus	40.7375	5.2682
Cladophialophoracarrionii	29.8059	5.26387
Sclerotiniasclerotiorum	38.4592	5.26209
Stachybotryschlorohalonata	34.39	5.25765
Caloceracornea	33.2449	5.25447
Valsamalicola	38.2619	5.24011
Tilletiacontroversa	29.8788	5.23624
Rhizopogonvinicolor	36.1023	5.22879
Neurosporacrassa	40.4162	5.22489
Podosporaanserina	34.7189	5.22388
Sporothrixschenckii	32.3751	5.21293
Penicilliumflavigenum	32.9033	5.21184
Aspergillusnovofumigatus	32.4401	5.20427
Daldiniasp	37.551	5.20123
Rhizopogonvesiculosus	43.7809	5.1995
Aspergillusterreus	29.4239	5.19483
Cercosporazeina	40.7553	5.19032
Candidaviswanathii	24.1704	5.17083
Sclerotiniaborealis	39.4501	5.1687
Sporothrixinsectorum	34.7221	5.16119
Neolentinuslepideus	35.6402	5.16115
Gelatoporiasubvermispora	38.9697	5.15594
Caproniaepimyces	28.8896	5.15042
Penicilliumsteckii	32.1096	5.14725
Serendipitaindica	25.0437	5.14199
Zymoseptoriabrevis	31.9143	5.14173
Dichomitussqualens	42.7484	5.13464
Colletotrichumchlorophyti	52.387	5.13423
Pleurotusostreatus	34.3427	5.1186
Aspergilluslentulus	30.9561	5.09931
Phlebiacentrifuga	34.6123	5.09448
Dothistromaseptosporum	30.2094	5.0942
Caloceraviscosa	29.0972	5.09377
Blastomycesgilchristii	75.4047	5.0896
Aspergillusnidulans	30.276	5.07891
Aspergillusfischeri	31.5738	5.07291
Punctulariastrigosozonata	34.1719	5.06756
Aspergillusthermomutatus	30.946	5.06501
Penicilliumvulpinum	31.0611	5.06022
Cryptococcusamylolentus	20.255	5.0539
Eutypalata	54.0058	5.03815
Heterobasidionirregulare	33.65	5.03319
Beauveriabassiana	35.0216	5.0297
Saitozymapodzolica	29.8882	5.02302
Sordariamacrospora	38.3914	5.01752
Talaromycesatroroseus	30.8586	5.01541
Penicilliumgriseofulvum	29.1409	5.01009
Aspergillusheteromorphus	35.6076	5.00611
Coniellalustricola	36.5645	5.00106
Wolfiporiacocos	50.4836	4.99865
Daedaleaquercina	32.7363	4.97611
Marssoninabrunnea	51.9499	4.97355
Gloeophyllumtrabeum	37.1782	4.95911
Valsasordida	36.1584	4.95836
Catenariaanguillulae	41.3375	4.95756
Zygosaccharomycesparabailii	20.8644	4.95369
Helicocarpusgriseus	32.0351	4.94519
Trametescinnabarina	33.6689	4.94354
Ophiostomapiceae	32.8404	4.9415
Aspergillusglaucus	27.9934	4.93611
Rutstroemiasp.	41.9192	4.93269
Pseudogymnoascussp.	33.2926	4.91586
Pyrrhodermanoxium	31.608	4.91368
Aspergilluscristatus	27.779	4.9117
Cladophialophorayegresii	27.8984	4.90658
Blastomycesdermatitidis	73.6338	4.89576
Endocarponpusillum	37.1306	4.89297
Spizellomycespunctatus	24.1311	4.8913
Aureobasidiumsubglaciale	25.7967	4.87948
Cordycepsmilitaris	32.2686	4.87181
Phlebiopsisgigantea	30.1439	4.87072
Cordycepsfumosorosea	33.486	4.86953
Pyronemaomphalodes	50.0261	4.85654
Aspergillusturcosus	34.0762	4.8561
Smittiumculicis	77.1248	4.85568
Metarhiziumacridum	39.4223	4.85266
Sporothrixbrasiliensis	33.2058	4.84434
Neurosporatetrasperma	39.1463	4.84405
Fomitiporiamediterranea	63.3544	4.83856
Sanghuangporusbaumii	31.6414	4.82169
Aspergillussaccharolyticus	31.0962	4.79497
Rasamsoniaemersonii	28.2488	4.79411
Zymoseptoriatritici	39.6863	4.79321
Exophialadermatitidis	26.3768	4.78938
Byssochlamysspectabilis	29.7624	4.77554
Penicilliopsiszonata	26.0882	4.77485
Polytolypahystricis	34.692	4.76647
Choanephoracucurbitarum	29.0969	4.75844
Penicilliumitalicum	30.1644	4.75837
Trichophytonsoudanense	23.0618	4.75601
Cordycepsbrongniartii	32.516	4.74904
Morchellaconica	48.2133	4.74616
Aspergillusfumigatus	29.022	4.74588
Verticilliumnonalfalfae	31.7515	4.73956
Diaportheampelina	47.3259	4.72379
Tolypocladiumophioglossoides	31.2458	4.70188
Trichodermacitrinoviride	33.2152	4.70033
Aureobasidiummelanogenum	26.1176	4.69645
Terfeziaboudieri	63.2346	4.68324
Aspergilluscampestris	28.2575	4.67662
Trichodermalongibrachiatum	32.2383	4.67341
Tuberborchii	97.185	4.67166
Serpulalacrymans	46.9938	4.65522
Caproniacoronata	25.8076	4.6504
Aureobasidiumnamibiae	25.4286	4.63432
Aspergilluscandidus	27.3178	4.62791
Elsinoeaustralis	23.3374	4.62662
Termitomycessp.	67.2968	4.62522
Agaricusbisporus	30.0691	4.619
Allomycesmacrogynus	57.0606	4.619
Fistulinahepatica	33.8478	4.60323
Aspergillusruber	26.2093	4.59427
Aspergillustaichungensis	27.1217	4.58591
Sphaerulinamusiva	29.3521	4.5811
Scedosporiumapiospermum	43.4371	4.57338
Tilletiawalkeri	23.9432	4.57299
Leucosporidiumcreatinivorum	26.3298	4.54377
Penicilliumoxalicum	30.1774	4.54207
Thielaviaterrestris	36.9123	4.53789
Penicilliumcoprophilum	28.3604	4.5351
Grosmanniaclavigera	29.794	4.53174
Trichodermaparareesei	32.0707	4.52297
Aspergillusclavatus	27.8594	4.50154
Syncephalastrumracemosum	30.7454	4.49824
Trichodermareesei	33.3957	4.48979
Verticilliumdahliae	31.9693	4.48864
Coniosporiumapollinis	28.6453	4.48648
Tolypocladiumparadoxum	27.6102	4.47175
Verticilliumalfalfae	32.863	4.47119
Metarhiziumrileyi	32.014	4.46542
Blastomycespercursus	32.311	4.46377
Marssoninacoronariae	50.2671	4.46164
Hesseltinellavesiculosa	27.2162	4.45358
Kwoniellabestiolae	24.3608	4.44269
Aspergillusparasiticus	38.3908	4.4296
Microbotryumintermedium	23.461	4.41812
Fibroporiaradiculosa	28.378	4.41256
Acidomycesrichmondensis	29.3472	4.40931
Neofusicoccumparvum	42.5928	4.40477
Kwonielladejecticola	23.8624	4.40074
Amorphothecaresinae	54.4745	4.38455
Sodiomycesalkalinus	43.4501	4.37993
Lomentosporaprolificans	37.6271	4.37199
Rhodotorulatoruloides	20.4453	4.3707
Amanitathiersii	33.6892	4.37064
Baudoiniapanamericana	21.8756	4.37012
Acremoniumchrysogenum	28.5905	4.36654
Ophiocordycepspolyrhachis	43.2528	4.36371
Cordycepssp.	32.3021	4.3414
Moniliniafructigena	43.1252	4.3365
Emmonsiacrescens	33.7545	4.33472
Pyrenophoraseminiperda	32.5392	4.31877
Thermothelomycesthermophila	38.7442	4.30565
Moelleriellalibera	30.8719	4.27924
Emergomycespasteurianus	32.411	4.27176
Microsporumcanis	23.2631	4.25884
Nannizziagypsea	23.2729	4.25737
Metarhiziumalbum	30.4491	4.25668
Kwoniellaheveanensis	25.4694	4.25595
Clavicepspurpurea	32.0914	4.25328
Anthracocystisflocculosa	27.1062	4.22458
FungalspNo1243	21.7198	4.22291
Penicilliumdigitatum	25.9851	4.2229
Sphacelomamurrayae	20.7187	4.22229
Umbilicariapustulata	32.911	4.21206
Acaromycesingoldii	19.3301	4.2113
Kwoniellamangroviensis	22.6538	4.20508
Blastomycesparvus	27.837	4.20192
Microbotryumlychnidis-dioicae	26.1389	4.19889
Histoplasmacapsulatum	30.4833	4.18306
Rhizopusmicrosporus	24.0773	4.15928
Violaceomycespalustris	27.3231	4.14903
Pseudozymahubeiensis	18.4429	4.14799
Pseudogymnoascusdestructans	35.8182	4.1436
Moesziomycesantarcticus	18.112	4.14253
Dacryopinaxprimogenitus	29.5035	4.13396
Cordycepsconfragosa	32.6037	4.13183
Trichosporonasahii	24.5403	4.11346
Cryptococcusneoformans	18.9146	4.0903
Trichophytoninterdigitale	21.9384	4.08822
Ustilagobromivora	20.625	4.08619
Aspergillusrambellii	26.4356	4.08196
Ceraceosorusguamensis	24.1481	4.07753
Aspergillusochraceoroseus	27.7182	4.06987
Ophiocordycepsunilateralis	23.9137	4.05415
Trichophytonmentagrophytes	24.0694	4.04848
Ustilagohordei	21.1507	4.03524
Kwoniellapini	20.8286	4.03411
Trichophytonrubrum	22.521	4.02085
Ophiocordycepsaustralis	23.3241	4.00613
Diplodiaseriata	37.2687	4.00608
Xylonaheveae	24.3378	4.0044
Ustilagomaydis	19.6644	3.99967
Trichophytontonsurans	22.9886	3.99345
Tolypocladiumcapitatum	22.9851	3.98991
Ceraceosorusbombacis	26.0901	3.98316
Sporisoriumreilianum	18.4769	3.97534
Trichophytonequinum	24.1582	3.958
Paracoccidioideslutzii	32.9252	3.95539
Emmonsiasp	29.7089	3.94538
Trichophytonbenhamiae	22.2242	3.93604
Trichophytonverrucosum	22.541	3.92305
Chaetomiumthermophilum	28.3228	3.91989
Phaeoacremoniumminimum	47.4654	3.91198
Phialosimplexsp.	21.932	3.90431
Batrachochytriumdendrobatidis	24.1022	3.90401
Ophiocordycepssp.	37.91	3.88745
Paracoccidioidesbrasiliensis	29.3999	3.87468
Tremellamesenterica	28.6399	3.86033
Rhodotorulataiwanensis	19.6067	3.85374
Tubermagnatum	192.781	3.82934
Naemateliaencephala	19.7863	3.80879
Ceratocystisfimbriata	30.16	3.78332
Coccidioidesposadasii	27.0134	3.77434
Phaeomoniellachlamydospora	27.5134	3.77118
Coccidioidesimmitis	27.4749	3.77065
Cutaneotrichosporonoleaginosum	19.8356	3.76041
Sporisoriumscitamineum	19.8938	3.74831
Trichophytonviolaceum	23.3671	3.73987
Ophiocordycepscamponoti	21.8998	3.73937
Uncinocarpusreesii	22.3497	3.72459
Jaminaearosea	16.6156	3.70026
Meiramiltonrushii	17.3835	3.68181
Emmonsiaparva	30.9695	3.66912
Pseudomicrostromaglucosiphilum	17.1843	3.65442
Conidioboluscoronatus	39.9037	3.65364
Kockovaellaimperatae	17.4657	3.64585
Rhodotorulagraminis	21.014	3.64072
Smittiumangustum	28.0454	3.61824
Tilletiopsiswashingtonensis	18.7619	3.61712
Elaphomycesgranulatus	54.1536	3.61156
Linderinapennispora	26.2025	3.5988
Furculomycesboomerangus	28.123	3.58663
Moesziomycesaphidis	17.9217	3.57407
Penicilliumdecumbens	23.9408	3.56506
Tilletiariaanomala	18.704	3.54401
Galactomycescandidus	24.8361	3.50433
Rhodotorulasp.	19.3934	3.45763
Ascosphaeraapis	21.5221	3.43892
Mixiaosmundae	13.6345	3.43094
Xanthophyllomycesdendrorhous	19.5195	3.40322
Erysiphepulchra	63.5096	3.36783
Yarrowialipolytica	20.548	3.36004
Lipomycesstarkeyi	21.2677	3.32343
Smittiummucronatum	102.351	3.28402
Tubermelanosporum	124.946	3.28057
Cryptococcusgattii	17.588	3.26705
Wickerhamomycesciferrii	15.9012	3.25258
Kalmanozymabrasiliensis	17.3254	3.25076
Smittiummegazygosporum	43.532	3.23609
Cryptococcusdepauperatus	15.7976	3.23109
Escovopsisweberi	27.2009	3.22025
Ascoidearubescens	17.504	3.15799
Blumeriagraminis	118.726	3.13778
Bifiguratusadelaidae	19.4789	3.12893
Aureobasidiumpullulans	27.8459	3.12444
Zancudomycesculisetae	28.7004	3.12365
Ophiocordycepssinensis	78.5158	3.10265
Oidiumneolycopersici	41.9833	3.08776
Candidaboidinii	18.792	3.06534
Erysiphenecator	52.5051	3.06115
Candidatropicalis	14.5099	3.02731
Ustilaginoideavirens	33.5676	3.01538
Debaryomyceshansenii	12.1819	3.00407
Coemansiareversa	21.8379	3.0019
Smittiumsimulii	43.8966	2.99428
Saitoellacomplicata	14.1362	2.97085
Candidadubliniensis	14.6184	2.96969
Candidaalbicans	14.897	2.96719
Lodderomyceselongisporus	15.5473	2.94989
Yamadazymatenuis	10.747	2.94342
Candidaintermedia	13.1621	2.9387
Candidaparapsilosis	13.0302	2.9238
Tetrapisisporablattae	14.0486	2.91522
Saccharomycescerevisiae	12.3772	2.90551
Drechslerellastenobrocha	21.1745	2.8921
Thielaviopsispunctulata	28.1177	2.88853
Debaryomycesfabryi	11.7009	2.88307
Naumovozymadairenensis	13.5276	2.86931
Scheffersomycesstipitis	15.5386	2.86325
Candidamaltosa	12.8263	2.85688
Hyphopichiaburtonii	12.4031	2.811
Saccharomycessp.	12.0011	2.80977
Candidahaemulonis	13.3143	2.7878
Wickerhamomycesanomalus	14.1456	2.78516
Spathasporasp.	14.4786	2.78394
Ceratocystisplatani	29.1814	2.77867
Kuraishiacapsulata	11.3712	2.77858
Naumovozymacastellii	11.2423	2.76844
Babjeviellainositovora	15.221	2.76691
Meyerozymaguilliermondii	10.61	2.76154
Candidaarabinofermentans	13.2339	2.73578
Protomyceslactucaedebilis	12.9288	2.73227
Candidaorthopsilosis	12.6594	2.7214
Thamnocephalissphaerospora	18.2038	2.72022
Glarealozoyensis	38.7183	2.71517
Candidapseudohaemulonis	12.5913	2.71399
Pachysolentannophilus	12.5962	2.71194
Cyberlindnerafabianii	12.277	2.70425
Vanderwaltozymapolyspora	14.6746	2.69986
Kazachstaniasaulgeensis	12.9358	2.69883
Spathasporapassalidarum	13.1821	2.69478
Suhomycestanzawaensis	13.1362	2.6889
Saccharomyceseubayanus	11.7342	2.67758
Tetrapisisporaphaffii	12.1151	2.67607
Nadsoniafulvescens	13.7469	2.6708
Candidaduobushaemulonis	12.5804	2.6648
Candidaauris	12.4988	2.66306
Kazachstanianaganishii	10.8458	2.65184
Meyerozymasp.	10.3456	2.64903
Clavisporalusitaniae	11.9928	2.64336
Sugiyamaellalignohabitans	15.9383	2.63608
Candidaglabrata	12.3383	2.63522
Kazachstaniaafricana	11.1301	2.61286
Hanseniasporaosmophila	11.4584	2.56781
Lachanceafermentati	10.2645	2.55233
Sporidiobolussalmonicolor	20.5259	2.54558
Pichiakudriavzevii	11.6791	2.5362
Kluyveromycesmarxianus	10.8956	2.51131
Lachanceanothofagi	11.3138	2.50239
Lachanceathermotolerans	10.3929	2.50034
Zygosaccharomycesbailii	10.773	2.49691
Ogataeaparapolymorpha	8.87459	2.49678
Komagataellapastoris	9.59754	2.48855
Moniliophthoraperniciosa	26.6633	2.4808
Lachanceadasiensis	10.7016	2.47774
Zygosaccharomycesrouxii	9.76464	2.47578
Rozellaallomycis	11.8593	2.47371
Lachancealanzarotensis	11.0921	2.4726
Lachanceasp.	11.3367	2.47153
Komagataellaphaffii	9.39761	2.47072
Lachanceaquebecensis	10.2294	2.46637
Kluyveromyceslactis	10.9016	2.45992
Lachanceamirantina	10.1173	2.45027
Lachanceameyersii	11.2618	2.44514
Kluyveromycesdobzhanskii	10.7419	2.43002
Torulasporadelbrueckii	9.22068	2.41321
Schizosaccharomycespombe	12.5913	2.38189
Wallemiaichthyophaga	9.65563	2.3466
Schizosaccharomycescryophilus	11.5548	2.33852
Eremotheciumgossypii	9.11931	2.33514
Neolectairregularis	14.1826	2.32626
Ogataeapolymorpha	8.96855	2.31795
Saccharomycodesludwigii	10.7852	2.3026
Schizosaccharomycesoctosporus	11.6345	2.30237
Schizosaccharomycesjaponicus	11.7332	2.27741
Cyberlindnerajadinii	13.0184	2.24189
Saccharomycetaceaesp	8.89452	2.24168
Wallemiamellicola	9.81559	2.22537
Eremotheciumsinecaudum	8.92252	2.22345
Pichiamembranifaciens	11.3949	2.15963
Malasseziarestricta	7.36963	2.15874
Eremotheciumcymbalariae	9.66942	2.15507
Hanseniasporaopuntiae	8.83196	2.13803
Malasseziapachydermatis	8.15065	2.13081
Hanseniasporauvarum	8.80779	2.12547
Malasseziavespertilionis	7.5816	2.12518
Wickerhamiellasorbophila	8.15274	2.11768
Hanseniasporavalbyensis	11.464	2.11281
Syncephalispseudoplumigaleata	16.2631	2.10836
Hanseniasporaguilliermondii	9.03785	2.09999
Metschnikowiabicuspidata	10.953	2.08697
Taphrinadeformans	13.3942	2.07044
Malasseziaglobosa	8.95812	2.06811
Tortisporacaseinolytica	9.18016	2.0578
Saccharomycesarboricola	11.6195	1.82135
Scytalidiumsp.	41.022	1.78707
Brettanomycesbruxellensis	12.6765	1.73009
Pneumocystiscarinii	7.66146	1.69345
Malasseziasympodialis	7.66969	1.69037
Paramicrosporidiumsaccamoebae	7.19147	1.67596
Pneumocystismurina	7.50134	1.66162
Piptocephaliscylindrospora	10.7485	1.60551
Saccharomyceskudriavzevii	11.1891	1.54142
Edhazardiaaedis	51.348	1.4786
Pneumocystisjirovecii	8.17998	1.42062
Mitosporidiumdaphniae	5.63696	1.27389
Amphiamblyssp	5.62015	1.19017
Nosemabombycis	15.6898	1.10949
Nematocidasp	4.70071	0.998074
Nematocidaparisii	4.07135	0.976295
Pseudolomaneurophilia	5.24841	0.958575
Anncaliiaalgerae	13.8234	0.957359
Vavraiaculicis	6.11869	0.953925
Tubulinosemaratisbonensis	7.56042	0.939564
Trachipleistophorahominis	8.49818	0.933265
Nematocidadisplodere	3.0664	0.877974
Enterocytozoonbieneusi	3.86074	0.867187
Spraguealophii	4.98088	0.844153
Nosemaceranae	5.69075	0.833752
Enterocytozoonhepatopenaei	3.25352	0.776684
Nosemaapis	8.5695	0.757504
Vittaformacorneae	3.21352	0.714782
Encephalitozoonhellem	2.25178	0.667456
Encephalitozoonintestinalis	2.2169	0.660935
Encephalitozooncuniculi	2.29237	0.653245
Encephalitozoonromaleae	2.18759	0.648059
Ordosporacolligata	2.29053	0.647542
Hepatosporaeriocheir	4.57028	0.627811
Enterosporacanceri	3.09538	0.605712
Aspergillusustus	38.3513	0.453076
Rachicladosporiumsp.	44.7653	0.116334
Fusariumoxysporum	50.5502	0.008856
Penicilliumroqueforti	27.9334	0.005957
Trichodermaasperellum	37.6867	0.005622
Penicilliumnordicum	30.4213	0.005417
Botryobasidiumbotryosum	46.67	6.4182
Aspergillusversicolor	33.13	6.34962
Colletotrichumorchidophilum	48.56	6.38058
Colletotrichumtofieldiae	52.84	6.35654
Drechmeriaconiospora	32.83	4.2752
Hirsutella minnesotensis	51.11	6.32408
Lentinustigrinus	39.88	6.38474
Meliniomyces bicolor	82.38	7.83823
Paraphaeosphaeriasporulosa	38.46	6.37902
Paxillus involutus	58.3	6.4051
Stereumhirsutum	46.51	6.42156
Talaromycesstipitatus	35.69	6.35171
Tsuchiyaeawingfieldii	19.97	3.97948
