# Supplementary material for: Virtual 2-D map of the fungal proteome
Source: Sci Rep. 2021 Mar 23;11:6676. doi: 10.1038/s41598-021-86201-6 (PMC7988114; doi:10.1038/s41598-021-86201-6)
Supplement: Supplementary file 4 — Supplementary information 4. [file 41598_2021_86201_MOESM4_ESM.xlsx]

## Sheet: Sheet1
Virtual 2-D Map of The Fungal Proteome
Tapan Kumar Mohanta1¥*, Awdhesh Kumar Mishra2¥, Adil Khan1, Abeer Hashem3,4, Elsayed Fathi Abd_Allah5, Ahmed Al-Harrasi1*
1Natural and Medical Sciences Research Center, University of Nizwa, 616, Oman.
2Dept. of Biotechnology, Yeungnam University, Gyeongsan, Gyeongsangbuk-do, 38541, Republic of Korea
3Botany and Microbiology Department, College of Science, King Saud University, P.O. Box. 2460, Riyadh 11451, Saudi Arabia (https://orcid.org/0000-0001-6541-347X).
4Mycology and Plant Disease Survey Department, Plant Pathology Research Institute, ARC, Giza 12511, Egypt.
5Plant Production Department, College of Food and Agricultural Sciences, King Saud University, P.O. Box. 2460, Riyadh 11451, Saudi Arabia (https://orcid.org/0000-0002-8509-8953).
To whom correspondence should be addressed: Tapan Kumar Mohanta, E-mail: nostoc.tapan@gmail.com, tapan.mohanta@unizwa.edu.om; Ahmed Al-Harrasi, E-mail: aharrasi@unizwa.edu.om
Phone: +968-79405046
¥ indicates contributed equally
Supplementary File 4
Name of the species	Total no of sequences	Mol. Weight of Proteome	Average Mol. Weight of proteins (kDa)	No. proteins >100kDa	% of proteins >100kDa
Absidiaglauca	14891	734350	49.315	1388	9.32107
Absidiarepens	14915	701968	47.064	1170	7.84445
Acaromycesingoldii	8026	458974	57.185	1025	12.771
Acidomycesrichmondensis	10338	489097	47.31	787	7.61269
Acremoniumchrysogenum	8901	481552	54.1	879	9.87529
Agaricusbisporus	11278	513614	45.54	792	7.02252
Allomycesmacrogynus	19447	1.01179e+06	52.02	1899	9.765
Alternariaalternata	13466	681888	50.63	1075	7.98307
Alternariasp	13440	664869	49.46	974	7.24702
Amanitamuscaria	18093	659098	36.42	970	5.36119
Amanitathiersii	10346	485406	46.91	859	8.30273
Amorphothecaresinae	9642	485343	50.33	847	8.78448
Amphiamblyssp	3642	134648	36.97	136	3.73421
Anaeromycesrobustus	12833	751303	58.54	1834	14.2913
Anncaliiaalgerae	3598	112003	31.12	68	1.88994
Anthracocystisflocculosa	6877	455353	66.21	1310	19.049
Armillariagallica	25695	967965	37.67	1037	4.0358
Armillariaostoyae	22299	1.011e+06	45.33	1697	7.61021
Armillariasolidipes	20808	857337	41.202	995	4.78181
Arthrobotrysoligospora	11479	635260	55.34	1282	11.1682
Ascochytarabiei	10596	597152	56.35	1185	11.1835
Ascoidearubescens	6787	360146	53.06	823	12.1261
Ascosphaeraapis	6442	380979	69.13	893	13.8622
Aspergillusaculeatinus	12028	628908	52.28	1065	8.85434
Aspergillusaculeatus	10843	596538	55.01	999	9.21332
Aspergillusarachidicola	12090	680538	56.28	1287	10.6452
Aspergillusbombycis	12265	674213	54.97	1131	9.22136
Aspergillusbrasiliensis	12990	667911	51.41	1117	8.59892
Aspergillusbrunneoviolaceus	12073	623502	51.64	1067	8.8379
Aspergilluscalidoustus	15384	778381	50.59	1138	7.3973
Aspergilluscampestris	9756	517155	53	927	9.50185
Aspergilluscandidus	9369	511544	53.07	917	9.7876
Aspergilluscarbonarius	11478	588178	51.24	880	7.66684
Aspergillusclavatus	9121	498140	54.61	865	9.48361
Aspergilluscostaricaensis	11966	642575	53.7	1106	9.24285
Aspergilluscristatus	10344	545101	52.69	985	9.52243
Aspergillusellipticus	12882	623720	48.41	995	7.72396
Aspergilluseucalypticola	11933	623008	52.2	1097	9.19299
Aspergillusfijiensis	12018	629479	52.37	1064	8.85339
Aspergillusfischeri	10395	561926	54.05	955	9.18711
Aspergillusflavus	12634	679036	53.74	1054	8.34257
Aspergillusnovofumigatus	11534	576788	50	934	8.0978
Aspergillusfumigatus	9549	77058.2	55.04	963	10.0848
Aspergillusglaucus	11255	547997	48.68	899	7.98756
Aspergillusheteromorphus	11130	553460	49.72	957	8.59838
Aspergillushomomorphus	11361	589834	51.91	994	8.74923
Aspergillusibericus	11680	603870	51.7	996	8.5274
Aspergillusindologenus	12161	628131	51.65	1036	8.51904
Aspergillusjaponicus	12022	627251	52.17	1049	8.72567
Aspergilluskawachii	11491	625642	54.44	1058	9.20721
Aspergilluslacticoffeatus	13082	678678	51.87	1139	8.70662
Aspergilluslentulus	9680	564437	58.3	1125	11.6219
Aspergillusluchuensis	12920	633330	49.01	1011	7.82508
Aspergillusmulundensis	11603	648502	55.89	1122	9.66991
Aspergillusneoniger	11939	630025	52.77	1085	9.08786
Aspergillusnidulans	10534	562580	53.4	935	8.87602
Aspergillusniger	14086	687458	48.8	1049	7.44711
Aspergillusnomius	11914	662331	55.59	1170	9.82038
Aspergillusochraceoroseus	7829	450794	57.58	882	11.2658
Aspergillusoryzae	11456	674543	58.88	1360	11.8715
Aspergillusparasiticus	8645	491000	56.79	853	9.86698
Aspergillusphoenicis	11972	649382	54.24	1120	9.35516
Aspergilluspiperis	12071	636496	52.72	1080	8.94706
Aspergillusrambellii	7761	452076	58.24	907	11.6866
Aspergillusruber	10066	509990	50.66	867	8.61315
Aspergillussaccharolyticus	10064	530376	52.7	949	9.42965
Aspergillussclerotiicarbonarius	12569	653759	52.01	1063	8.45732
Aspergillussclerotioniger	12338	635722	51.52	1038	8.41303
Aspergillussteynii	13197	675417	51.17	1089	8.25188
Aspergillussydowii	13579	699028	51.47	1085	7.99028
Aspergillustaichungensis	9689	507135	52.34	920	9.4953
Aspergillusterreus	10401	575124	55.29	1026	9.86444
Aspergillusthermomutatus	9702	561067	57.83	1088	11.2142
Aspergillustubingensis	12319	646777	52.5	1115	9.05106
Aspergillusturcosus	9223	538160	58.34	1082	11.7315
Aspergillusudagawae	9999	589460	58.95	1172	11.7212
Aspergillusustus	706	49918.2	70.7	105	14.8725
Aspergillusuvarum	12014	621028	51.69	1050	8.7398
Aspergillusvadensis	12132	635559	52.38	1077	8.87735
Aspergillusversicolor	13222	702678	53.14	1103	8.34216
Aspergillusviolaceofuscus	12080	627234	51.92	1048	8.6755
Aspergilluswelwitschiae	13684	676717	49.45	1162	8.49167
Aspergilluswentii	12435	637022	26.94	1050	8.44391
Aureobasidiummelanogenum	10584	520357	49.16	779	7.36017
Aureobasidiumnamibiae	10259	512764	49.98	745	7.26192
Aureobasidiumpullulans	6411	345276	53.85	641	9.99844
Aureobasidiumsubglaciale	10792	539675	50	871	8.07079
Auriculariasubglabra	23555	996130	42.28	1229	5.21758
Babjeviellainositovora	6399	308686	48.23	499	7.79809
Basidiobolusmeristosporus	16110	677008	42.0241	858	5.32588
Batrachochytriumdendrobatidis	8700	435422	50.04	791	9.09195
Batrachochytriumsalamandrivorans	12471	644312	51.66	1346	10.793
Baudoiniapanamericana	10508	482336	45.9	796	7.57518
Beauveriabassiana	10210	554325	54.29	948	9.28501
Bifiguratusadelaidae	5719	349125	61.04	882	15.4223
Bipolariszeicola	12853	609067	47.38	1011	7.86587
Bipolarismaydis	12707	611190	48.1	994	7.82246
Bipolarisoryzae	12001	591932	49.31	992	8.26598
Bipolarissorokiniana	12882	600857	47.77	1020	7.91803
Bipolarisvictoriae	12853	615429	47.38	1011	7.86587
Blastomycesdermatitidis	11443	542856	47.44	1010	8.82636
Blastomycesgilchristii	11343	564350	49.75	1085	9.56537
Blastomycesparvus	8201	464764	56.67	951	11.5961
Blastomycespercursus	10285	495772	48.2	891	8.6631
Blumeriagraminis	6495	350849	54.01	695	10.7005
Botryobasidiumbotryosum	16502	707071	42.84	990	5.99927
Botrytiscinerea	13725	750290	54.66	1434	10.4481
Brettanomycesbruxellensis	4861	191681	39.43	186	3.82637
Byssochlamysspectabilis	8877	528914	59.58	1128	12.707
Cadophorasp.	22762	1.02987e+06	45.24	1295	5.68931
Caloceracornea	13154	578306	43.96	863	6.56074
Caloceraviscosa	12363	561074	45.38	829	6.70549
Candidaalbicans	6277	335347	53.42	624	9.94105
Candidaarabinosefermentans	5830	308627	52.93	596	10.223
Candidaauris	7461	299390	40.12	525	7.03659
Candidaboidinii	5181	345665	66.71	965	18.6257
Candidadubliniensis	5860	298755	57.29	691	11.7918
Candidaduobushaemulonis	5173	298755	57.75	631	12.198
Candidaglabrata	5202	297707	57.22	644	12.3799
Candidahaemulonii	5249	312177	59.47	653	12.4405
Candidaintermedia	5931	329412	55.54	648	10.9256
Candidamaltosa	5986	322657	53.9	646	10.7918
Candidaorthopsilosis	5678	317934	55.99	646	11.3772
Candidaparapsilosis	5810	328905	56.61	678	11.6695
Candidapseudohaemulonis	5134	304960	59.4	652	12.6996
Candidatropicalis	6254	342047	54.69	631	10.0895
Candidaviswanathii	10841	581838	53.67	1100	10.1467
Caproniacoronata	9231	513694	55.64	920	9.96642
Caproniaepimyces	10469	569033	54.35	940	8.97889
Catenariaanguillulae	12763	538923	42.22	794	6.22111
Cenococcumgeophilum	14709	649940	44.18	1145	7.78435
Ceraceosorusbombacis	8022	431922	53.24	1080	13.463
Ceraceosorusguamensis	7822	442056	56.51	1097	14.0245
Ceratocystisfimbriata	7266	416334	57.29	961	13.226
Ceratocystisplatani	5622	306531	54.523	595	10.5834
Cercosporaberteroae	11903	643863	54.092	1116	9.37579
Cercosporabeticola	12468	669504	53.69	1102	8.83863
Cercosporazeina	10193	573151	56.22	1125	11.037
Chaetomiumglobosum	11048	601941	54.48	1255	11.3595
Chaetomiumthermophilum	7165	432769	60.4	1008	14.0684
Choanephoracucurbitarum	11903	538408	54.09	1115	9.36739
Cladophialophorabantiana	12762	672641	52.7	1047	8.20404
Cladophialophoracarrionii	11181	581434	52.02	986	8.81853
Cladophialophorapsammophila	13421	695914	51.85	1006	7.49572
Cladophialophorayegresii	10118	542356	53.6	900	8.89504
Cladophialophoraimmunda	14033	765845	54.57	1296	9.23537
Clavicepspurpurea	8823	470639	53.34	882	9.9966
Clavisporalusitaniae	5537	295900	53.44	563	10.168
Sclerodermacitrinum	20995	696238	33.162	894	4.25816
Clohesyomycesaquaticus	15812	747833	47.298	1129	7.14015
Coccidioidesimmitis	7229	419007	57.96	822	11.3709
Coccidioidesposadasii	8823	470639	53.34	881	9.98527
Coemansiareversa	7341	332538	45.29	533	7.26059
Coleophomacrateriformis	13257	733977	55.36	1264	9.53459
Coleophomacylindrospora	14177	795099	56.08	1360	9.593
Colletotrichumchlorophyti	10310	566111	54.9	957	9.28225
Colletotrichumfioriniae	13759	751236	54.59	1273	9.25213
Colletotrichumgraminicola	12020	615270	51.18	1019	8.47754
Colletotrichumgloeosporioides	16583	753951	45.58	1059	6.38606
Colletotrichumhigginsianum	16141	647891	40.13	785	4.86339
Colletotrichumnymphaeae	14404	761202	52.84	1243	8.62955
Colletotrichumorchidophilum	14496	703509	48.53	1170	8.07119
Colletotrichumsublineola	12699	687194	54.11	1230	9.6858
Colletotrichumtofieldiae	12501	700839	56.06	1190	9.51924
Collettotrichumincanum	11852	630398	53.18	1027	8.6652
Collettotrichumorbiculare	13347	692580	51.89	1128	8.45134
Collettotrichumsalicis	13783	720622	52.28	1174	8.51774
Collettotrichumsimmonds	13884	762850	54.94	1296	9.33449
Conidioboluscoronatus	10572	413536	39.11	427	4.03897
Coniellalustricola	11314	550197	48.62	943	8.33481
Coniochaetaligniaria	13658	666478	48.79	1069	7.82691
Coniophoraputeana	13758	662308	48.13	1039	7.55197
Coniosporiumapollinis	9308	494859	53.16	893	9.5939
Coprinopsiscinerea	13356	682301	51.08	1295	9.69602
Cordycepsbrongniartii	9595	522969	54.5	911	9.49453
Cordycepsconfragosa	8126	455209	56.01	918	11.2971
Cordycepsfumosorosea	10061	534695	53.14	922	9.1641
Cordycepsmilitaris	9651	536024	55.54	1001	10.372
Cordycepssp.	11255	476002	42.29	685	6.08618
Corynesporacassiicola	17158	798432	46.53	1137	6.62665
Cryptococcusamylolentus	10306	554118	53.76	1097	10.6443
Cryptococcusdepauperatus	6537	357791	54.73	785	12.0086
Cryptococcusgattii	6683	359867	53.84	748	11.1926
Cryptococcusneoformans	7818	450537	57.62	984	12.5863
Cutaneotrichosporonoleaginosum	8320	410606	49.35	718	8.62981
Cyberlindnerafabianii	5674	303315	53.45	495	8.724
Cylindrobasidiumtorrendii	13936	637041	45.71	847	6.07778
Cyphellophoraeuropaea	11094	596392	53.75	962	8.67135
Dacryopinaxprimogenitus	10240	456532	44.58	661	6.45508
Dactylellinahaptotyla	10959	628022	57.3	1294	11.8076
Daedaleaquercina	12192	548593	44.99	848	6.95538
Daldiniasp.	11161	576974	51.69	944	8.45802
Debaryomycesfabry	6027	326159	54.11	611	10.1377
Debaryomyceshansenii	6272	339481	54.12	662	10.5548
Diaporthehelianthi	13139	685290	52.15	1169	8.89718
Diaportheampelina	10704	519821	48.56	676	6.3154
Dichomitussqualens	12287	565701	46.04	861	7.00741
Diplocarponrosae	13761	785933	57.11	1680	12.2084
Diplodiacorticola	10839	629896	58.11	1213	11.1911
Diplodiaseriata	8050	440704	54.74	781	9.70186
Diversisporaversiformis	28348	1.17154e+06	41.32	1713	6.04275
Dothistromaseptosporum	12415	563484	45.38	864	6.95932
Drechmeriaconiospora	8236	468768	56.91	963	11.6926
Drechslerellastenobrocha	5597	319081	57.09	668	11.935
Edhazardiaaedis	4190	172007	41.05	307	7.32697
Elaphomycesgranulatus	7178	401436	55.92	813	11.3263
Elsinoëaustralis	9223	509711	55.26	953	10.3329
Emergomycespasteurianus	8950	473450	52.89	908	10.1453
Emmonsiasp	8769	437123	49.84	801	9.13445
Emmonsiacrescens	8908	480284	53.91	939	10.5411
Emmonsiaparva	8562	406788	47.51	779	9.09834
Encephalitozoonhellem	1928	76294	39.57	86	4.46058
Encephalitozoonromaleae	1831	74272.2	40.56	84	4.58766
Encephalitozooncuniculi	1834	74451	40.59	83	4.52563
Encephalitozoonintestinalis	1939	75770.5	39.07	85	4.3837
Endocarponpusillum	9238	542155	56.68	1216	13.163
Enterocytozoonbieneusi	3632	100369	27.63	59	1.62445
Enterocytozoonhepatopenaei	2536	90483.4	35.67	85	3.35174
Enterosporacanceri	2169	69575.4	32.07	59	2.72015
Epicoccumnigrum	12025	616103	51.23	1001	8.32432
Eremotheciumcymbalariae	4434	243041	54.81	461	10.3969
Eremotheciumgossypii	4776	261392	54.73	503	10.5318
Eremotheciumsinecaudum	4536	250910	55.31	484	10.6702
Erysiphenecator	6484	343895	53.03	663	10.2252
Escovopsisweberi	6870	354359	51.58	588	8.55895
Eutypalata	11685	555240	47.51	655	5.60548
Exidiaglandulosa	26690	1.07809e+06	40.39	1200	4.49607
Exophialaaquamarina	13118	671217	51.16	981	7.47827
Exophialadermatitidis	9578	529067	55.23	961	10.0334
Exophialamesophila	10347	585924	56.62	1064	10.2832
Exophialaoligosperma	13234	714050	53.95	1146	8.65951
Exophialasideris	11120	614492	55.26	1074	9.65827
Exophialaspinifera	12049	657979	54.6	1044	8.66462
Exophialaxenobiotica	13187	716867	54.36	1177	8.92546
Exserohilumturcica	11698	588676	50.32	988	8.44589
Fibroporiaradiculosa	9262	486801	52.55	922	9.95465
Fibularhizoctoniasp	32854	1.20448e+06	36.66	1589	4.83655
Fistulinahepatica	11244	510059	45.36	757	6.73248
Fomitiporiamediterranea	11338	535266	47.2	957	8.44064
Fomitopsispinicola	13852	618521	44.65	917	6.61998
Fonsecaeaerecta	12090	658213	54.44	1103	9.12324
Fonsecaeanubica	11681	660960	56.58	1104	9.45125
Fonsecaeamonophora	11984	674468	56.28	1114	9.29573
Fonsecaeamultimorphosa	11804	669977	56.75	1144	9.69163
Fonsecaeapedrosoi	12527	679880	54.27	1033	8.24619
Fungalsp14919	14342	704900	49.14	1207	8.41584
FungalspNo11243	9693	465313	48	713	7.35582
Furculomycesboomerangus	7338	404600	55.13	894	12.1832
Fusariumlangsethiae	11940	643902	53.92	1144	9.58124
Fusariumavenaceum	13092	748911	57.2	1408	10.7547
Fusariumculmorum	12378	645325	52.13	1085	8.76555
Fusariumfujikuroi	15940	823560	51.66	1291	8.09912
Fusariumgraminearum	13355	687447	51.47	1147	8.58854
Fusariummangiferae	15804	844240	53.41	1311	8.29537
Fusariumnygamai	16019	804342	50.21	1217	7.59723
Fusariumoxysporum	22	999.502	45.43	0	0
Fusariumpoae	14740	820885	55.69	1520	10.3121
Fusariumproliferatum	14379	800745	55.68	1414	9.83379
Fusariumpseudograminearum	12447	669331	53.77	1189	9.5525
Fusariumsp	13046	724997	55.57	1324	10.1487
Fusariumsporotrichioides	11961	673864	56.33	1241	10.3754
Fusariumvenenatum	13946	714432	51.22	1201	8.61179
Fusariumverticillioides	13769	668214	48.53	982	7.13196
Fusariumlongipes	11421	647964	56.73	1206	10.5595
Gaeumannomycestritici	14650	688519	46.99	1268	8.65529
Galactomycescandidus	6799	389333	57.26	798	11.737
Galerinamarginata	21391	908596	42.47	1310	6.12407
Ganodermasinense	15478	743846	48.05	1173	7.5785
Gelatoporiasubvermispora	12123	568806	46.91	949	7.8281
Glarealozoyensis	7926	300395	37.89	429	5.41257
Gloeophyllumtrabeum	11755	547799	46.6	827	7.0353
Glomuscerebriforme	21158	787931	37.24	853	4.03157
Gloniumstellatum	14277	672017	47.06	1061	7.43153
Gonapodyaprolifera	13831	623485	45.07	903	6.52881
Grifolafrondosa	15039	608135	40.43	910	6.05093
Grosmanniaclavigera	8312	495033	59.55	1119	13.4625
Gymnopilusdilepis	16222	845226	52.1	1828	11.2686
Gymnopusluxurians	22046	886894	40.22	1165	5.28441
Hanseniasporaguilliermondii	4070	240193	59.01	518	12.7273
Hanseniasporaopuntiae	4167	242517	58.19	511	12.263
Hanseniasporaosmophila	4657	288797	62.01	725	15.568
Hanseniasporauvarum	4061	241598	59.49	538	13.248
Hanseniasporavalbyensis	4772	241303	50.56	454	9.51383
Hebelomacylindrosporum	15376	656783	42.71	1021	6.64022
Helicocarpusgriseus	10224	547729	53.57	999	9.77113
Hepatosporaeriocheir	2691	73221.5	27.2	36	1.33779
Hesseltinellavesiculosa	11139	499232	44.81	754	6.76901
Heterobasidionirregulare	13275	554993	41.8	838	6.31262
Hirsutellaminnesotensis	12700	701214	55.21	1354	10.6614
Histoplasmacapsulatum	9254	463827	50.12	865	9.34731
Hortaeawerneckii	15620	887090	56.79	1789	11.4533
Hydnomeruliuspinsatri	13239	592190	44.73	946	7.14555
Hypholomasublateritium	17771	754130	42.43	1120	6.3024
Hyphopichiaburtonii	5996	318043	53.04	608	10.1401
Hypoxylonsp	11701	594238	50.78	953	8.1446
Hypsizygusmarmoreus	16627	780926	46.96	1365	8.20954
Jaapiaargillacea	11375	712487	43.51	998	8.77363
Jaminaearosea	6858	399812	58.29	996	14.5232
Kalmanozymabrasiliensis	5765	354253	61.44	861	14.935
Kazachstaniasaulgeensis	5329	305680	57.36	648	12.1599
Kazachstaniaafricana	5378	296383	55.11	594	11.045
Kazachstanianaganishii	5321	298061	56.01	617	11.5956
Kluyveromycesmarxianus	4912	283312	57.67	563	11.4617
Kluyveromycesdobzhansky	4957	273964	55.26	523	10.5507
Kluyveromyceslactis	5076	277905	54.74	522	10.2837
Kockovaellaimperatae	7392	400719	54.2	764	10.3355
Komagataellapastoris	5057	281010	55.56	514	10.1641
Komagataellaphaffii	5057	279067	55.18	506	10.0059
Kuraishiacapsulata	6029	311171	51.61	536	8.89036
Kwonielladejecticola	8602	484004	56.26	1004	11.6717
Kwoniellabestiolae	9133	489936	53.64	964	10.5551
Kwoniellaheveanensis	7927	464229	58.56	1033	13.0314
Kwoniellapini	7829	446620	57.046	981	12.5303
Kwoniellamangroviensis	8429	464106	55.06	965	11.4486
Laccariaamethystina	21033	743293	35.339	1087	5.16807
Laccariabicolor	18215	744044	40.84	1159	6.36289
Lachanceadasiensis	5096	464229	54.52	504	9.89011
Lachanceafermentati	5233	287570	54.95	533	10.1854
Lachancealanzarotensis	5058	277380	54.83	506	10.004
Lachanceameyersii	4998	274325	54.88	506	10.124
Lachanceamirantina	5056	275056	54.4	495	9.79035
Lachanceanothofagi	5154	281124	54.54	516	10.0116
Lachanceaquebecensis	5074	276581	54.5	509	10.0315
Lachanceasp	5059	277173	54.78	507	10.0217
Lachanceathermotolerans	5092	280144	55.01	514	10.0943
Laetiporussulphureus	13745	596397	43.39	918	6.67879
Lentinulaedodes	12051	586600	48.67	1114	9.24405
Lentinustigrinus	15569	704031	45.22	980	6.29456
Lepidopterellapalustris	13861	649222	46.83	1086	7.83493
Leptosphaeriamaculans	12609	584510	46.35	1085	8.60496
Leucoagaricussp	12834	599915	46.74	1056	8.22814
Leucosporidiumcreatinivorum	9854	495512	50.28	831	8.43312
Lichtheimiacorymbifera	13404	647121	48.27	1125	8.39302
Lichtheimiaramosa	11542	599916	51.97	1008	8.73332
Linderinapennispora	9350	397566	42.52	556	5.94652
Lipomycesstarkeyi	8183	370241	45.24	557	6.80679
Lobosporangiumtransversale	11822	615870	52.09	1269	10.7342
Lodderomyceselongisporus	5799	332175	57.28	719	12.3987
Lomentosporaprolificans	8560	482557	56.37	906	10.5841
Madurellamycetomatis	10707	583499	54.49	1036	9.67591
Magnaportheoryzae	12989	625191	48.13	1093	8.41481
Magnaporthiopsispoae	12329	577571	46.84	1049	8.50839
Malasseziaglobosa	4286	228984	53.42	447	10.4293
Malasseziapachydermatis	4202	235577	56.06	485	11.5421
Malasseziarestricta	4406	239968	54.46	454	10.3041
Malasseziasympodialis	3318	186397	56.17	380	11.4527
Malasseziavespertilionis	3791	234832	61.94	553	14.5872
Marssoninabrunnea	10027	548672	54.71	1083	10.8008
Marssoninacoronaria	9355	491204	52.5	968	10.3474
Meiramiltonrushii	7452	406891	54.6	845	11.3392
Melampsoralarici	16372	682252	41.67	884	5.39946
Meliniomycesbicolor	18617	869912	46.72	1346	7.22995
Metarhiziumacridum	9849	536175	54.43	950	9.64565
Metarhiziumalbum	12384	469286	53.77	1134	9.15698
Metarhiziumanisopliae	10795	581990	53.91	996	9.22649
Metarhiziumbrunneum	10689	583413	54.58	990	9.26186
Metarhiziumguizhouense	11787	647118	54.9	1139	9.66319
Metarhiziummajus	11535	622644	53.97	1075	9.31946
Metarhiziumrileyi	8764	493818	56.34	979	11.1707
Metarhiziumrobertsii	12384	665896	53.77	1134	9.15698
Metschnikowiabicuspidata	4777	233806	48.94	392	8.20599
Meyerozymaguilliermondii	5920	310123	52.38	497	8.39527
Meyerozymasp	5016	296806	59.17	611	12.181
Microbotryumintermedium	8142	483666	59.4	1242	15.2542
Microbotryumsaponariae	10587	606944	57.32	1576	14.8862
Microbotryumsilenes-dioicae	13241	747999	56.49	2131	16.094
Microbotryumlychnidis-dioicae	7819	458364	58.62	1079	13.7997
Microdochiumbolleyi	13165	638622	48.5	934	7.09457
Microsporumcanis	8765	472407	53.89	845	9.64062
Millerozymafarinosa	11175	614135	54.96	1221	10.9262
Mitosporidiumdaphniae	3330	142033	42.65	201	6.03604
Mixiaosmundae	6858	376260	54.86	846	12.336
Moelleriellalibera	8461	471395	55.71	876	10.3534
Moesziomycesantarcticus	6766	449091	66.37	1250	18.4747
Moesziomycesaphidis	6011	387899	64.53	1028	17.102
Moniliniafructigena	10800	481414	44.57	774	7.16667
Moniliophthoraperniciosa	13560	275897	20.34	12	0.0884956
Moniliophthoraroreri	20131	868858	43.16	1281	6.36332
Morchellaconica	11593	525154	45.29	902	7.78056
Mortierellaelongata	14961	754929	50.45	1482	9.90575
Mortierellaverticillata	12595	722243	57.34	1616	12.8305
Mucorambiguus	11343	591647	52.15	1166	10.2795
Mucorcircinelloides	12227	603315	49.34	1007	8.23587
Mycosphaerellaeumusae	12632	651379	51.56	1174	9.29386
Nadsoniafulvescens	5649	298409	52.8	591	10.462
Naemateliaencephala	7964	418643	52.56	739	9.27926
Nannizziagypsea	8921	471802	52.88	885	9.92041
Naumovozymadairenensis	5548	325470	58.66	750	13.5184
Naumovozymacastellii	5592	313620	56.08	651	11.6416
Nectriahaematococca	15708	835532	53.19	1234	7.85587
Nematocidaparisii	2661	111541	41.91	199	7.47839
Nematocidasp	2770	113736	41.06	203	7.32852
Nematocidadisploder	2278	98316.5	43.15	109	4.7849
Neocallimastixcaliforniae	20214	1.12073e+06	55.44	2463	12.1846
Neofusicoccumparvum	10366	484885	46.77	599	5.77851
Neolectairregularis	5579	261101	46.8	437	7.83294
Neolentinuslepideus	13157	571430	43.43	841	6.39203
Neonectriaditissima	12685	724814	57.13	1367	10.7765
Neurosporacrassa	11968	576525	48.17	1161	9.70087
Neurosporatetrasperma	10380	534381	51.48	1104	10.6358
Nosemaapis	2764	88360.5	31.94	39	1.411
Nosemabombycis	4468	128613	28.78	60	1.34288
Nosemaceranae	3209	97332.6	30.33	89	2.77345
Obbarivulosa	13198	590434	44.73	911	6.90256
Ogataeaparapolymorpha	5173	281491	50.52	388	7.50048
Ogataeapolymorpha	5325	261384	52.86	453	8.50704
Oidiodendronmaius	16702	792995	47.47	1116	6.68183
Oidiumneolycopersici	6851	347203	50.67	694	10.1299
Ophiocordycepssp.	7046	428211	60.77	985	13.9796
Ophiocordycepsaustralis	8171	441380	54.01	818	10.011
Ophiocordycepscamponoti	7618	411882	54.06	839	11.0134
Ophiocordycepspolyrhachis	10146	481343	47.44	1088	10.7234
Ophiocordycepssinensis	6972	341899	49.03	577	8.27596
Ophiocordycepsunilateralis	8577	446021	52	834	9.72368
Ophiostomapiceae	8884	539303	60.7	1226	13.8001
Ordosporacolligata	1820	74110.1	40.71	90	4.94505
Pachysolentannophilus	5666	306614	54.11	592	10.4483
Panaeoluscyanescens	13420	752500	56.07	1577	11.7511
Paracoccidioideslutzii	8826	438686	49.7	856	9.69862
Paracoccidioidesbrasiliensis	8070	429543	53.22	953	11.8092
Paramicrosporidiumsaccamoebae	3766	187397	49.76	353	9.37334
Paraphaeosphaeriasporulosa	14734	705273	47.86	1045	7.09244
Parasitellaparasitica	13408	652844	48.69	1166	8.6963
Parastagonosporanodorum	16002	673177	42.06	987	6.16798
Paxillusinvolutus	17984	709140	39.43	898	4.99333
Paxillusrubicundus	22036	642810	29.17	794	3.60319
Penicilliopsiszonata	9870	528267	53.52	956	9.68592
Penicilliumantarcticum	11514	595673	51.73	1033	8.97169
Penicilliumarizonense	12253	642026	52.39	1085	8.85497
Penicilliumbrasilianum	11943	648505	54.3	1062	8.89224
Penicilliumcamemberti	14418	688788	47.77	1109	7.69177
Penicilliumchrysogenum	11198	592551	52.91	976	8.71584
Penicilliumcoprophilum	8999	502193	55.8	894	9.93444
Penicilliumdecumbens	7149	394731	55.21	718	10.0434
Penicilliumdigitatum	9133	467981	51.24	885	9.69013
Penicilliumexpansum	11060	615529	55.65	1147	10.3707
Penicilliumflavigenum	10994	577363	52.51	964	8.76842
Penicilliumfreii	11739	583816	49.73	956	8.14379
Penicilliumgriseofulvum	9630	554977	57.63	1055	10.9553
Penicilliumnalgiovense	11853	597001	50.36	1024	8.63916
Penicilliumoxalicum	9979	502466	50.35	861	8.62812
Penicilliumpolonicum	10694	584797	54.68	1010	9.44455
Penicilliumrubens	12792	633006	49.48	938	7.33271
Penicilliumsolitum	11889	626834	52.72	1032	8.68029
Penicilliumsp	11231	636998	56.71	1146	10.2039
Penicilliumroqueforti	19	672.983	35.42	0	0
Penicilliumsteckii	10362	570722	55.07	941	9.08126
Penicilliumvulpinum	10278	560845	54.56	979	9.5252
Penicilliumitalicum	9996	527022	52.72	998	9.98399
Penicilliumnordicum	17	610.269	35.89	0	0
Penicilliumsubrubescens	14177	651810	45.97	976	6.88439
Peniophorasp	18945	865394	45.67	1216	6.41858
Periconiamacrospinosa	18735	852587	45.5	1194	6.3731
Pestalotiopsisfici	15413	838672	54.41	1429	9.27139
Pezolomaericae	16783	786841	46.88	1225	7.29905
Phaeoacremoniumminimum	8834	432082	48.91	577	6.53158
Phaeomoniellachlamydospora	6907	417550	60.45	880	12.7407
Phanerochaetecarnosa	13925	588610	42.26	827	5.93896
Phialocephalascopiformis	18567	880425	47.41	1199	6.45769
Phialocephalasubalpina	20173	1.08452e+06	53.76	1772	8.78402
Phialophora	11848	624866	52.74	953	8.04355
Phialophorahyalina	10707	607905	56.77	1196	11.1703
Phialophoraamericana	11909	665304	55.86	1161	9.74893
Phialosimplex	8895	431272	48.48	713	8.01574
Phlebiacentrifuga	13684	563478	41.17	963	7.03742
Phlebiopsisgigantea	11855	536881	45.28	769	6.48671
Phycomycesblakesleeanus	16543	658766	39.82	759	4.58804
Pichiakudriavzevii	5470	286751	52.42	623	11.3894
Pichiamembranifaciens	4163	242775	58.31	566	13.596
Pilodermacroceum	21524	790004	36.7	1166	5.41721
Piptocephaliscylindrospora	4301	177629	41.29	212	4.92909
Piromycesfinnis	10978	654347	59.6	1596	14.5382
Piromycessp	14612	645487	44.17	1097	7.50753
Pisolithusmicrocarpus	20982	653968	31.16	824	3.92718
Pisolithustinctorius	22653	727681	32.12	899	3.96857
Pleurotusostreatus	12296	565657	46	840	6.83149
Plicaturopsiscrispa	13617	613217	45.03	910	6.68282
Pneumocystiscarinii	3646	194467	53.33	445	12.2052
Pneumocystisjirovecii	3537	162754	46.01	284	8.0294
Pneumocystismurina	3623	191081	52.74	420	11.5926
Pochoniachlamydosporia	14204	725467	51.07	1212	8.53281
Podosporacomata	10448	586070	56.09	1121	10.7293
Podosporaanserina	10548	576890	54.69	1087	10.3053
Polyporusbrumalis	18242	793746	43.51	1082	5.93137
Polytolypahystricis	9934	527729	53.12	976	9.82484
Postiaplacenta	12539	593089	47.29	969	7.72789
Protomyceslactucaedebilis	6725	302194	44.93	426	6.33457
Pseudocercosporafijiensis	13066	619922	47.44	968	7.40854
Pseudocercosporamusae	13129	663861	50.56	1221	9.30002
Pseudogymnoascusdestructans	9405	457077	48.59	851	9.04838
Pseudogymnoascussp	10252	541086	52.77	995	9.70542
Pseudogymnoascusverrucosus	10685	582698	54.53	1058	9.90173
Pseudolomaneurophilia	3644	111224	30.52	113	3.10099
Pseudomassariellavexata	12565	607401	48.34	947	7.53681
Pseudomicrostromaglucosiphilum	6681	395786	59.24	999	14.9529
Pseudozymahubeiensis	7472	452170	60.51	1223	16.3678
Psilocybecyanescens	15936	756251	47.45	1436	9.01104
Pucciniacoronata	26323	1.09992e+06	41.78	1923	7.3054
Pucciniagraminis	15979	701497	43.9	1175	7.3534
Pucciniasorghi	21078	835873	39.65	1239	5.87817
Pucciniastriiformis	14629	646457	44.19	1119	7.64919
Pucciniatriticina	15685	690003	43.99	1079	6.87918
Punctulariastrigosozonata	11540	557716	48.32	947	8.20624
Purpureocilliumlilacinum	11763	595866	50.65	1010	8.58625
Pyrenochaetasp	14990	755395	50.39	1176	7.84523
Pyrenophoraseminiperda	8711	478321	54.9	1018	11.6864
Pyrenophorateres	11799	604579	51.23	1050	8.89906
Pyrenophoratritici-repentis	13795	673888	48.85	1047	7.58971
Pyronemaomphalodes	13367	538961	40.32	1006	7.526
Pyrrhodermanoxium	9820	544702	55.46	1248	12.7088
Rachicladosporiumantarcticum	18781	1.0352e+06	55.11	2045	10.8887
Rachicladosporiumsp	237	12792.7	53.97	28	11.8143
Ramulariacollo-cygni	11622	594189	51.12	983	8.4581
Rasamsoniaemersonii	9843	531198	53.96	1029	10.4541
Rhinocladiellamackenziei	11382	617075	54.21	1052	9.24266
Rhizoctoniasolani	11897	680685	57.21	1531	12.8688
Rhizophagus	23014	866959	37.67	966	4.19745
Rhizophagusclarus	14197	1.21041e+06	40.21	1034	7.28323
Rhizophagusirregularis	26476	937237	35.39	1077	4.06784
Rhizoclosmatiumglobosum	16987	740796	43.6	1094	6.44022
Rhizopogonvesiculosus	14197	570886	40.21	1034	7.28323
Rhizopogonvinicolor	14465	579728	40.07	836	5.77947
Rhizopusdelemar	17459	676775	38.76	1003	5.74489
Rhizopusmicrosporus	11352	471812	41.56	645	5.68182
Rhizopusstolonifer	13974	654834	46.86	999	7.14899
Rhizopuszygospores	15894	696220	43.8	983	6.18472
Rhodotorulagraminis	7278	392852	53.97	794	10.9096
Rhodotorulasp	6681	376102	56.29	829	12.4083
Rhodotorulataiwanensis	7014	418077	59.6	979	13.9578
Rhodotorulatoruloides	8294	475264	57.3	1042	12.5633
Rhynchosporiumcommune	12211	614300	50.3	1066	8.72983
Rosellinianecatrix	12444	630968	50.7	1113	8.94407
Rhynchosporiumsecalis	13145	614998	46.78	1023	7.78243
Rhynchosporiumagropyri	13673	638698	46.71	1067	7.8037
Rozellaallomycis	6350	283044	44.57	479	7.54331
Rutstroemiasp	10975	545997	49.74	913	8.31891
Saccharomycessp	5493	317565	57.81	677	12.3248
Saccharomycetaceaesp	4487	250964	55.93	492	10.965
Saccharomyceseubayanus	5379	302347	56.2	628	11.675
Saccharomycesarboricola	3659	205810	56.24	422	11.5332
Saccharomycescerevisiae	6319	328600	52	683	10.8087
SaccharomycesKudriavzevii	3764	174172	46.27	223	5.92455
Saccharomycodesludwigii	4015	260914	64.98	688	17.1357
Saitoellacomplicata	7034	328474	46.69	524	7.44953
Saitozymapodzolica	10224	547583	53.55	1082	10.5829
Sanghuangporusbaumii	8455	532615	62.99	1410	16.6765
Scedosporiumapiospermum	8375	505254	60.32	1102	13.1582
Scheffersomycesstipitis	5818	322294	55.39	598	10.2784
Schizophyllumcommune	13194	650400	49.29	1084	8.21586
Schizoporaparadoxa	17089	782375	45.78	1121	6.55978
Schizosaccharomycescryophilus	5180	264220	51	486	9.38224
Schizosaccharomycesjaponicus	4878	255805	52.44	483	9.9016
Schizosaccharomycesoctosporus	4986	260041	52.15	486	9.74729
Schizosaccharomycespombe	5132	268643	52.34	508	9.89867
Sclerotiniaborealis	10166	572988	56.36	1165	11.4598
Sclerotiniasclerotiorum	14491	584709	40.34	1012	6.98365
Scytalidiumlignicola	12795	723680	56.55	1441	11.2622
Scytalidiumsp	4331	197309	45.55	311	7.18079
Serendipitaindica	11791	568475	48.21	1036	8.78636
Serendipitavermifera	14199	695907	49.01	1271	8.95133
Serpulalacrymans	14481	517307	35.72	658	4.54389
Sistotremastrumsuecicum	13654	618715	45.31	921	6.74528
Sistotremastrumniveocremeum	13076	615891	47.1	956	7.3111
Smittiumculicis	12166	544198	44.73	1117	9.18133
Smittiumsimulii	6519	338054	51.85	730	11.198
Smittiumangustum	7385	408161	55.26	918	12.4306
Smittiummucronatum	8247	368469	44.67	827	10.0279
Smittiummegazygosporum	7132	363819	50.01	779	10.9226
Sodiomycesalkalinus	9404	482982	51.35	935	9.94258
Sordariamacrospora	9899	552870	55.85	1103	11.1425
Sparassiscrispa	13157	641837	48.78	1296	9.85027
Spathasporapassalidarum	5983	304388	50.87	531	8.87515
Sphacelomamurrayae	8256	464922	56.31	882	10.6831
Sphaerobolusstellatus	13157	641837	48.78	1296	9.85027
Sphaerulinamusiva	10156	506050	49.82	844	8.31036
Spizellomycespunctatus	9422	543318	57.66	1156	12.2692
Sporidiobolussalmonicolor	4672	277493	59.39	630	13.4846
Sporisoriumscitamineum	7711	407750	52.87	1022	13.2538
Sporisoriumreilianum	6673	430907	64.57	1159	17.3685
Sporothrixbrasiliensis	9091	525706	57.82	1134	12.4739
Sporothrixschenckii	10293	566421	55.02	1233	11.979
Sporothrixinsectorum	9496	559723	58.94	1243	13.0897
Spraguealophii	2499	98662.9	39.48	104	4.16166
Stachybotryschartarum	11368	623669	54.86	1161	10.2129
Stachybotryschlorohalonata	10706	580532	54.22	1079	10.0785
Stagonosporasp	14425	729574	50.57	1098	7.61179
Stemphyliumlycopersici	8997	595145	66.14	1509	16.7723
Stereumhirsutum	14066	707283	50.28	1260	8.95777
Sugiyamaellalignohabitans	5135	291244	56.71	594	11.5677
Suillusluteus	18303	663473	36.24	1006	5.49637
Syncephalastrumracemosum	11121	504215	45.33	729	6.55517
Syncephalispseudoplumigaleata	6118	233471	38.16	217	3.54691
Talaromycesamestolkiae	10407	628379	60.38	1297	12.4628
Talaromycesverruculosus	11326	643390	56.8	1195	10.5509
Talaromycesatroroseus	9523	556084	58.39	1080	11.341
Talaromycescellulolyticus	10910	637913	58.47	1261	11.5582
Talaromycesverruculosa	11326	643390	56.8	1195	10.5509
Talaromycesislandicus	9927	592560	59.69	1218	12.2696
Talaromycesmarneffei	10638	594371	55.87	1084	10.1899
Talaromycesstipitatus	13252	707203	53.36	1216	9.17597
Taphrinadeformans	4663	229853	49.29	334	7.16277
Terfeziaboudieri	12110	519790	42.92	881	7.27498
Termitomycessp.	11143	512996	46.03	861	7.72682
Tetrapisisporablattae	5389	330369	61.3	804	14.9193
Tetrapisisporaphaffii	5253	303662	57.8	657	12.5071
Thamnocephalissphaerospora	6857	300502	43.82	380	5.54178
Thermothelomycesthermophilus	9097	472621	51.95	868	9.54161
Thielaviaterrestris	9802	496746	50.67	894	9.12059
Thielaviopsispunctulata	5296	317679	59.98	700	13.2175
Tilletiacaries	10204	579670	56.8	1491	14.6119
Tilletiacontroversa	9860	565775	57.38	1442	14.6247
Tilletiaindica	9548	588616	61.64	1616	16.925
Tilletiawalkeri	7970	493797	61.95	1343	16.8507
Tilletiariaanomala	6808	384392	56.46	1002	14.718
Tilletiopsiswashingtonensis	7007	388206	55.4	908	12.9585
Tolypocladiumcapitatum	7646	438548	57.35	935	12.2286
Tolypocladiumophioglossoides	9317	517621	55.55	1016	10.9048
Tolypocladiumparadoxum	8983	492094	54.78	957	10.6535
Torrubiellahemipterigena	11471	613501	53.48	1041	9.07506
Tortisporacaseinolytica	4657	229359	49.25	359	7.70883
Torulasporadelbrueckii	4972	272226	54.75	507	10.1971
Trachipleistophorahominis	3212	106228	33.072	131	4.07846
Trametescoccinea	12693	599531	47.23	966	7.61049
Trametesversicolor	14302	661462	46.24	960	6.71235
Trametescinnabarina	10233	544388	53.19	1082	10.5736
Trametespubescens	14438	672887	46.6	1185	8.20751
Tremellamesenterica	8308	427030	51.39	817	9.8339
Trichodermaasperellum	17	633.26	37.25	0	0
Trichodermagamsii	11179	608959	54.47	1151	10.2961
Trichodermareesei	9115	496046	54.42	886	9.72024
Trichodermacitrinoviride	9735	519092	53.32	909	9.33744
Trichodermaharzianum	13925	682133	48.98	1094	7.85637
Trichodermalongibrachiatum	10934	516415	47.23	881	8.05744
Trichodermavirens	12406	646752	52.13	1101	8.87474
Trichodermaatroviride	11816	596601	50.49	1015	8.59005
Trichodermaguizhouense	11255	626034	55.62	1123	9.97779
Trichodermaparareesei	9062	499028	55.06	901	9.94262
Trichodermaarundinaceum	10473	585949	55.94	1114	10.6369
Trichophytonrubrum	8264	445555	53.91	847	10.2493
Trichophytonbenhamiae	7980	436196	54.66	841	10.5388
Trichophytonequinum	8676	438611	50.55	777	8.95574
Trichophytoninterdigitale	8397	452829	53.92	830	9.88448
Trichophytonmentagrophytes	7860	448282	57.03	901	11.4631
Trichophytonsoudanense	10671	527312	49.41	888	8.32162
Trichophytontonsurans	8521	442461	51.92	813	9.54113
Trichophytonverrucosum	8028	434771	54.156	827	10.3014
Trichophytonviolaceum	7037	414334	58.87	863	12.2637
Trichosporonasahii	8311	449797	54.12	897	10.7929
Tsuchiyaeawingfieldii	8098	436201	53.86	890	10.9904
Tuberborchii	12345	517129	41.88	805	6.52086
Tubermagnatum	9431	423414	44.89	701	7.43293
Tubermelanosporum	7496	361031	48.16	647	8.63127
Tubulinosemaratisbonensis	3013	109531	36.35	71	2.35646
Tulasnellacalospora	19554	735016	37.58	895	4.57707
Umbilicariapustulata	8268	465983	56.35	1057	12.7842
Uncinocarpusreesii	7760	413417	53.27	813	10.4768
Ustilagobromivora	7227	445387	61.62	1203	16.6459
Ustilagohordei	7111	440054	61.88	1209	17.0018
Ustilagomaydis	6783	436096	64.29	1204	17.7503
Ustilagovirens	6451	331474	51.38	597	9.25438
Valsamali	11284	612799	54.3	1101	9.75718
Valsamalicola	10561	577528	54.68	1071	10.1411
Valsasordida	9828	545877	55.54	1054	10.7245
Vanderwaltozymapolyspora	5367	305029	56.83	618	11.5148
Vavraiaculicis	2773	109511	39.49	138	4.97656
Venturiainaequalis	13741	640968	46.64	1078	7.84513
Verruconisgallopava	11357	616840	54.31	1079	9.50075
Verticilliumalfalfae	10237	491833	48.04	732	7.15053
Verticilliumdahliae	10457	493153	47.16	786	7.5165
Verticilliumnonalfalfae	9431	520749	55.21	937	9.93532
Verticilliumondisporum	20793	49.3081	49.3	2174	10.4554
Violaceomycespalustris	8058	454325	56.38	1200	14.892
Vittaformacorneae	2239	81967.6	36.6	65	2.90308
Wallemiaichthyophaga	4865	261474	53.74	531	10.9147
Wallemiamellicola	5277	249370	47.25	406	7.69377
Wickerhamiellasorbophila	4741	235525	49.67	366	7.71989
Wickerhamomycesanomalus	6421	314499	48.97	452	7.0394
Wickerhamomycesciferrii	6702	368115	54.92	641	9.56431
Wolfiporiacocos	12212	551475	45.15	853	6.98493
Xanthophyllomycesdendrorhous	6380	373066	58.47	920	14.4201
Xylonaheveae	8201	442592	53.96	866	10.5597
Yamadazymatenuis	6985	331877	47.51	468	6.70007
Yarrowialipolytica	7949	373697	47.01	664	8.35325
Zacundomycesculisetae	8068	349077	43.26	633	7.84581
Zygosaccharomycesbailii	5141	281401	54.73	548	10.6594
Zygosaccharomycesrouxii	4991	279164	55.93	564	11.3003
Zygosaccharomycesparabailii	10086	558119	55.33	1102	10.926
Zymoseptoriabrevis	10566	567040	53.66	1055	9.98486
Zymoseptoriatritici	10963	529623	48.31	836	7.62565
Average		518539	50.9613
