# Supplementary material for: Virtual 2-D map of the fungal proteome
Source: Sci Rep. 2021 Mar 23;11:6676. doi: 10.1038/s41598-021-86201-6 (PMC7988114; doi:10.1038/s41598-021-86201-6)
Supplement: Supplementary file 5 — Supplementary information 5. [file 41598_2021_86201_MOESM5_ESM.txt]

Virtual 2-D Map of The Fungal Proteome
Tapan Kumar Mohanta1¥*, Awdhesh Kumar Mishra2¥, Adil Khan1, Abeer Hashem3,4, Elsayed Fathi Abd_Allah5, Ahmed Al-Harrasi1*
1Natural and Medical Sciences Research Center, University of Nizwa, 616, Oman.
2Dept. of Biotechnology, Yeungnam University, Gyeongsan, Gyeongsangbuk-do, 38541, Republic of Korea
3Botany and Microbiology Department, College of Science, King Saud University, P.O. Box. 2460, Riyadh 11451, Saudi Arabia (https://orcid.org/0000-0001-6541-347X).
4Mycology and Plant Disease Survey Department, Plant Pathology Research Institute, ARC, Giza 12511, Egypt. 
5Plant Production Department, College of Food and Agricultural Sciences, King Saud University, P.O. Box. 2460, Riyadh 11451, Saudi Arabia (https://orcid.org/0000-0002-8509-8953).
To whom correspondence should be addressed: Tapan Kumar Mohanta, E-mail: nostoc.tapan@gmail.com, tapan.mohanta@unizwa.edu.om; Ahmed Al-Harrasi, E-mail: aharrasi@unizwa.edu.om
Phone: +968-79405046
¥ indicates contributed equally


Supplementary File 4


>RII23166.1 selenoprotein W family protein [Alternaria sp. MG1]
>SJL05300.1 related to selenocysteine lyase [Armillaria ostoyae]
>KZZ97291.1 selenoprotein domain protein [Ascosphaera apis ARSEF 7405]
>PIG83839.1 selenoprotein domain protein [Aspergillus arachidicola]
>XP_001269640.1 selenoprotein W family protein [Aspergillus clavatus NRRL 1]
>EAW23248.1 selenoprotein W family protein [Aspergillus fischeri NRRL 181]
>RAQ45266.1 selenoprotein domain protein [Aspergillus flavus]
>CBF84108.1 TPA: selenoprotein domain protein (AFU_orthologue; AFUA_1G05220) [Aspergillus nidulans FGSC A4]
>KNG82121.1 selenoprotein domain protein, partial [Aspergillus nomius NRRL 13137]
>OOO10153.1 SelT/selW/selH selenoprotein [Aspergillus oryzae]
>PWY95661.1 putative seleno protein, partial [Aspergillus sclerotioniger CBS 115572]
>EGE83322.1 SelT/selW/selH selenoprotein domain-containing protein [Blastomyces dermatitidis ATCC 18188]
>EGE85834.1 selenocysteine lyase [Blastomyces dermatitidis ATCC 18188]
>OAT03896.1 selenocysteine lyase [Blastomyces gilchristii SLH14081]
>OAT13924.1 selT/selW/selH selenoprotein domain-containing protein [Blastomyces gilchristii SLH14081]
>EIF46009.1 selenoprotein domain protein [Brettanomyces bruxellensis AWRI1499]
>EIF47191.1 cysteine desulfurase selenocysteine lyase [Brettanomyces bruxellensis AWRI1499]
>XP_007720628.1 selenocysteine lyase [Capronia coronata CBS 617.96]
>EXJ79047.1 selenocysteine lyase [Capronia epimyces CBS 606.96]
>OCT54138.1 selenoprotein domain protein [Cladophialophora carrionii]
>EXJ53587.1 selenocysteine lyase [Cladophialophora psammophila CBS 110553]
>EXJ65316.1 selenocysteine lyase [Cladophialophora yegresii CBS 114405]
>CCE31852.1 related to selenocysteine lyase [Claviceps purpurea 20.1]
>KMU86647.1 selenoprotein O [Coccidioides immitis H538.4]
>EXF86295.1 selT/selW/selH selenoprotein domain-containing protein [Colletotrichum fioriniae PJ7]
>EQB44906.1 selT/selW/selH selenoprotein domain-containing protein [Colletotrichum gloeosporioides Cg-14]
>XP_008092581.1 selT/selW/selH selenoprotein domain-containing protein [Colletotrichum graminicola M1.001]
>CCF45223.1 selT/selW/selH selenoprotein domain-containing protein [Colletotrichum higginsianum]
>OHW89997.1 selenoprotein w-like protein [Colletotrichum incanum]
>KXH47531.1 selT/selW/selH selenoprotein domain-containing protein [Colletotrichum nymphaeae SA-01]
>ENH78394.1 selenoprotein domain-containing protein [Colletotrichum orbiculare MAFF 240422]
>OHF02707.1 selT/selW/selH selenoprotein domain-containing protein [Colletotrichum orchidophilum]
>KXH48248.1 selT/selW/selH selenoprotein domain-containing protein [Colletotrichum salicis]
>KXH30805.1 selT/selW/selH selenoprotein domain-containing protein [Colletotrichum simmondsii]
>KDN68746.1 putative selT/selW/selH selenoprotein domain-containing protein [Colletotrichum sublineola]
>KZL71107.1 selT/selW/selH selenoprotein domain-containing protein [Colletotrichum tofieldiae]
>EAU84586.1 selenoprotein W [Coprinopsis cinerea okayama7#130]
>EAU90685.1 selenocysteine lyase [Coprinopsis cinerea okayama7#130]
>OAA48292.1 selenoprotein domain protein [Cordyceps brongniartii RCEF 3172]
>OAA73901.1 selenoprotein domain protein [Cordyceps fumosorosea ARSEF 2679]
>EGX97136.1 selenoprotein domain protein [Cordyceps militaris CM01]
>ODN78124.1 selenoprotein W [Cryptococcus depauperatus CBS 7841]
>KIR46722.1 selenoprotein W [Cryptococcus gattii CA1280]
>AUB27243.1 selenoprotein W [Cryptococcus neoformans var. grubii]
>KKY33804.1 putative selenoprotein domain-containing protein [Diaporthe ampelina]
>KKY37663.1 putative trna selenocysteine-associated protein 1 [Diaporthe ampelina]
>POS76335.1 selT/selW/selH selenoprotein domain-containing protein [Diaporthe helianthi]
>KLJ07804.1 selenocysteine lyase [Emmonsia parva UAMH 139]
>EMR71101.1 putative selenoprotein domain-containing protein [Eutypa lata UCREL1]
>KEF53839.1 selenocysteine lyase [Exophiala aquamarina CBS 119918]
>XP_009152347.1 selenocysteine lyase [Exophiala dermatitidis NIH/UT8656]
>XP_009154433.1 selenoprotein W-like protein [Exophiala dermatitidis NIH/UT8656]
>XP_009158139.1 selenocysteine lyase [Exophiala dermatitidis NIH/UT8656]
>KIY46833.1 selenocysteine lyase [Fistulina hepatica ATCC 64428]
>SCN64474.1 related to selenocysteine lyase [Fusarium fujikuroi]
>SCN65553.1 related to selenoprotein domain protein [Fusarium fujikuroi]
>SCO06085.1 related to selenocysteine lyase [Fusarium fujikuroi]
>KPA45377.1 selenoprotein w [Fusarium langsethiae]
>RGP78135.1 seleno w [Fusarium longipes]
>CVK88666.1 related to selenoprotein domain protein [Fusarium mangiferae]
>CVK98940.1 related to selenocysteine lyase [Fusarium mangiferae]
>CVL03485.1 related to selenocysteine lyase [Fusarium mangiferae]
>RFN52204.1 selenoprotein w-like protein [Fusarium sp. FIESC_12]
>RFN53421.1 selenocysteine lyase [Fusarium sp. FIESC_12]
>RGP59274.1 selenoprotein wlike protein [Fusarium sporotrichioides]
>EJT72352.1 tRNA selenocysteine-associated protein 1 [Gaeumannomyces tritici R3-111a-1]
>EFX00548.1 selenoprotein domain containing protein [Grosmannia clavigera kw1407]
>EEH11267.1 selenoprotein domain-containing protein [Histoplasma capsulatum G186AR]
>ODV69522.1 cysteine desulfurase selenocysteine lyase [Hyphopichia burtonii NRRL Y-1933]
>OCF21530.1 selenoprotein W [Kwoniella bestiolae CBS 10118]
>OBR85672.1 selenoprotein W [Kwoniella dejecticola CBS 10117]
>EHA46877.1 tRNA selenocysteine-associated protein 1 [Magnaporthe oryzae 70-15]
>KLU84459.1 tRNA selenocysteine-associated protein 1 [Magnaporthiopsis poae ATCC 64411]
>XP_017992935.1 selenoprotein w [Malassezia pachydermatis]
>OWP06178.1 selT/selW/selH selenoprotein domain-containing protein [Marssonina coronariae]
>XP_007815000.1 selenoprotein domain-containing protein [Metarhizium acridum CQMa 102]
>KHN99560.1 selenoprotein domain-containing protein [Metarhizium album ARSEF 1941]
>KFG86179.1 selenoprotein domain-containing protein [Metarhizium anisopliae]
>KID79857.1 selenoprotein domain-containing protein, partial [Metarhizium brunneum ARSEF 3297]
>KID90891.1 selenoprotein domain-containing protein [Metarhizium guizhouense ARSEF 977]
>KIE02848.1 selenoprotein domain-containing protein, partial [Metarhizium majus ARSEF 297]
>OAA34465.1 selenoprotein domain-containing protein [Metarhizium rileyi RCEF 4871]
>KXJ88227.1 selenocysteine lyase [Microdochium bolleyi]
>EEQ33189.1 selenoprotein domain-containing protein [Microsporum canis CBS 113480]
>GAK65018.1 selenocysteine lyase [Moesziomyces antarcticus]
>GAK66941.1 selenoprotein w-related [Moesziomyces antarcticus]
>EPB85224.1 selenoprotein W-like protein [Mucor circinelloides f. circinelloides 1006PhL]
>EFR02956.1 selenoprotein W family protein [Nannizzia gypsea CBS 118893]
>EOD48907.1 putative selenocysteine lyase protein [Neofusicoccum parvum UCRNP2]
>EPE07068.1 selenoprotein domain protein [Ophiostoma piceae UAMH 11346]
>CRL25552.1 Translation elongation factor, selenocysteine-specific [Penicillium camemberti]
>EOO04238.1 putative trna selenocysteine-associated protein 1 protein [Phaeoacremonium minimum UCRPA7]
>EOO04394.1 putative selenoprotein w family protein [Phaeoacremonium minimum UCRPA7]
>CZR54187.1 related to selenocysteine lyase [Phialocephala subalpina]
>OAQ68715.1 tRNA selenocysteine-associated protein [Pochonia chlamydosporia 170]
>OWT43264.1 selenoprotein domain protein [Pochonia chlamydosporia 170]
>OAQ89280.1 selenoprotein domain-containingprotein [Purpureocillium lilacinum]
>PWO18343.1 MHT1, Homocysteine-selenocysteine methylase (S-methylmethionine-dependent) [Pyrenophora tritici-repentis]
>CCX32917.1 Similar to selenoprotein domain-containing protein [Metarhizium anisopliae ARSEF 23]; acc. no. EFY98853 [Pyronema omphalodes CBS 100304]
>CZT23296.1 related to selenocysteine lyase [Ramularia collo-cygni]
>CZT24778.1 related to selenoprotein domain protein [Ramularia collo-cygni]
>CZT00407.1 related to selenocysteine lyase [Rhynchosporium agropyri]
>CZS89071.1 related to selenocysteine lyase [Rhynchosporium commune]
>CZT45664.1 related to selenocysteine lyase [Rhynchosporium secalis]
>GAP91126.1 putative selenoprotein W-like protein [Rosellinia necatrix]
>PQE13239.1 selT selW selH seleno domain-containing protein [Rutstroemia sp. NJR-2017a BBW]
>SSD60302.1 related to selenoprotein domain protein [Saccharomycodes ludwigii]
>ESZ93009.1 selenoprotein W family protein [Sclerotinia borealis F-4128]
>CCA72322.1 related to selenocysteine lyase [Serendipita indica DSM 11827]
>KNC98119.1 selT/selW/selH selenoprotein domain-containing protein [Spizellomyces punctatus DAOM BR117]
>KIH92189.1 selenoprotein W family protein [Sporothrix brasiliensis 5110]
>OAA58406.1 selenoprotein domain protein [Sporothrix insectorum RCEF 264]
>KJR87840.1 selenoprotein W family protein [Sporothrix schenckii 1099-18]
>EIM79453.1 selenocysteine lyase [Stereum hirsutum FP-91666 SS1]
>RKP22899.1 putative selenocysteine-specific elongation factor [Syncephalis pseudoplumigaleata]
>GAM38051.1 selenoprotein domain protein [Talaromyces cellulolyticus]
>EEA21553.1 selenoprotein domain protein [Talaromyces marneffei ATCC 18224]
>EED16867.1 selenoprotein domain protein [Talaromyces stipitatus ATCC 10500]
>RFU81675.1 seleno domain [Trichoderma arundinaceum]
>PTB65672.1 selenocysteine lyase-like protein [Trichoderma citrinoviride]
>PTB66994.1 selenocysteine lyase [Trichoderma citrinoviride]
>PON20478.1 selenoprotein W-like protein [Trichoderma gamsii]
>OPB45346.1 Homocysteine/selenocysteine methylase (S-methylmethionine-dependent) [Trichoderma guizhouense]
>PTB73740.1 selenocysteine lyase-like protein [Trichoderma longibrachiatum ATCC 18648]
>PTB76189.1 selenocysteine lyase [Trichoderma longibrachiatum ATCC 18648]
>PTB76792.1 S-methylmethionine-dependent Homocysteine/selenocysteine methylase-like protein [Trichoderma longibrachiatum ATCC 18648]
>EGR45290.1 selenocysteine lyase-like protein [Trichoderma reesei QM6a]
>EGR46785.1 S-methylmethionine-dependent Homocysteine/selenocysteine methylase-like protein, partial [Trichoderma reesei QM6a]
>EGR50130.1 selenocysteine lyase, partial [Trichoderma reesei QM6a]
>EGR51474.1 selenocysteine lyase [Trichoderma reesei QM6a]
>EGE05270.1 selenoprotein W family protein [Trichophyton equinum CBS 127.97]
>EEY22650.1 selenoprotein W family protein [Verticillium alfalfae VaMs.102]
>CDZ98005.1 selenoprotein w [Xanthophyllomyces dendrorhous]
>KJX95314.1 selenoprotein domain protein [Zymoseptoria brevis]
